# Supplementary material for: Development of Kaptive databases for Vibrio parahaemolyticus O- and K-antigen genotyping
Source: Microb Genom. 2023 May 2;9(5):mgen001007. doi: 10.1099/mgen.0.001007 (PMC10272883; doi:10.1099/mgen.0.001007)
Supplement: Supplementary material 1 [file mgen-9-1007-s001.xlsx]

## Sheet: Kaptive_db_O-loci
O-serotype	O-locus name		Reference genome	Sequences obtained from	Accession number
1	OL1	in database	GCA_000430405	NCBI		n.a.	not applicable
1	OL1-1	in database	670.1382	PATRIC
2	OL2	in database	GCA_000492075	NCBI
3 or 13	OL3_or_OL13	in database	GCA_000182345	NCBI
4	OL4	in database	GCA_000195415	NCBI
4	OL4-1	in database	GCA_001273555	NCBI
5	OL5	in database	GCA_000491775	NCBI
6	OL6	in database	GCA_001609055	NCBI
7	OL7	in database	VP160477	this study	GCA_905331675
7	OL7-1	in database	670.2934	PATRIC
8	OL8	in database	GCA_001006125	NCBI
9	OL9	in database	VP160968	this study	GCA_905331755
10	OL10	in database	GCA_001609715	NCBI
11	OL11	in database	GCA_001608525	NCBI
12	OL12	in database	VP180273	this study
14	OL14	in database	GCA_000489035	NCBI
15	OL15	in database	GCA_002504185	NCBI
16	OL16	in database	GCA_000489075	NCBI
Serotype Unknown/New
	OL101	in database	670.840	PATRIC

## Sheet: Kaptive_db_K-loci
K-serotype	K-locus name		Reference genome	Sequences obtained from	Accession number
1	KL1	in database	GCA_001558495	NCBI		n.a.	not applicable
2		does not exist
3	KL3	in database	VP161550	this study	GCA_905331795
4	KL4	in database	GCA_001728085	NCBI
5	KL5	in database	GCA_001727055	NCBI
6	KL6	in database	VP910044	this study	GCA_905332005
7	KL7	in database	VP160417	this study	GCA_905331685
8	KL8	in database	VP830010	this study	GCA_905331985
9	KL9	in database	VP161972	this study	GCA_905331865
10	KL10	in database	GCA_000491695	NCBI
11	KL11	in database	GCA_000490055	NCBI
12	KL12	in database	VP840119	this study	GCA_905331995
13	KL13	in database	GCA_000491895	NCBI
14		does not exist
15	KL15	in database	GCA_000491775	NCBI
16		does not exist
17	KL17	in database	VP170142	this study	GCA_905331935
18	KL18	in database	VP160919	this study	GCA_905331745
19	KL19	in database	GCA_000958655.1	NCBI
20	KL20-1	in database	GCA_001727405	NCBI
20	KL20	in database	VP161621	this study	GCA_905331805
21	KL21	in database	GCA_000454245	NCBI
22	KL22	in database	VP180431	this study	GCA_905331925
23	KL23	in database	GCA_001728345	NCBI
24	KL24	in database	20521	this study	GCA_905331545
25	KL25	in database	VP860051	this study	GCA_905331975
26		no isolate/genome with this K serotype
27		does not exist
28	KL28	in database	VP160534	this study	GCA_905331725
29	KL29	in database	VP170038	this study	GCA_905331875
30	KL30-1	in database	GCA_001726685	NCBI
30	KL30	in database	GCA_001728725	NCBI
31	KL31	in database	VP100010	this study	GCA_905331655
32	KL32	in database	20528	this study	GCA_905331555
33	KL33	in database	GCA_002153875	NCBI
34	KL34	in database	GCA_000707705	NCBI
35		does not exist
36	KL36	in database	VP161613	this study	GCA_905331785
37	KL37	in database	GCA_001975475	NCBI
38	KL38	in database	VP180960	this study	GCA_905331965
39	KL39	in database	GCA_001727735	NCBI
40	KL40	in database	20535	this study	GCA_905331575
41	KL41	in database	VP180363	this study	GCA_905331945
42	KL42	in database	GCA_001727105	NCBI
43	KL43	in database	20538	this study	GCA_905331585
44	KL44	in database	VP160968	this study	GCA_905331755
45	KL45	in database	VP180089	this study	GCA_905331955
46	KL46	in database	VP160552	this study	GCA_905331715
47	KL47	in database	20542	this study	GCA_905331615
48	KL48	in database	VP120269	this study	GCA_905331665
49	KL49	in database	GCA_002154055	NCBI
50	KL50	in database	20545	this study	GCA_905331595
51	KL51	in database	VP120841	this study	GCA_905331695
52	KL52	in database	VP180273	this study	GCA_905331905
53	KL53	in database	GCA_001728135	NCBI
54	KL54	in database	GCA_000958585	NCBI
55	KL55	in database	VP180179	this study	GCA_905331915
56	KL56	in database	VP161624	this study	GCA_905331825
57	KL57	in database	GCA_002150155	NCBI
58	KL58	in database	GCA_001609345	NCBI
59	KL59	in database	VP162119	this study	GCA_905331845
60	KL60	in database	VP161546	this study	GCA_905331765
61	KL61	in database	20556	this study	GCA_905331605
62		does not exist
63	KL63	in database	VP162129	this study	GCA_905331855
64	KL64	in database	GCA_001856035	NCBI
65	KL65	in database	20564	this study	GCA_905331625
66	KL66	in database	20565	this study	GCA_905331645
67	KL67	in database	20566	this study	GCA_905331635
68	KL68	in database	GCA_001273575	NCBI
68	KL68-1	in database	GCA_001728625	NCBI
69	KL69	in database	GCA_000491275	NCBI
70	KL70	in database	GCA_001726855	NCBI
71	KL71	in database	VP32	CNGB	CNA0007063
KUT1	KLUT1	in database	GCA_001584415	NCBI
KUT2	KLUT2	in database	GCA_001609575	NCBI
KUT3	KLUT3	in database	VP162105	this study	GCA_905331815.1
KUT4	KLUT4	in database	VP162125	this study	GCA_905331835.1
KUT5	KLUT5	in database	VP162180	this study	GCA_905331885.1
KUT6	KLUT6	in database	VP161168	this study	GCA_905331775.1
KUT7	KLUT7	in database	VP160744	this study	GCA_905331735.1
KUT8	KLUT8	in database	VP160152	this study	GCA_905331705.1
Serotype UnTypable
	KLUT4-1	in database	GCA_001726495	NCBI
Serotype Unknown/New
	KL101	in database	GCA_000489655	NCBI
	KL102	in database	GCA_002221185	NCBI
	KL103	in database	GCA_000490115	NCBI
	KL104	in database	GCA_000500545	NCBI
	KL105	in database	GCA_000523375	NCBI
	KL106	in database	GCA_000591555	NCBI
	KL107	in database	GCA_000707085	NCBI
	KL108	in database	GCA_000732995	NCBI
	KL109	in database	GCA_000786835	NCBI
	KL110	in database	GCA_000877625	NCBI
	KL111	in database	GCA_000972025	NCBI
	KL112	in database	GCA_001268005	NCBI
	KL113	in database	GCA_001726435	NCBI
	KL114	in database	GCA_001268015	NCBI
	KL115	in database	GCA_001610595	NCBI
	KL116	in database	GCA_001273635	NCBI
	KL117	in database	GCA_001433415	NCBI
	KL118	in database	GCA_001608855	NCBI
	KL119	in database	GCA_001727295	NCBI
	KL120	in database	GCA_001727345	NCBI
	KL121	in database	GCA_001727045	NCBI
	KL122	in database	GCA_001727155	NCBI
	KL123	in database	GCA_001727645	NCBI
	KL124	in database	GCA_002018725	NCBI
	KL125	in database	GCA_002150335	NCBI
	KL126	in database	GCA_002153895	NCBI
	KL127	in database	GCA_002153975	NCBI
	KL128	in database	GCA_002154015	NCBI
	KL129	in database	GCA_002018535	NCBI
	KL130	in database	GCA_002144585	NCBI
	KL131	in database	GCA_002221065	NCBI
	KL132	in database	GCA_002221165	NCBI
	KL133	in database	670.938	PATRIC
	KL134	in database	670.90	PATRIC
	KL135	in database	670.812	PATRIC
	KL136	in database	1620393.3	PATRIC
	KL137	in database	670.467	PATRIC
	KL138	in database	670.466	PATRIC
	KL139	in database	670.222	PATRIC
	KL140	in database	670.209	PATRIC
	KL141	in database	670.208	PATRIC
	KL142	in database	670.2080	PATRIC
	KL143	in database	670.205	PATRIC
	KL144	in database	670.203	PATRIC
	KL145	in database	670.197	PATRIC
	KL146	in database	670.196	PATRIC
	KL147	in database	670.193	PATRIC
	KL148	in database	670.191	PATRIC
	KL149	in database	670.168	PATRIC
	KL150	in database	670.167	PATRIC
	KL151	in database	670.167	PATRIC
	KL152	in database	670.166	PATRIC
	KL153	in database	670.164	PATRIC
	KL154	in database	670.138	PATRIC
	KL155	in database	670.138	PATRIC
	KL156	in database	670.135	PATRIC
	KL157	in database	670.111	PATRIC

## Sheet: Results_TotalNCBI
Isolate	Accession	O_serotype_agglutination	K_serotype_agglutination	O_Kaptive	O_Kaptive	O_Kaptive_confidence	O_VPSero	K_Kaptive	K_Kaptive	K_Kaptive_confidence	K_VPSero	MLST_ST	dnaE	gyrB	recA	dtdS	pntA	pyrC	tnaA	Serotype	StrainNo	collection_date	country	Source	spingo_16s	Kmerfinder
GCA_000182345.1_ASM18234v1_genomic	GCA_000182345.1	3	6	OL3_or_OL13	3_or_13	Perfect	O3	KL6	6	High	K6	3	3	4	19	4	29	4	22	O3:K6	Peru-466	1996	Peru	clinical	Vibrio_parahaemolyticus	#N/A
GCA_000182365.1_ASM18236v1_genomic	GCA_000182365.1	3	6	OL3_or_OL13	3_or_13	Very high	Ont	KL6	6	High	K6	-	35	4	16	50	29	~66	42	O3:K6	AQ4037	1985	Maldives	clinical	Vibrio_parahaemolyticus	#N/A
GCA_000182385.1_ASM18238v1_genomic	GCA_000182385.1	4	68	OL4-1	4	Very high	O4	KL68-1	68	Low	K68	3	3	4	19	4	29	4	22	O4:K68	AN-5034	1998	Bangladesh	clinical	Vibrio_parahaemolyticus	#N/A
GCA_000195415.2_ASM19541v2_genomic	GCA_000195415.2	4	12	OL4	4	Perfect	O4	KL12	12	High	K12	36	21	15	1	23	23	21	16	O4:K12	10329	1998	USA: WA	clinical	Vibrio_parahaemolyticus	#N/A
GCA_000196095.1_ASM19609v1_genomic	GCA_000196095.1	3	6	OL3_or_OL13	3_or_13	Perfect	O3	KL6	6	High	K6	3	3	4	19	4	29	4	22	O3:K6	RIMD2210633	1996	Japan	clinical	Vibrio_parahaemolyticus	#N/A
GCA_000315135.1_De_novo_genomic	GCA_000315135.1			OL11	11	High	O11	KL51	51	Good	Kne	-	44	106	252	126	28	268	193		SNUVpS-1	2009	South Korea	seafood (corb shell, Cyclina sinensis)	Vibrio_parahaemolyticus	#N/A
GCA_000328405.1_ASM32840v1_genomic	GCA_000328405.1	4	8	OL4	4	Very high	O4	KL8	8	Good	K8	88	11	48	43	48	26	48	26	O4:K8	BB22OP	1982	Bangladesh	environmental	Vibrio_parahaemolyticus	#N/A
GCA_000347495.1_VibParPCV08-7_1.0_genomic	GCA_000347495.1			OL7	7	Very high	pO7	KL66	66	Very high	Knt	808	69	87	119	117	46	111	12		PCV08-7	2008	Malaysia: Selangor	seafood	Vibrio_parahaemolyticus	#N/A
GCA_000388025.1_SOAPdenovo_version_1.05_for_Vibrio_parahaemolyticus_strain_v110_genomic	GCA_000388025.1			OL10	10	None	Ont	KL112	112	None	Kne	-	215	344?	144	76	48?	232	26		v110	2010	PRC: Hong Kong	shrimp	#N/A	parahaemolyticus
GCA_000430405.1_ASM43040v1_genomic	GCA_000430405.1	1	KUT	OL1	1	Very high	O1	KL54	54	Low	Knt	23	17	16	13	36	15	31	26	O1:KUT	FDA_R31	2007	USA: LA	oyster	Vibrio_parahaemolyticus	#N/A
GCA_000430425.1_ASM43042v1_genomic	GCA_000430425.1	1	33	OL1	1	Very high	O1	KL33	33	Low	pK33	799	28	4	82	88	63	187	1	O1:K33	CDC_K4557	2006	USA: LA	clinical	Vibrio_parahaemolyticus	#N/A
GCA_000454145.1_ASM45414v1_genomic	GCA_000454145.1			OL3_or_OL13	3_or_13	Perfect	O3	KL6	6	None	Kne	3	3	4	19	4	29	4	22		VP-NY4	1997	India	clinical	Vibrio_parahaemolyticus	#N/A
GCA_000454165.1_ASM45416v1_genomic	GCA_000454165.1			OL11	11	High	O11	KL15	15	High	Kne	631	222	128	21	69	46	236	12		VP2007-095	2007	USA	clinical	Vibrio_parahaemolyticus	#N/A
GCA_000454185.1_ASM45418v1_genomic	GCA_000454185.1			OL4-1	4	Very high	O4	KL68-1	68	Low	K68	3	3	4	19	4	29	4	22		VP232	1998	India	clinical	Vibrio_parahaemolyticus	#N/A
GCA_000454205.1_ASM45420v1_genomic	GCA_000454205.1			OL4	4	Very high	O4	KL12	12	Good	Kne	36	21	15	1	23	23	21	16		10290	1997	USA	environmental	Vibrio_parahaemolyticus	#N/A
GCA_000454225.1_ASM45422v1_genomic	GCA_000454225.1			OL1	1	Very high	O1	KL119	119	Low	Knt	3	3	4	19	4	29	4	22		VP250	1998	India	clinical	Vibrio_parahaemolyticus	#N/A
GCA_000454245.1_ASM45424v1_genomic	GCA_000454245.1		21	OL8	8	Very high	O8	KL21	21	Good	pK21	479	186	252	181	29	4	18	132		3259	2007	USA	clinical	Vibrio_parahaemolyticus	#N/A
GCA_000454265.1_ASM45426v1_genomic	GCA_000454265.1			OL3_or_OL13	3_or_13	Perfect	O3	KL6	6	Good	Kne	3	3	4	19	4	29	4	22		NIHCB0603	2006	Bangladesh	clinical	Vibrio_parahaemolyticus	#N/A
GCA_000454455.1_ASM45445v1_genomic	GCA_000454455.1			OL3_or_OL13	3_or_13	Very high	O3	KL6	6	High	K6	3	3	4	19	4	29	4	22		949	2006	USA	clinical	Vibrio_parahaemolyticus	#N/A
GCA_000454475.1_ASM45447v1_genomic	GCA_000454475.1			OL12	12	Very high	Ont	KL52	52	None	Kne	308	12	178	25	153	27	78	54		VPCR-2010	2010	USA	water	Vibrio_parahaemolyticus	#N/A
GCA_000477475.1_ASM47747v1_genomic	GCA_000477475.1			OL1	1	Very high	O1	KL23	23	Good	pK23	65	39	9	27	39	3	37	30		NIHCB0757	2006	Bangladesh	clinical	Vibrio_parahaemolyticus	#N/A
GCA_000489015.1_S174_genomic	GCA_000489015.1			OL1	1	Very high	O1	KL43	43	None	Kne	1012	175	113	204	230	31	207	135		S174	2007	PRC	environment	#N/A	parahaemolyticus
GCA_000489035.1_S173_genomic	GCA_000489035.1	14		OL14	14	Perfect	O5	KL17	17	Good	K17	289	106	109	34	50	2	11	68		S173	2007	PRC	environment	#N/A	parahaemolyticus
GCA_000489055.1_S172_genomic	GCA_000489055.1			OL12	12	Good	One	KL52	52	Good	Kne	550	5	147	31	229	46	10	57		S172	2007	PRC	environment	#N/A	parahaemolyticus
GCA_000489075.1_S171_genomic	GCA_000489075.1	16		OL16	16	Perfect	O10	KL24	24	Very high	pK19	288	3	25	60	144	31	128	26		S171	2007	PRC	environment	#N/A	parahaemolyticus
GCA_000489095.1_S170_genomic	GCA_000489095.1			OL15	15	High	One	KL32	32	Good	Kne	419	26	220	168	159	11	168	122		S170	2007	PRC	environment	#N/A	parahaemolyticus
GCA_000489115.1_S168_genomic	GCA_000489115.1			OL14	14	Very high	O5	KL17	17	Good	K17	627	218	2	180	29	26	233	68		S168	2007	PRC	environment	#N/A	parahaemolyticus
GCA_000489135.1_S167_genomic	GCA_000489135.1			OL1	1	Very high	O1	KL33	33	Low	Kne	490	118	253	72	76	50	184	54		S167	2007	PRC	environment	#N/A	parahaemolyticus
GCA_000489155.1_S166_genomic	GCA_000489155.1			OL12	12	Good	One	KL52	52	Good	Kne	1011	217	195	31	19	23	95	94		S166	2007	PRC	environment	#N/A	parahaemolyticus
GCA_000489175.1_S165_genomic	GCA_000489175.1			OL2	2	Very high	O2	KL22	22	Good	Kne	1010	82	168	25	91	151	27	48		S165	2007	PRC	environment	#N/A	parahaemolyticus
GCA_000489195.1_S164_genomic	GCA_000489195.1			OL3_or_OL13	3_or_13	Very high	One	KL29	29	Good	K29	-	97	287?	150	243	142	229	79		S164	2007	USA	seafood	#N/A	parahaemolyticus
GCA_000489215.1_S163_genomic	GCA_000489215.1			OL4	4	Good	One	KL34	34	Very high	K34	994	60	104	210	126	28	226	159		S163	2007	Malaysia	seafood	#N/A	parahaemolyticus
GCA_000489235.1_S162_genomic	GCA_000489235.1			OL4	4	Very high	O4	KLUT4	UT4	Good	Kne	595	80	153	25	243	114	224	55		S162	2007	Thailand	seafood	#N/A	parahaemolyticus
GCA_000489255.1_S161_genomic	GCA_000489255.1			OL15	15	High	Ont	KL32	32	Good	Kne	419	26	220	168	159	11	168	122		S161	2006	PRC	seafood	#N/A	parahaemolyticus
GCA_000489275.1_S160_genomic	GCA_000489275.1			OL101	101	None	Ont	KL130	130	None	Kne	329	28	137	125	78	23	105	79		S160	2006	PRC	seafood	#N/A	parahaemolyticus
GCA_000489295.1_S159_genomic	GCA_000489295.1			OL3_or_OL13	3_or_13	Very high	O3	KL110	110	Low	Kne	1009	264	217	67	46	184	3	132		S159	2006	PRC	seafood	#N/A	parahaemolyticus
GCA_000489315.1_S158_genomic	GCA_000489315.1			OL15	15	High	Ont	KL32	32	Good	Kne	419	26	220	168	159	11	168	122		S158	2006	PRC	seafood	#N/A	parahaemolyticus
GCA_000489335.1_S157_genomic	GCA_000489335.1			OL3_or_OL13	3_or_13	Good	One	KL110	110	Low	Kne	1009	264	217	67	46	184	3	132		S157	2006	PRC	seafood	#N/A	parahaemolyticus
GCA_000489355.1_S156_genomic	GCA_000489355.1			OL15	15	High	Ont	KL32	32	Good	Kne	419	26	220	168	159	11	168	122		S156	2006	PRC	seafood	#N/A	parahaemolyticus
GCA_000489375.1_S155_genomic	GCA_000489375.1			OL15	15	High	Ont	KL32	32	Good	Kne	419	26	220	168	159	11	168	122		S155	2006	PRC	seafood	#N/A	parahaemolyticus
GCA_000489395.1_S154_genomic	GCA_000489395.1			OL15	15	Good	One	KL32	32	None	Kne	419	26	220	168	159	11	168	122		S154	2006	PRC	seafood	#N/A	parahaemolyticus
GCA_000489415.1_S153_genomic	GCA_000489415.1			OL15	15	High	Ont	KL32	32	Good	Kne	419	26	220	168	159	11	168	122		S153	2006	PRC	seafood	#N/A	parahaemolyticus
GCA_000489435.1_S152_genomic	GCA_000489435.1			OL5	5	Good	One	KL30	30	Good	Kne	547	84	268	202	227	4	203	145		S152	2006	PRC	seafood	#N/A	parahaemolyticus
GCA_000489455.1_S151_genomic	GCA_000489455.1			OL15	15	High	Ont	KL32	32	Good	Kne	419	26	220	168	159	11	168	122		S151	2006	PRC	seafood	#N/A	parahaemolyticus
GCA_000489475.1_S150_genomic	GCA_000489475.1			OL15	15	High	Ont	KL32	32	Good	Kne	419	26	220	168	159	11	168	122		S150	2006	PRC	seafood	#N/A	parahaemolyticus
GCA_000489495.1_S148_genomic	GCA_000489495.1			OL11	11	Good	One	KL65	65	None	Kne	-	5	~4	~98	116	4	41	155		S148	2006	PRC	seafood	#N/A	parahaemolyticus
GCA_000489515.1_S147_genomic	GCA_000489515.1			OL10	10	High	One	KL24	24	Good	Kne	-	~362	136	61	180	31	212	54		S147	2006	PRC	seafood	#N/A	parahaemolyticus
GCA_000489535.1_S146_genomic	GCA_000489535.1			OL14	14	Very high	One	KL17	17	Good	K17	12	9	21	15	13	4	10	26		S146	2006	PRC	seafood	#N/A	parahaemolyticus
GCA_000489555.1_S145_genomic	GCA_000489555.1			OL8	8	Very high	O8	KL20	20	Good	Knt	-	320	448	89	177	28	11	57		S145	2006	PRC	seafood	#N/A	parahaemolyticus
GCA_000489575.1_S144_genomic	GCA_000489575.1			OL15	15	High	Ont	KL32	32	Good	Kne	419	26	220	168	159	11	168	122		S144	2006	PRC	seafood	#N/A	parahaemolyticus
GCA_000489595.1_S143_genomic	GCA_000489595.1			OL15	15	High	Ont	KL32	32	Good	Kne	419	26	220	168	159	11	168	122		S143	2006	PRC	seafood	#N/A	parahaemolyticus
GCA_000489635.1_S141_genomic	GCA_000489635.1			OL7	7	Very high	pO7	KL61	61	None	Kne	-	24	212	307	334	18	279	54		S141	2006	PRC	seafood	#N/A	parahaemolyticus
GCA_000489655.1_S140_genomic	GCA_000489655.1			OL4	4	Good	One	KL101	101	Good	Knt	-	302	272	~38	263	~2	52	26		S140	2006	PRC	seafood	#N/A	parahaemolyticus
GCA_000489675.1_S139_genomic	GCA_000489675.1			OL1	1	Very high	One	KL120	120	Good	Knt	154	35	50	63	27	49	46	26		S139	2006	PRC	seafood	#N/A	parahaemolyticus
GCA_000489695.1_S138_genomic	GCA_000489695.1	3	6	OL3_or_OL13	3_or_13	Good	One	KL6	6	Good	Kne	3	3	4	19	4	29	4	22	O3:K6	S138	2007	PRC	clinical	#N/A	parahaemolyticus
GCA_000489715.1_S137_genomic	GCA_000489715.1	3	6	OL3_or_OL13	3_or_13	Good	One	KL65	65	None	Kne	3	3	4	19	4	29	4	22	O3:K6	S137	2005	PRC	clinical	#N/A	parahaemolyticus
GCA_000489735.1_S136_genomic	GCA_000489735.1	3	6	OL3_or_OL13	3_or_13	Perfect	O3	KL6	6	High	K6	3	3	4	19	4	29	4	22	O3:K6	S136	2004	PRC	clinical	#N/A	parahaemolyticus
GCA_000489755.1_S135_genomic	GCA_000489755.1	3	6	OL3_or_OL13	3_or_13	Perfect	O3	KL6	6	High	K6	3	3	4	19	4	29	4	22	O3:K6	S135	2003	PRC	clinical	#N/A	parahaemolyticus
GCA_000489775.1_S134_genomic	GCA_000489775.1			OL8	8	Very high	O8	KL41	41	Good	Kne	527	43	41	107	42	37	40	33		S134	2005	PRC	clinical	#N/A	parahaemolyticus
GCA_000489795.1_S133_genomic	GCA_000489795.1	3	6	OL3_or_OL13	3_or_13	Perfect	O3	KL6	6	High	K6	3	3	4	19	4	29	4	22	O3:K6	S133	2005	PRC	clinical	#N/A	parahaemolyticus
GCA_000489815.1_S132_genomic	GCA_000489815.1			OL4	4	Good	One	KL9	9	Good	K9	332	14	30	141	78	4	37	13		S132	2005	PRC	clinical	#N/A	parahaemolyticus
GCA_000489835.1_S131_genomic	GCA_000489835.1	3	6	OL3_or_OL13	3_or_13	Perfect	O3	KL6	6	High	K6	3	3	4	19	4	29	4	22	O3:K6	S131	2003	PRC	clinical	#N/A	parahaemolyticus
GCA_000489855.1_S130_genomic	GCA_000489855.1			OL8	8	Good	One	KL41	41	Good	Kne	527	43	41	107	42	37	40	33		S130	2003	PRC	clinical	#N/A	parahaemolyticus
GCA_000489875.1_S129_genomic	GCA_000489875.1	5	60	OL6	6	None	One	KL18	18	None	Kne	50	29	5	22	12	20	22	25	O5:K60	S129	1984	Japan	clinical	Vibrio_parahaemolyticus	#N/A
GCA_000489895.1_S128_genomic	GCA_000489895.1			OL8	8	Very high	O8	KL131	131	Good	Kne	-	5	280	299	240	10	~297	158		S128	1999	India	clinical	#N/A	parahaemolyticus
GCA_000489915.1_S126_genomic	GCA_000489915.1	3	6	OL3_or_OL13	3_or_13	Perfect	O3	KL6	6	High	K6	3	3	4	19	4	29	4	22	O3:K6	S126		PRC	clinical	#N/A	parahaemolyticus
GCA_000489935.1_S125_genomic	GCA_000489935.1	4	13	OL4	4	Very high	O4	KL13	13	Good	Kne	131	33	104	96	103	28	11	9	O4:K13	S125	1997	USA	seafood	#N/A	parahaemolyticus
GCA_000489955.1_S124_genomic	GCA_000489955.1	3	57	OL3_or_OL13	3_or_13	Good	One	KL57	57	None	Kne	331	147	181	127	69	26	18	23	O3:K57	S124	1992	PRC	clinical	#N/A	parahaemolyticus
GCA_000489975.1_S123_genomic	GCA_000489975.1	1	64	OL1	1	Very high	O1	KL38	38	Good	Kne	217	80	88	111	109	37	95	69	O1:K64	S123	1984	Japan	clinical	#N/A	parahaemolyticus
GCA_000489995.1_S122_genomic	GCA_000489995.1	1	38	OL1	1	Very high	O1	KL38	38	Good	Kne	217	80	88	111	109	37	95	69	O1:K38	S122	1999	India	clinical	#N/A	parahaemolyticus
GCA_000490015.1_S121_genomic	GCA_000490015.1			OL8	8	Good	One	KL103	103	Low	Knt	934	126	368	25	333	50	297	33		S121		Thailand	clinical	#N/A	parahaemolyticus
GCA_000490035.1_S120_genomic	GCA_000490035.1			OL12	12	None	One	KL52	52	Good	Kne	327	102	67	4	79	43	63	23		S120	1990	Thailand	clinical	#N/A	parahaemolyticus
GCA_000490055.1_S119_genomic	GCA_000490055.1	4	11	OL4	4	Very high	O4	KL11	11	Perfect	K11	224	28	83	82	117	18	69	79	O4:K11	S119	1999	PRC	clinical	#N/A	parahaemolyticus
GCA_000490075.1_S118_genomic	GCA_000490075.1	4	8	OL4	4	Good	One	KL13	13	Good	Kne	-	3	40	36	41	114	~39	26	O4:K8	S118	1984	Japan	clinical	#N/A	parahaemolyticus
GCA_000490095.1_S117_genomic	GCA_000490095.1			OL1	1	Very high	O1	KL69	69	Good	Kne	262	105	156	123	127	19	12	47		S117	1984	Japan	clinical	#N/A	parahaemolyticus
GCA_000490115.1_S116_genomic	GCA_000490115.1			OL8	8	Good	One	KL103	103	Low	Knt	934	126	368	25	333	50	297	33		S116		Thailand	clinical	#N/A	parahaemolyticus
GCA_000490135.1_S115_genomic	GCA_000490135.1	1	69	OL4	4	Good	One	KL55	55	Very high	pK55	-	~309	111	167	188	116	355	33	O1:K69	S115	1991	Thailand	clinical	#N/A	parahaemolyticus
GCA_000490155.1_S114_genomic	GCA_000490155.1	2	28	OL1	1	Very high	One	KL1	1	Good	Kne	83	5	52	27	13	17	25	40	O2:K28	S114	1998	India	clinical	#N/A	parahaemolyticus
GCA_000490175.1_S113_genomic	GCA_000490175.1	1	1	OL1	1	Good	One	KL1	1	None	Kne	83	5	52	27	13	17	25	40	O1:K1	S113	1990	India	clinical	#N/A	parahaemolyticus
GCA_000490195.1_S112_genomic	GCA_000490195.1			OL1	1	Very high	O1	KL1	1	Good	Kne	1	5	52	27	13	17	25	10		S112	1951	Japan	clinical	#N/A	parahaemolyticus
GCA_000490215.1_S111_genomic	GCA_000490215.1	1	1	OL1	1	Very high	O1	KL1	1	Good	Kne	83	5	52	27	13	17	25	40	O1:K1	S111	1990	Thailand	clinical	#N/A	parahaemolyticus
GCA_000490235.1_S110_genomic	GCA_000490235.1			OL1	1	Good	One	KL1	1	Good	Kne	83	5	52	27	13	17	25	40		S110	1999	India	clinical	#N/A	parahaemolyticus
GCA_000490255.1_S109_genomic	GCA_000490255.1	4	10	OL5	5	Good	One	KL15	15	Good	Kne	326	28	28	44	46	61	49	38	O4:K10	S109	1993	PRC	clinical	Vibrio_parahaemolyticus	#N/A
GCA_000490275.1_S108_genomic	GCA_000490275.1			OL5	5	Good	One	KL66	66	Good	Kne	-	197	~72	25	234	10	18	151		S108	1990	Thailand	clinical	#N/A	parahaemolyticus
GCA_000490295.1_S106_genomic	GCA_000490295.1			OL5	5	Very high	O5	KL66	66	Good	Kne	-	197	~72	25	234	10	18	151?		S106	1990	Thailand	clinical	#N/A	parahaemolyticus
GCA_000490315.1_S105_genomic	GCA_000490315.1	4	9	OL4	4	Good	One	KL64	64	None	Kne	325	60	104	123	47	26	69	61	O4:K9	S105	1984	Japan	clinical	#N/A	parahaemolyticus
GCA_000490335.1_S104_genomic	GCA_000490335.1	6	18	OL6	6	Very high	One	KL18	18	Good	Kne	50	29	5	22	12	20	22	25	O6:K18	S104	1997	USA	clinical	#N/A	parahaemolyticus
GCA_000490355.1_S101_genomic	GCA_000490355.1	4	63	OL4	4	Good	One	KL63	63	Low	Kne	43	23	29	10	7	14	24	2	O4:K63	S101	1990	USA	seafood	#N/A	parahaemolyticus
GCA_000490375.1_S100_genomic	GCA_000490375.1	4	49	OL4	4	Very high	O4	KL132	132	Good	Kne	324	20	25	15	13	7	3	5	O4:K49	S100	1990	USA	seafood	#N/A	parahaemolyticus
GCA_000490395.1_S098_genomic	GCA_000490395.1	3	48	OL3_or_OL13	3_or_13	Very high	One	KL48	48	Low	Kne	-	321?	118	6	19	24	93	81	O3:K48	S098	1997	USA	seafood	#N/A	parahaemolyticus
GCA_000490415.1_S097_genomic	GCA_000490415.1			OL3_or_OL13	3_or_13	Very high	O3	KL20	20	Good	Knt	-	35	20	356	29	28	186	27		S097	1992	PRC	clinical	#N/A	parahaemolyticus
GCA_000490445.1_S095_genomic	GCA_000490445.1	3	6	OL3_or_OL13	3_or_13	Good	O3	KL6	6	Good	Kne	91	35	4	16	50	29	5	42	O3:K6	S095	1996	PRC	clinical	#N/A	parahaemolyticus
GCA_000490465.1_S094_genomic	GCA_000490465.1	3	6	OL3_or_OL13	3_or_13	Perfect	O3	KL6	6	High	K6	3	3	4	19	4	29	4	22	O3:K6	S094	1996	Thailand	clinical	#N/A	parahaemolyticus
GCA_000490485.1_S093_genomic	GCA_000490485.1	3	6	OL3_or_OL13	3_or_13	Low	One	KL65	65	None	Kne	3	3	4	19	4	29	4	22	O3:K6	S093	1998	Japan	clinical	#N/A	parahaemolyticus
GCA_000490515.1_S091_genomic	GCA_000490515.1	4	68	OL4-1	4	Good	One	KL68-1	68	Low	Kne	3	3	4	19	4	29	4	22	O4:K68	S091	1999	India	clinical	#N/A	parahaemolyticus
GCA_000490535.1_S090_genomic	GCA_000490535.1	4	68	OL4-1	4	None	One	KL68-1	68	None	Kne	-	3	4	19	~87	29	4	22	O4:K68	S090	1999	PRC	clinical	#N/A	parahaemolyticus
GCA_000490555.1_S088_genomic	GCA_000490555.1	4	68	OL4-1	4	Very high	O4	KL68-1	68	Low	Kne	3	3	4	19	4	29	4	22	O4:K68	S088	1998	Singapore	clinical	#N/A	parahaemolyticus
GCA_000490575.1_S087_genomic	GCA_000490575.1	4	68	OL4-1	4	Very high	O4	KL68-1	68	Low	Kne	-	130	pyrH(~55	62	atpA(19				O4:K68	S087	1998	Singapore	clinical	#N/A	parahaemolyticus
GCA_000490595.1_S086_genomic	GCA_000490595.1	1	25	OL1	1	Very high	One	KL25	25	Good	Kne	3	3	4	19	4	29	4	22	O1:K25	S086	1999	Thailand	clinical	#N/A	parahaemolyticus
GCA_000490615.1_S083_genomic	GCA_000490615.1	3	6	OL3_or_OL13	3_or_13	Good	One	KL6	6	Good	Kne	3	3	4	19	4	29	4	22	O3:K6	S083	1998	Japan	clinical	#N/A	parahaemolyticus
GCA_000490635.1_S082_genomic	GCA_000490635.1	3	6	OL3_or_OL13	3_or_13	Good	One	KL6	6	High	K6	-	130	pyrH(~55	62	atpA(19				O3:K6	S082		Thailand	clinical	#N/A	parahaemolyticus
GCA_000490655.1_S081_genomic	GCA_000490655.1	3	6	OL3_or_OL13	3_or_13	Perfect	O3	KL6	6	High	K6	3	3	4	19	4	29	4	22	O3:K6	S081		South Korea	clinical	#N/A	parahaemolyticus
GCA_000490675.1_S079_genomic	GCA_000490675.1	3	6	OL3_or_OL13	3_or_13	Perfect	One	KL6	6	Good	Kne	3	3	4	19	4	29	4	22	O3:K6	S079		Indonesia	clinical	#N/A	parahaemolyticus
GCA_000490695.1_S078_genomic	GCA_000490695.1	3	6	OL3_or_OL13	3_or_13	Perfect	One	KL6	6	Good	Kne	3	3	4	19	4	29	4	22	O3:K6	S078	1999	PRC	clinical	#N/A	parahaemolyticus
GCA_000490715.1_S077_genomic	GCA_000490715.1	3	6	OL3_or_OL13	3_or_13	Good	One	KL6	6	Good	Kne	3	3	4	19	4	29	4	22	O3:K6	S077	1999	PRC	clinical	#N/A	parahaemolyticus
GCA_000490735.1_S076_genomic	GCA_000490735.1	3	6	OL3_or_OL13	3_or_13	Good	One	KL6	6	High	K6	3	3	4	19	4	29	4	22	O3:K6	S076	1999	PRC	clinical	#N/A	parahaemolyticus
GCA_000490755.1_S075_genomic	GCA_000490755.1	3	6	OL3_or_OL13	3_or_13	Good	One	KL6	6	High	K6	3	3	4	19	4	29	4	22	O3:K6	S075	1999	PRC	clinical	#N/A	parahaemolyticus
GCA_000490775.1_S074_genomic	GCA_000490775.1	3	6	OL3_or_OL13	3_or_13	Good	One	KL6	6	High	K6	3	3	4	19	4	29	4	22	O3:K6	S074	1997	PRC	clinical	#N/A	parahaemolyticus
GCA_000490795.1_S073_genomic	GCA_000490795.1	3	6	OL4	4	Very high	O4	KL9	9	Good	Kne	332	14	30	141	78	4	37	13	O3:K6	S073	1997	Thailand	clinical	#N/A	parahaemolyticus
GCA_000490815.1_S072_genomic	GCA_000490815.1	3	6	OL3_or_OL13	3_or_13	Perfect	O3	KL6	6	High	K6	3	3	4	19	4	29	4	22	O3:K6	S072	1998	Bangladesh	clinical	#N/A	parahaemolyticus
GCA_000490855.1_S070_genomic	GCA_000490855.1	3	6	OL3_or_OL13	3_or_13	Good	One	KL6	6	Good	Kne	-	130	pyrH(~55	62	atpA(19				O3:K6	S070		Thailand	clinical	#N/A	parahaemolyticus
GCA_000490875.1_S069_genomic	GCA_000490875.1	3	6	OL3_or_OL13	3_or_13	Perfect	O3	KL6	6	High	K6	-	130	pyrH(~55	62	atpA(19				O3:K6	S069		Thailand	clinical	#N/A	parahaemolyticus
GCA_000490895.1_S068_genomic	GCA_000490895.1	3	6	OL3_or_OL13	3_or_13	Perfect	One	KL6	6	High	K6	3	3	4	19	4	29	4	22	O3:K6	S068	1997	PRC	clinical	#N/A	parahaemolyticus
GCA_000490915.1_S067_genomic	GCA_000490915.1	3	6	OL3_or_OL13	3_or_13	Perfect	O3	KL6	6	High	K6	3	3	4	19	4	29	4	22	O3:K6	S067	1997	PRC	clinical	#N/A	parahaemolyticus
GCA_000490935.1_S066_genomic	GCA_000490935.1	3	6	OL3_or_OL13	3_or_13	Perfect	One	KL6	6	High	K6	3	3	4	19	4	29	4	22	O3:K6	S066	1997	PRC	clinical	#N/A	parahaemolyticus
GCA_000490955.1_S065_genomic	GCA_000490955.1	1	25	OL1	1	Very high	One	KL25	25	Good	Kne	3	3	4	19	4	29	4	22	O1:K25	S065	1998	PRC	clinical	#N/A	parahaemolyticus
GCA_000490975.1_S064_genomic	GCA_000490975.1	3	6	OL3_or_OL13	3_or_13	Good	One	KL6	6	Good	Kne	3	3	4	19	4	29	4	22	O3:K6	S064	1998	PRC	clinical	#N/A	parahaemolyticus
GCA_000490995.1_S063_genomic	GCA_000490995.1	1	25	OL4-1	4	Very high	O4	KL68-1	68	Low	Kne	3	3	4	19	4	29	4	22	O1:K25	S063	1998	PRC	clinical	#N/A	parahaemolyticus
GCA_000491015.1_S062_genomic	GCA_000491015.1	6	18	OL1	1	Very high	One	KL25	25	Good	Kne	3	3	4	19	4	29	4	22	O6:K18	S062	1998	Singapore	clinical	#N/A	parahaemolyticus
GCA_000491035.1_S060_genomic	GCA_000491035.1			OL3_or_OL13	3_or_13	Good	One	KL110	110	Low	Kne	-	60	116	110?	135	50	118	2		S060	1992	PRC	clinical	#N/A	parahaemolyticus
GCA_000491055.1_S058_genomic	GCA_000491055.1	4	12	OL4	4	Very high	O4	KL12	12	Good	Kne	143	95	119	93	106	74	89	70	O4:K12	S058	1970	Japan	clinical	#N/A	parahaemolyticus
GCA_000491075.1_S057_genomic	GCA_000491075.1	1	41	OL8	8	Good	One	KL41	41	Good	Kne	69	43	41	31	42	37	40	33	O1:K41	S057	1994	PRC	clinical	#N/A	parahaemolyticus
GCA_000491115.1_S055_genomic	GCA_000491115.1	1	41	OL8	8	Good	One	KL41	41	None	Kne	69	43	41	31	42	37	40	33	O1:K41	S055	1994	PRC	clinical	Vibrio_parahaemolyticus	#N/A
GCA_000491135.1_S054_genomic	GCA_000491135.1			OL8	8	Very high	O8	KL41	41	Good	Kne	69	43	41	31	42	37	40	33		S054		Thailand	clinical	#N/A	parahaemolyticus
GCA_000491155.1_S053_genomic	GCA_000491155.1	1	69	OL1	1	Good	One	KL69	69	None	Kne	262	105	156	123	127	19	12	47	O1:K69	S053	1990	Thailand	clinical	#N/A	parahaemolyticus
GCA_000491175.1_S052_genomic	GCA_000491175.1			OL4-1	4	Good	One	KL134	134	Good	Kne	-	137	33	13	~19	50	~405	~81		S052	1975	Spain	seafood	#N/A	parahaemolyticus
GCA_000491195.1_S049_genomic	GCA_000491195.1	4	8	OL5	5	Very high	O5	KL68	68	None	Kne	-	28	4	82	440	63	341?	1	O4:K8	S049	1984	Japan	clinical	#N/A	parahaemolyticus
GCA_000491215.1_S048_genomic	GCA_000491215.1			OL11	11	Good	One	KL120	120	Good	Kne	-	86	117	35	19	26	410?	15		S048	1997	USA	seafood	#N/A	parahaemolyticus
GCA_000491235.1_S047_genomic	GCA_000491235.1			OL2	2	Good	One	KL28	28	Good	Kne	-	5	437	21	~402	69	5	26		S047	1981	Spain	environment	#N/A	parahaemolyticus
GCA_000491255.1_S046_genomic	GCA_000491255.1			OL11	11	High	O11	KL112	112	Low	Kne	-	31	115	367?	12	3	402?	68		S046	1982	Spain	environment	#N/A	parahaemolyticus
GCA_000491275.1_S045_genomic	GCA_000491275.1	1	69	OL1	1	Very high	O1	KL69	69	Perfect	pK69	-	~102	pyrH(40	77	atpA(19				O1:K69	S045	1990	Thailand	clinical	#N/A	parahaemolyticus
GCA_000491295.1_S044_genomic	GCA_000491295.1	1	69	OL1	1	Good	One	KL69	69	None	Kne	262	105	156	123	127	19	12	47	O1:K69	S044	1990	Thailand	clinical	#N/A	parahaemolyticus
GCA_000491315.1_S043_genomic	GCA_000491315.1			OL4-1	4	Good	One	KL46	46	None	Kne	1017	3	111	167	188	116	310	33		S043		Thailand	clinical	#N/A	parahaemolyticus
GCA_000491335.1_S042_genomic	GCA_000491335.1	3	6	OL4	4	Good	One	KL63	63	Low	Kne	478	185	226	73	19	26	18	37	O3:K6	S042	1984	Japan	clinical	#N/A	parahaemolyticus
GCA_000491355.1_S041_genomic	GCA_000491355.1	4	63	OL4	4	Good	One	KL63	63	Low	Kne	478	185	226	73	19	26	18	37	O4:K63	S041	1993	PRC	clinical	#N/A	parahaemolyticus
GCA_000491375.1_S040_genomic	GCA_000491375.1	1	25	OL1	1	Good	O1	KL109	109	Good	Kne	546	84	149	19	46	139	37	144	O1:K25	S040	1990	Thailand	clinical	#N/A	parahaemolyticus
GCA_000491395.1_S039_genomic	GCA_000491395.1			OL15	15	High	Ont	KL32	32	Very high	Kne	321	12	101	84	91	58	78	33		S039		PRC	clinical	#N/A	parahaemolyticus
GCA_000491415.1_S038_genomic	GCA_000491415.1	4	12	OL4	4	Good	One	KL12	12	Good	Kne	59	36	15	1	25	23	21	16	O4:K12	S038	1982	USA	environment	#N/A	parahaemolyticus
GCA_000491435.1_S037_genomic	GCA_000491435.1	4	12	OL4	4	Very high	One	KL12	12	Good	Kne	-	21	15	1	23?	23	21	16	O4:K12	S037	1994	USA	clinical	#N/A	parahaemolyticus
GCA_000491455.1_S036_genomic	GCA_000491455.1			OL1	1	Very high	O1	KL56	56	Good	K56	8	28	4	82	88	63	69	1		S036		Thailand	clinical	#N/A	parahaemolyticus
GCA_000491475.1_S035_genomic	GCA_000491475.1	4	53	OL4	4	Very high	O4	KL55	55	Very high	pK55	8	28	4	82	88	63	69	1	O4:K53	S035	1984	Japan	clinical	#N/A	parahaemolyticus
GCA_000491495.1_S034_genomic	GCA_000491495.1			OL5	5	Very high	O5	KL65	65	None	Kne	8	28	4	82	88	63	69	1		S034	1999	India	clinical	#N/A	parahaemolyticus
GCA_000491515.1_S033_genomic	GCA_000491515.1	5	60	OL1	1	Very high	O1	KL60	60	Low	Kne	8	28	4	82	88	63	69	1	O5:K60	S033	1994	PRC	clinical	#N/A	parahaemolyticus
GCA_000491535.1_S032_genomic	GCA_000491535.1	1	56	OL1	1	Good	One	KL56	56	Good	Kne	1016	28	4	276	88	63	69	1	O1:K56	S032	1998	Philippines	clinical	#N/A	parahaemolyticus
GCA_000491555.1_S031_genomic	GCA_000491555.1	4	13	OL4	4	Good	One	KL8	8	Good	K8	189	11	48	3	48	26	48	26	O4:K13	S031	1984	Japan	clinical	#N/A	parahaemolyticus
GCA_000491575.1_S030_genomic	GCA_000491575.1	4	8	OL4	4	Very high	O4	KL8	8	Good	K8	189	11	48	3	48	26	48	26	O4:K8	S030	1999	India	clinical	#N/A	parahaemolyticus
GCA_000491595.1_S029_genomic	GCA_000491595.1			OL12	12	Low	One	KL52	52	None	Kne	810	28	144	116	138	26	177	61		S029	1981	Spain	environment	Vibrio_parahaemolyticus	#N/A
GCA_000491615.1_S028_genomic	GCA_000491615.1			OL4	4	Very high	O4	KL9	9	Good	Kne	332	14	30	141	78	4	37	13		S028		Thailand	clinical	#N/A	parahaemolyticus
GCA_000491635.1_S027_genomic	GCA_000491635.1			OL4	4	Very high	O4	KL4	4	Good	pK4	17	13	10	19	27	28	27	21		S027		USA	clinical	#N/A	parahaemolyticus
GCA_000491655.1_S026_genomic	GCA_000491655.1			OL4	4	Very high	O4	KL4	4	Good	Kne	17	13	10	19	27	28	27	21		S026		Thailand	clinical	#N/A	parahaemolyticus
GCA_000491675.1_S025_genomic	GCA_000491675.1			OL1	1	Very high	One	KL25	25	Good	K25	1015	100	386	65	148	30	37	51		S025	1992	PRC	clinical	#N/A	parahaemolyticus
GCA_000491695.1_S024_genomic	GCA_000491695.1	4	10	OL4	4	Very high	O4	KL10	10	Good	Knt	566	31	277	207	238	144	214	108	O4:K10	S024	1998	PRC	clinical	#N/A	parahaemolyticus
GCA_000491715.1_S023_genomic	GCA_000491715.1	3	5	OL3_or_OL13	3_or_13	Good	One	KL5	5	Good	Kne	610	146	180	19	88	73	11	2	O3:K5	S023	1994	PRC	clinical	#N/A	parahaemolyticus
GCA_000491735.1_S022_genomic	GCA_000491735.1	5	15	OL5	5	Very high	O5	KL60	60	Good	Kne	8	28	4	82	88	63	69	1	O5:K15	S022	1984	Japan	clinical	#N/A	parahaemolyticus
GCA_000491755.1_S021_genomic	GCA_000491755.1	5	15	OL5	5	Good	One	KL15	15	High	pK15	326	28	28	44	46	61	49	38	O5:K15	S021	1999	India	clinical	#N/A	parahaemolyticus
GCA_000491775.1_S020_genomic	GCA_000491775.1	5	15	OL5	5	Perfect	O5	KL15	15	High	pK15	-	28	28	208?	46	61	49	38	O5:K15	S020	1994	PRC	clinical	#N/A	parahaemolyticus
GCA_000491795.1_S019_genomic	GCA_000491795.1	3	36	OL3_or_OL13	3_or_13	Very high	One	KL65	65	None	Kne	563	198	14	205	29	26	46	23	O3:K36	S019	1998	USA	clinical	#N/A	parahaemolyticus
GCA_000491815.1_S018_genomic	GCA_000491815.1	3	29	OL3_or_OL13	3_or_13	Very high	O3	KL29	29	Good	Kne	120	60	108	86	98	18	45	51	O3:K29	S018	1993	PRC	clinical	#N/A	parahaemolyticus
GCA_000491835.1_S017_genomic	GCA_000491835.1			OL1	1	Very high	O1	KL25	25	Good	K25	1015	100	386	65	148	30	37	51		S017	1992	PRC	clinical	#N/A	parahaemolyticus
GCA_000491855.1_S016_genomic	GCA_000491855.1	3	29	OL3_or_OL13	3_or_13	Very high	O3	KL29	29	Good	Kne	120	60	108	86	98	18	45	51	O3:K29	S016	1992	PRC	clinical	#N/A	parahaemolyticus
GCA_000491875.1_S015_genomic	GCA_000491875.1			OL4	4	Good	One	KL13	13	Perfect	K13	-	41	40	36?	41	36	39	32		S015	1992	PRC	clinical	#N/A	parahaemolyticus
GCA_000491895.1_S014_genomic	GCA_000491895.1		13	OL4	4	Good	One	KL13	13	Perfect	K13	-	41	40	36?	41	36	39	32		S014	1992	PRC	clinical	#N/A	parahaemolyticus
GCA_000491915.1_S013_genomic	GCA_000491915.1	3	6	OL3_or_OL13	3_or_13	Low	One	KL65	65	None	Kne	91	35	4	16	50	29	5	42	O3:K6	S013	1996	PRC	clinical	Vibrio_parahaemolyticus	#N/A
GCA_000491935.1_S012_genomic	GCA_000491935.1	3	6	OL3_or_OL13	3_or_13	Very high	O3	KL6	6	Good	Kne	-	130	pyrH(40	~23	atpA(19				O3:K6	S012	1990	Thailand	clinical	#N/A	parahaemolyticus
GCA_000491955.1_S011_genomic	GCA_000491955.1	3	6	OL3_or_OL13	3_or_13	Very high	O3	KL6	6	High	K6	-	130	pyrH(40	~23	atpA(19				O3:K6	S011	1990	Thailand	clinical	#N/A	parahaemolyticus
GCA_000491975.1_S009_genomic	GCA_000491975.1	3	6	OL3_or_OL13	3_or_13	Good	One	KL6	6	Good	Kne	91	35	4	16	50	29	5	42	O3:K6	S009	1987	Thailand	clinical	#N/A	parahaemolyticus
GCA_000491995.1_S008_genomic	GCA_000491995.1	3	6	OL3_or_OL13	3_or_13	Very high	O3	KL6	6	High	K6	91	35	4	16	50	29	5	42	O3:K6	S008	1987	Thailand	clinical	#N/A	parahaemolyticus
GCA_000492015.1_S005_genomic	GCA_000492015.1	3	6	OL3_or_OL13	3_or_13	Very high	One	KL6	6	Good	Kne	91	35	4	16	50	29	5	42	O3:K6	S005		Thailand	clinical	#N/A	parahaemolyticus
GCA_000492035.1_S004_genomic	GCA_000492035.1	3	6	OL3_or_OL13	3_or_13	Good	One	KL6	6	Good	Kne	96	35	4	16	50	29	66	42	O3:K6	S004	1985	Maldives	clinical	#N/A	parahaemolyticus
GCA_000492055.1_S003_genomic	GCA_000492055.1	3	6	OL3_or_OL13	3_or_13	Very high	One	KL6	6	None	Kne	91	35	4	16	50	29	5	42	O3:K6	S003		PRC	clinical	#N/A	parahaemolyticus
GCA_000492075.1_S002_genomic	GCA_000492075.1	2	3	OL2	2	Perfect	O2	KL3	3	Good	Kne	216	98	135	112	107	77	97	26	O2:K3	S002	1999	PRC	clinical	#N/A	parahaemolyticus
GCA_000492095.1_S001_genomic	GCA_000492095.1			OL12	12	Good	One	KL52	52	None	Kne	1014	205	385	89	76	23	95	26		S001		Thailand	clinical	#N/A	parahaemolyticus
GCA_000493225.1_S096_genomic	GCA_000493225.1	3	6	OL1	1	Very high	One	KL38	38	Good	pK38	217	80	88	111	109	37	95	69	O3:K6	S096	1999	South Korea	clinical	#N/A	parahaemolyticus
GCA_000493715.1_S092_genomic	GCA_000493715.1	3	6	OL3_or_OL13	3_or_13	Good	O3	KL6	6	Good	Kne	3	3	4	19	4	29	4	22	O3:K6	S092	1996	PRC	clinical	#N/A	parahaemolyticus
GCA_000500105.2_vp10296_genomic	GCA_000500105.2			OL4	4	Very high	O4	KL12	12	Very high	K12	36	21	15	1	23	23	21	16		10296	1997	USA	clinical	Vibrio_parahaemolyticus	#N/A
GCA_000500405.1_VIP4-0407_genomic	GCA_000500405.1			OL3_or_OL13	3_or_13	Perfect	O3	KL6	6	High	K6	3	3	4	19	4	29	4	22		VIP4-0407	2008	Hong Kong	clinical	Vibrio_parahaemolyticus	#N/A
GCA_000500425.1_VIP4-0434_genomic	GCA_000500425.1			OL4	4	Very high	O4	KL9	9	Good	K9	332	14	30	141	78	4	37	13		VIP4-0434	2008	Hong Kong	clinical	Vibrio_parahaemolyticus	#N/A
GCA_000500485.1_VIP4-0444_genomic	GCA_000500485.1			OL11	11	Perfect	O11	KL20	20	Good	Knt	-	337	106	199	331	2	3	20		VIP4-0444	2008	Hong Kong	big eye fish	Vibrio_parahaemolyticus	#N/A
GCA_000500525.1_VIP4-0219_genomic	GCA_000500525.1			OL1	1	Very high	O1	KL58	58	Low	Kne	937	28	4	64	88	63	69	26		VIP4-0219	2006	Hong Kong	salmon sashimi	Vibrio_parahaemolyticus	#N/A
GCA_000500545.1_VIP4-0447_genomic	GCA_000500545.1			OL11	11	High	O11	KL104	104	Good	Knt	396	9	213	165	185	2	46	1		VIP4-0447	2008	Hong Kong	oyster	Vibrio_parahaemolyticus	#N/A
GCA_000500755.2_vp12310_genomic	GCA_000500755.2			OL4	4	Very high	O4	KL12	12	Very high	K12	36	21	15	1	23	23	21	16		12310	2006	USA	clinical	Vibrio_parahaemolyticus	#N/A
GCA_000510585.2_vpEKP008_genomic	GCA_000510585.2			OL8	8	Very high	O8	KL21	21	Good	pK21	479	186	252	181	29	4	18	132		EKP-008	2007	Bangladesh	water	Vibrio_parahaemolyticus	#N/A
GCA_000510605.2_vp970107_genomic	GCA_000510605.2			OL4	4	Good	One	KL13	13	None	Kne	131	33	104	96	103	28	11	9		970107	1997	USA	water	#N/A	parahaemolyticus
GCA_000516875.2_vpB265_genomic	GCA_000516875.2			OL3_or_OL13	3_or_13	Perfect	O3	KL6	6	High	K6	3	3	4	19	4	29	4	22		B-265	2004	Mozambique	clinical	Vibrio_parahaemolyticus	#N/A
GCA_000519365.2_vp605_genomic	GCA_000519365.2			OL3_or_OL13	3_or_13	Perfect	O3	KL6	6	High	K6	3	3	4	19	4	29	4	22		605	2006	USA	water	Vibrio_parahaemolyticus	#N/A
GCA_000519385.2_vp50_genomic	GCA_000519385.2			OL4	4	Very high	O4	KL55	55	Low	pK55	34	20	25	15	13	7	11	5		50	2006	USA	clinical	Vibrio_parahaemolyticus	#N/A
GCA_000519405.2_vp3256_genomic	GCA_000519405.2			OL4	4	Very high	O4	KL12	12	Very high	K12	36	21	15	1	23	23	21	16		3256	2007	USA	clinical	Vibrio_parahaemolyticus	#N/A
GCA_000521825.2_vpIDH02640_genomic	GCA_000521825.2			OL1	1	Very high	O1	KL25	25	Good	K25	3	3	4	19	4	29	4	22		IDH02640	2009	India	clinical	Vibrio_parahaemolyticus	#N/A
GCA_000522025.2_vpEKP026_genomic	GCA_000522025.2			OL3_or_OL13	3_or_13	Perfect	O3	KL6	6	High	K6	3	3	4	19	4	29	4	22		IDH02189	2009	India	clinical	Vibrio_parahaemolyticus	#N/A
GCA_000522045.2_vpSBR10290_genomic	GCA_000522045.2			OL4	4	Very high	O4	KL12	12	Very high	K12	36	21	15	1	23	23	21	16		SBR10290	1997	USA	clinical	Vibrio_parahaemolyticus	#N/A
GCA_000522065.2_vpPeru288_genomic	GCA_000522065.2			OL3_or_OL13	3_or_13	Perfect	O3	KL6	6	Good	Kne	3	3	4	19	4	29	4	22		Peru-288	2001	Peru	clinical	Vibrio_parahaemolyticus	#N/A
GCA_000523375.1_M0605_genomic	GCA_000523375.1			OL1	1	Very high	O1	KL105	105	Perfect	Knt	539	31	299	198	19	26	206	18		M0605	2013	Mexico	Penaeus vannamei (Pacific white shrimp)	Vibrio_parahaemolyticus	#N/A
GCA_000524535.2_vp861_genomic	GCA_000524535.2			OL3_or_OL13	3_or_13	Perfect	O3	KL6	6	High	K6	3	3	4	19	4	29	4	22		861	2006	USA	water	Vibrio_parahaemolyticus	#N/A
GCA_000525005.2_vpEKP026_genomic	GCA_000525005.2			OL3_or_OL13	3_or_13	Perfect	O3	KL6	6	High	K6	3	3	4	19	4	29	4	22		EKP-026	2008	Bangladesh	water	Vibrio_parahaemolyticus	#N/A
GCA_000558885.2_vpV1401_genomic	GCA_000558885.2			OL3_or_OL13	3_or_13	Perfect	O3	KL6	6	High	Knt	3	3	4	19	4	29	4	22		V14/01	2001	Chile	clinical	Vibrio_parahaemolyticus	#N/A
GCA_000568495.1_ASM56849v1_genomic	GCA_000568495.1	2	28	OL2	2	Very high	O2	KL28	28	High	K28	471	175	22	168	201	130	17	73	O2:K28	UCM-V493	2002	Spain	sediment sample	Vibrio_parahaemolyticus	#N/A
GCA_000591455.1_ASM59145v1_genomic	GCA_000591455.1			OL5	5	High	O5	KL30	30	Good	pK30	114	55	15	31	55	18	58	46		TUMSAT_DE1_S1		Thailand	AHPND diseased shrimps (Litopenaeus vannamei)	Vibrio_parahaemolyticus	#N/A
GCA_000591475.1_ASM59147v1_genomic	GCA_000591475.1			OL1	1	Perfect	O1	KL36	36	Good	K36	970	27	324	61	343	50	54	44		TUMSAT_DE2_S2		Thailand	AHPND diseased shrimps (Litopenaeus vannamei)	Vibrio_parahaemolyticus	#N/A
GCA_000591495.1_ASM59149v1_genomic	GCA_000591495.1			OL1	1	Very high	O1	KL25	25	Good	K25	413	47	8	166	19	28	46	121		TUMSAT_D06_S3		Thailand	AHPND diseased shrimps (Litopenaeus vannamei)	Vibrio_parahaemolyticus	#N/A
GCA_000591515.1_ASM59151v1_genomic	GCA_000591515.1			OL5	5	Very high	O5	KL139	139	Very high	Knt	-	232	323	363?	283	160	32	36		TUMSAT_H01_S4		Thailand	shrimp farms	Vibrio_parahaemolyticus	#N/A
GCA_000591555.1_ASM59155v1_genomic	GCA_000591555.1			OL3_or_OL13	3_or_13	Very high	O3	KL106	106	Perfect	Knt	977	26	212	91	69	23	5	26		TUMSAT_H10_S6		Thailand	shrimp farms	Vibrio_parahaemolyticus	#N/A
GCA_000593285.2_vpVP48_genomic	GCA_000593285.2			OL3_or_OL13	3_or_13	Perfect	O3	KL6	6	High	K6	-	130	pyrH(~55	62	atpA(19					VP48	1996	India	clinical	Vibrio_parahaemolyticus	#N/A
GCA_000593305.2_vpVPCR2009_genomic	GCA_000593305.2			OL3_or_OL13	3_or_13	Good	O3	KL147	147	None	Kne	1567	42	1	80	27	60	85	20		VPCR-2009	2009	USA	water	AMBIGUOUS	parahaemolyticus
GCA_000593325.2_vpVPTS2009_genomic	GCA_000593325.2			OL12	12	None	One	KL52	52	Good	Kne	1013	60	284	4	53	43	63	23		VPTS-2009	2009	USA	water	Vibrio_parahaemolyticus	#N/A
GCA_000701045.2_ASM70104v2_genomic	GCA_000701045.2			OL4	4	Very high	O4	KL8	8	Good	K8	189a	11	48	107	48	26	48	26		090-96	1996	Peru	clinical	Vibrio_parahaemolyticus	#N/A
GCA_000706825.2_ASM70682v2_genomic	GCA_000706825.2			OL4	4	Very high	O4	KL12	12	Very high	K12	36	21	15	1	23	23	21	16		48057(CFSAN001612)	1990	USA: WA	clinical	Vibrio_parahaemolyticus	#N/A
GCA_000706845.2_ASM70684v2_genomic	GCA_000706845.2			OL4	4	Very high	O4	KL12	12	Very high	K12	36	21	15	1	23	23	21	16		VP38(CFSAN006134)	2013	USA: MD	clinical	Vibrio_parahaemolyticus	#N/A
GCA_000706865.2_ASM70686v2_genomic	GCA_000706865.2			OL4	4	Very high	O4	KL12	12	Very high	K12	36	21	15	1	23	23	21	16		VP40(CFSAN006135)	2013	USA: MD	clinical	Vibrio_parahaemolyticus	#N/A
GCA_000706885.2_ASM70688v2_genomic	GCA_000706885.2			OL11	11	High	O11	KL15	15	High	Knt	631	222	128	21	69	46	236	12		VP45(CFSAN007436)	2013	USA: MD	clinical	Vibrio_parahaemolyticus	#N/A
GCA_000706905.2_ASM70690v2_genomic	GCA_000706905.2			OL4	4	Very high	O4	KL12	12	Very high	K12	36	21	15	1	23	23	21	16		CFSAN007462	2013	USA: MD	clinical	Vibrio_parahaemolyticus	#N/A
GCA_000706925.2_ASM70692v2_genomic	GCA_000706925.2			OL4	4	Very high	O4	KL12	12	Very high	K12	36	21	15	1	23	23	21	16		VP30(CFSAN006130)	2013	USA: MD	clinical	Vibrio_parahaemolyticus	#N/A
GCA_000706945.2_ASM70694v2_genomic	GCA_000706945.2			OL5	5	Very high	O5	KL30-1	20	Good	pK30	113	63	62	25	54	4	56	45		VP5(CFSAN007441)	2012	USA: MD	wound	Vibrio_parahaemolyticus	#N/A
GCA_000706965.2_ASM70696v2_genomic	GCA_000706965.2			OL4	4	Very high	O4	KL12	12	Very high	K12	36	21	15	1	23	23	21	16		VP42(CFSAN007460)	2013	USA: MD	clinical	Vibrio_parahaemolyticus	#N/A
GCA_000706985.2_ASM70698v2_genomic	GCA_000706985.2			OL3_or_OL13	3_or_13	Very high	O3	KL115	115	Low	Knt	896	28	17	21	119	20	23	24		VP39(CFSAN007455)	2013	USA: MD	clinical	Vibrio_parahaemolyticus	#N/A
GCA_000707005.2_ASM70700v2_genomic	GCA_000707005.2			OL5	5	Very high	O5	KL56	56	Good	K56	653	17	57	166	23	44	28	36		VP34(CFSAN007440)	2013	USA: MD	clinical	Vibrio_parahaemolyticus	#N/A
GCA_000707025.2_ASM70702v2_genomic	GCA_000707025.2			OL5	5	Very high	O5	KL56	56	Good	K56	653	17	57	166	23	44	28	36		VP4(CFSAN007439)	2012	USA: DE	clinical	Vibrio_parahaemolyticus	#N/A
GCA_000707045.2_ASM70704v2_genomic	GCA_000707045.2			OL4	4	Very high	O4	KL12	12	Good	Kne	36	21	15	1	23	23	21	16		029-1(b)(CFSAN001611)	1997	USA: OR	environmental	Vibrio_parahaemolyticus	#N/A
GCA_000707065.2_ASM70706v2_genomic	GCA_000707065.2			OL3_or_OL13	3_or_13	Very high	O3	KL111	111	Good	Knt	677	26	317	228	275	28	49	23		VP6(CFSAN007444)	2012	USA: MD	wound	Vibrio_parahaemolyticus	#N/A
GCA_000707085.2_ASM70708v2_genomic	GCA_000707085.2			OL3_or_OL13	3_or_13	Very high	O3	KL107	107	Good	Knt	811	29	7	22	12	20	22	24		CFSAN007457	USA: MD	USA: MD	oyster	Vibrio_parahaemolyticus	#N/A
GCA_000707105.2_ASM70710v2_genomic	GCA_000707105.2			OL3_or_OL13	3_or_13	Very high	O3	KL113	113	Very high	Knt	1116(113?)	17	16	13	7	24	16	228		VP11(CFSAN007443)	2012	USA: MD	ear	Vibrio_parahaemolyticus	#N/A
GCA_000707125.2_ASM70712v2_genomic	GCA_000707125.2			OL1	1	Very high	O1	KL56	56	Good	K56	43	23	29	10	7	14	24	2		VP10(CFSAN007445)	2012	USA: MD	clinical	Vibrio_parahaemolyticus	#N/A
GCA_000707145.2_ASM70714v2_genomic	GCA_000707145.2			OL12	12	Good	One	KL52	52	Good	Kne	652	31	312	25	271	26	247	24		VP3(CFSAN007438)	2012	USA: MD	wound	Vibrio_parahaemolyticus	#N/A
GCA_000707165.2_ASM70716v2_genomic	GCA_000707165.2			OL6	6	Very high	O6	KL18	18	Good	K18	651	42	311	31	29	26	246	87		VP2(CFSAN007437)	2012	USA: MD	clinical	Vibrio_parahaemolyticus	#N/A
GCA_000707185.2_ASM70718v2_genomic	GCA_000707185.2			OL3_or_OL13	3_or_13	Very high	O3	KL12	12	Very high	K12	768	29	339	75	123	30	18	46		CFSAN007459	2010	USA: MD	oyster	Vibrio_parahaemolyticus	#N/A
GCA_000707205.2_ASM70720v2_genomic	GCA_000707205.2			OL4	4	Very high	O4	KL12	12	Very high	K12	36	21	15	1	23	23	21	16		VP43(CFSAN007461)	2013	USA: MD	clinical	Vibrio_parahaemolyticus	#N/A
GCA_000707225.2_ASM70722v2_genomic	GCA_000707225.2			OL4	4	Very high	O4	KL12	12	Good	Kne	36	21	15	1	23	23	21	16		VP12(CFSAN006129)	2012	USA: MD	clinical	Vibrio_parahaemolyticus	#N/A
GCA_000707245.2_ASM70724v2_genomic	GCA_000707245.2			OL6	6	Very high	O6	KL18	18	Good	K18	50	29	5	22	12	20	22	25		10292(CFSAN001617)	1997	USA: WA	clinical	Vibrio_parahaemolyticus	#N/A
GCA_000707265.2_ASM70726v2_genomic	GCA_000707265.2			OL4	4	Very high	O4	KL13	13	Good	K13	8	28	4	82	88	63	69	1		CFSAN012493	2010	USA: MD	oyster	Vibrio_parahaemolyticus	#N/A
GCA_000707285.2_ASM70728v2_genomic	GCA_000707285.2			OL12	12	Good	One	KL156	156	Good	Kne	810	28	144	116	138	26	177	61		CFSAN007456	2010	USA: MD	oyster	Vibrio_parahaemolyticus	#N/A
GCA_000707305.2_ASM70730v2_genomic	GCA_000707305.2			OL4	4	Very high	O4	KL9	9	Good	Kne	34(113?)	20	25	15	13	7	11	5		VP7(CFSAN007442)	2012	USA: MD	clinical	Vibrio_parahaemolyticus	#N/A
GCA_000707325.2_ASM70732v2_genomic	GCA_000707325.2			OL4	4	Very high	O4	KL12	12	Good	Kne	36	21	15	1	23	23	21	16		VP32(CFSAN006131)	2013	USA: MD	clinical	Vibrio_parahaemolyticus	#N/A
GCA_000707345.2_ASM70734v2_genomic	GCA_000707345.2			OL4	4	Very high	O4	KL13	13	Good	K13	8	28	4	82	88	63	69	1		CFSAN012494	2010	USA: MD	oyster	Vibrio_parahaemolyticus	#N/A
GCA_000707365.2_ASM70736v2_genomic	GCA_000707365.2			OL4	4	Very high	O4	KL9	9	Good	K9	34	20	25	15	13	7	11	5		CFSAN007458	2010	USA: MD	oyster	Vibrio_parahaemolyticus	#N/A
GCA_000707385.2_ASM70738v2_genomic	GCA_000707385.2			OL11	11	High	O11	KL15	15	High	Knt	631	222	128	21	69	46	236	12		VP9(CFSAN007431)	2012	USA: MD	clinical	Vibrio_parahaemolyticus	#N/A
GCA_000707405.2_ASM70740v2_genomic	GCA_000707405.2			OL11	11	High	O11	KL15	15	High	Knt	631	222	128	21	69	46	236	12		VP1(CFSAN007429)	2012	USA: MD	clinical	Vibrio_parahaemolyticus	#N/A
GCA_000707425.2_ASM70742v2_genomic	GCA_000707425.2			OL11	11	High	O11	KL15	15	High	Knt	631	222	128	21	69	46	236	12		VP8(CFSAN007430)	2012	USA: MD	clinical	Vibrio_parahaemolyticus	#N/A
GCA_000707445.2_ASM70744v2_genomic	GCA_000707445.2			OL11	11	High	O11	KL15	15	High	Knt	631	222	128	21	69	46	236	12		VP31(CFSAN007432)	2013	USA: MD	clinical	Vibrio_parahaemolyticus	#N/A
GCA_000707465.2_ASM70746v2_genomic	GCA_000707465.2			OL11	11	High	O11	KL15	15	High	Knt	631	222	128	21	69	46	236	12		VP35(CFSAN007433)	2013	USA: MD	clinical	Vibrio_parahaemolyticus	#N/A
GCA_000707485.2_ASM70748v2_genomic	GCA_000707485.2			OL11	11	High	O11	KL15	15	High	Knt	631	222	128	21	69	46	236	12		VP41(CFSAN007434)	2013	USA: MD	clinical	Vibrio_parahaemolyticus	#N/A
GCA_000707505.2_ASM70750v2_genomic	GCA_000707505.2			OL11	11	High	O11	KL15	15	High	Knt	631	222	128	21	69	46	236	12		VP44(CFSAN007435)	2013	USA: MD	clinical	Vibrio_parahaemolyticus	#N/A
GCA_000707525.2_ASM70752v2_genomic	GCA_000707525.2			OL4	4	Very high	O4	KL12	12	Very high	K12	36	21	15	1	23	23	21	16		48291(CFSAN001618)	1990	USA: WA	clinical	Vibrio_parahaemolyticus	#N/A
GCA_000707545.2_ASM70754v2_genomic	GCA_000707545.2			OL4	4	Very high	O4	KL12	12	High	K12	36	21	15	1	23	23	21	16		F11-3A(CFSAN001619)	1998	USA: WA	environmental	Vibrio_parahaemolyticus	#N/A
GCA_000707565.2_ASM70756v2_genomic	GCA_000707565.2			OL4	4	Very high	O4	KL12	12	Very high	K12	36	21	15	1	23	23	21	16		NY-3483(CFSAN001620)	1998	USA: NY	environmental	Vibrio_parahaemolyticus	#N/A
GCA_000707585.2_ASM70758v2_genomic	GCA_000707585.2	4	12	OL4	4	Very high	O4	KL12	12	Very high	K12	59	36	15	1	25	23	21	16	O4:K12	K1203	2004	USA: AK		Vibrio_parahaemolyticus	#N/A
GCA_000707605.2_ASM70760v2_genomic	GCA_000707605.2			OL4	4	Very high	O4	KL9	9	Good	Kne	34	20	25	15	13	7	11	5		98-513-F52	1998	USA: LA	Gulf Coast isolate	Vibrio_parahaemolyticus	#N/A
GCA_000707625.2_ASM70762v2_genomic	GCA_000707625.2			OL4	4	Very high	O4	KL12	12	Very high	K12	36	21	15	1	23	23	21	16		CFSAN001613	1997	USA: WA	clinical	Vibrio_parahaemolyticus	#N/A
GCA_000707645.2_ASM70764v2_genomic	GCA_000707645.2			OL4	4	Very high	O4	KL13	13	Good	K13	8	28	4	82	88	63	69	1		CFSAN012491	2010	USA: MD	oyster	Vibrio_parahaemolyticus	#N/A
GCA_000707665.2_ASM70766v2_genomic	GCA_000707665.2			OL4	4	Very high	O4	KL13	13	Good	K13	8	28	4	82	88	63	69	1		CFSAN012492	2010	USA: MD	oyster	Vibrio_parahaemolyticus	#N/A
GCA_000707685.2_ASM70768v2_genomic	GCA_000707685.2			OL4	4	Very high	O4	KL12	12	Very high	K12	678	231	261	209	276	21	5	99		VP13(CFSAN007446)	2012	USA: MD	wound	Vibrio_parahaemolyticus	#N/A
GCA_000707705.2_ASM70770v2_genomic	GCA_000707705.2		34	OL4	4	Very high	O4	KL34	34	Perfect	K34	162	47	58	53	19	50	37	26		VP14(CFSAN007447)	2012	USA: MD	ear	Vibrio_parahaemolyticus	#N/A
GCA_000707725.2_ASM70772v2_genomic	GCA_000707725.2			OL2	2	Very high	O2	KL22	22	Good	Kne	679	19	318	4	13	54	96	175		VP15(CFSAN007448)	2012	USA: PA	wound	Vibrio_parahaemolyticus	#N/A
GCA_000707745.2_ASM70774v2_genomic	GCA_000707745.2			OL3_or_OL13	3_or_13	Perfect	O3	KL6	6	High	K6	3	3	4	19	4	29	4	22		VP16(CFSAN007449)	2012	USA: MD	clinical	Vibrio_parahaemolyticus	#N/A
GCA_000707765.2_ASM70776v2_genomic	GCA_000707765.2			OL3_or_OL13	3_or_13	Perfect	O3	KL6	6	High	K6	3	3	4	19	4	29	4	22		VP17(CFSAN007450)	2012	USA: MD	clinical	Vibrio_parahaemolyticus	#N/A
GCA_000707785.2_ASM70778v2_genomic	GCA_000707785.2			OL4	4	Very high	O4	KL13	13	Good	K13	8	28	4	82	88	63	69	1		VP19(CFSAN007452)	2010	USA: MD	clinical	Vibrio_parahaemolyticus	#N/A
GCA_000707805.2_ASM70780v2_genomic	GCA_000707805.2			OL3_or_OL13	3_or_13	Perfect	O3	KL6	6	High	K6	3	3	4	19	4	29	4	22		VP18(CFSAN007451)	2012	USA: MD	clinical	Vibrio_parahaemolyticus	#N/A
GCA_000707825.2_ASM70782v2_genomic	GCA_000707825.2			OL4	4	Very high	O4	KL13	13	Good	K13	8	28	4	82	88	63	69	1		VP20(CFSAN007453)	2010	USA: MD	clinical	Vibrio_parahaemolyticus	#N/A
GCA_000707845.2_ASM70784v2_genomic	GCA_000707845.2			OL4	4	Very high	O4	KL12	12	Very high	K12	36	21	15	1	23	23	21	16		VP33(CFSAN006132)	2013	USA: MD	clinical	Vibrio_parahaemolyticus	#N/A
GCA_000707865.2_ASM70786v2_genomic	GCA_000707865.2			OL4	4	Very high	O4	KL12	12	Very high	K12	36	21	15	1	23	23	21	16		VP36(CFSAN006133)	2013	USA: MD	clinical	Vibrio_parahaemolyticus	#N/A
GCA_000707885.2_ASM70788v2_genomic	GCA_000707885.2			OL4	4	Very high	O4	KL12	12	Very high	K12	59	36	15	1	25	23	21	16		K1198(CFSAN001614)	2004	USA: AK		Vibrio_parahaemolyticus	#N/A
GCA_000707905.2_ASM70790v2_genomic	GCA_000707905.2			OL8	8	Very high	O8	KL130	130	Low	Knt	676	60	106	31	72	66	62	65		CFSAN007454	2010	USA: MD	oyster	Vibrio_parahaemolyticus	#N/A
GCA_000732245.1_ASM73224v1_genomic	GCA_000732245.1			OL14	14	Good	One	KL17	17	Good	Kne	1112	284	343	293	191	23	326	132		13-028/A2	2013	Vietnam	penaeid shrimp stomach	Vibrio_parahaemolyticus	#N/A
GCA_000732985.1_ASM73298v1_genomic	GCA_000732985.1			OL5	5	High	O5	KL30	30	Good	pK30	1167	55	15	31	55	54	337	46		FIM-S1708+	2014	Mexico: Hermosillo	sediment	Vibrio_parahaemolyticus	#N/A
GCA_000732995.1_ASM73299v1_genomic	GCA_000732995.1			OL11	11	High	O11	KL108	108	Good	Knt	1183	28	25	70	369	28	10	23		FIM-S1392-	2014	Mexico: Hermosillo	sediment	Vibrio_parahaemolyticus	#N/A
GCA_000736315.1_ASM73631v1_genomic	GCA_000736315.1			OL1	1	Very high	O1	KL68	68	None	Kne	970	27	324	61	343	50	54	44		NCKU_TV_5HP	1999	Thailand	Litopenaeus vannamei (whiteleg shrimp)	Vibrio_parahaemolyticus	#N/A
GCA_000736325.1_ASM73632v1_genomic	GCA_000736325.1			OL5	5	High	O5	KL30	30	Good	pK30	114	55	15	31	55	18	58	46		NCKU_CV_CHN	2010	PRC	shrimp pond	Vibrio_parahaemolyticus	#N/A
GCA_000736335.1_ASM73633v1_genomic	GCA_000736335.1			OL1	1	Very high	O1	KL68	68	None	Kne	970	27	324	61	343	50	54	44		NCKU_TV_3HP	1999	Thailand	Litopenaeus vannamei (whiteleg shrimp)	Vibrio_parahaemolyticus	#N/A
GCA_000736345.1_ASM73634v1_genomic	GCA_000736345.1			OL1	1	Very high	O1	KLUT2	UT2	Low	Knt	247	116	149	72	76	45	62	26		NCKU_TN_S02	2008	Thailand	shrimp pond sediment	Vibrio_parahaemolyticus	#N/A
GCA_000737635.1_ASM73763v1_genomic	GCA_000737635.1			OL1	1	High	Ont	KL157	157	None	Knt	-	297	124	89	13	4	101	204?		13-028/A3	2013	Vietnam	Litopenaeus vannamei	Vibrio_parahaemolyticus	#N/A
GCA_000786835.1_T12739_genomic	GCA_000786835.1			OL1	1	Very high	O1	KL109	109	Perfect	Knt	546	84	149	19	46	139	37	144		T12739	2007	Canada: BC	clinical	Vibrio_parahaemolyticus	#N/A
GCA_000786845.1_T9109_genomic	GCA_000786845.1			OL4	4	Very high	O4	KLUT8	UT8	Very high	Knt	634	7	302	4	26	6	18	26		T9109	2007	Canada: BC	clinical	Vibrio_parahaemolyticus	#N/A
GCA_000786855.1_ASM78685v1_genomic	GCA_000786855.1			OL1	1	Very high	O1	KL33	33	Low	pK33	430	5	25	19	61	4	11	24		04.2548	2004	Canada: Ontario	clinical	Vibrio_parahaemolyticus	#N/A
GCA_000786865.1_ASM78686v1_genomic	GCA_000786865.1			OL11	11	High	O11	KL149	149	Very high	Knt	633	31	301	19	88	50	37	24		09.5357	2009	Canada: New Brunswick	clinical	Vibrio_parahaemolyticus	#N/A
GCA_000813305.1_ASM81330v1_genomic	GCA_000813305.1	1	1	OL1	1	Very high	O1	KL1	1	Very high	pK1	1	5	52	27	13	17	25	10	O1:K1	NBRC 12711	1951	Japan		Vibrio_parahaemolyticus	#N/A
GCA_000877405.1_ASM87740v1_genomic	GCA_000877405.1			OL4	4	Very high	O4	KL12	12	High	K12	36	21	15	1	23	23	21	16		846	2007	USA: Washington	oyster	Vibrio_parahaemolyticus	#N/A
GCA_000877415.1_ASM87741v1_genomic	GCA_000877415.1			OL3_or_OL13	3_or_13	Perfect	O3	KL6	6	High	K6	3	3	4	19	4	29	4	22		VP551	2007	USA: Washington	water	Vibrio_parahaemolyticus	#N/A
GCA_000877425.1_ASM87742v1_genomic	GCA_000877425.1			OL4	4	Very high	O4	KL12	12	High	K12	36	21	15	1	23	23	21	16		97-10290	1997	USA: Washington	clinical	Vibrio_parahaemolyticus	#N/A
GCA_000877475.1_ASM87747v1_genomic	GCA_000877475.1			OL3_or_OL13	3_or_13	Very high	O3	KL6	6	High	K6	3	3	4	19	4	29	4	22		930	2007	USA: Washington	oyster	Vibrio_parahaemolyticus	#N/A
GCA_000877485.1_ASM87748v1_genomic	GCA_000877485.1			OL3_or_OL13	3_or_13	Perfect	O3	KL6	6	Good	Kne	3	3	4	19	4	29	4	22		863	2007	USA: Washington	plankton	Vibrio_parahaemolyticus	#N/A
GCA_000877495.1_ASM87749v1_genomic	GCA_000877495.1			OL4	4	Very high	O4	KL12	12	High	K12	36	21	15	1	23	23	21	16		3324	2007	USA: Washington	clinical	Vibrio_parahaemolyticus	#N/A
GCA_000877535.1_ASM87753v1_genomic	GCA_000877535.1			OL4	4	Very high	O4	KL12	12	High	K12	36	21	15	1	23	23	21	16		12315	2006	USA: Washington	clinical	Vibrio_parahaemolyticus	#N/A
GCA_000877555.1_ASM87755v1_genomic	GCA_000877555.1			OL4	4	Very high	O4	KL12	12	High	K12	36	21	15	1	23	23	21	16		EN9701173	1997	USA: Washington	clinical	Vibrio_parahaemolyticus	#N/A
GCA_000877565.1_ASM87756v1_genomic	GCA_000877565.1			OL4	4	Very high	O4	KL12	12	High	K12	36	21	15	1	23	23	21	16		EN9901310	1999	USA: Washington	clinical	Vibrio_parahaemolyticus	#N/A
GCA_000877595.1_ASM87759v1_genomic	GCA_000877595.1			OL1	1	Good	One	KL58	58	None	Kne	-	3	111?	167	188	116	167	33		3631	2007	USA: Washington	clinical	Vibrio_parahaemolyticus	#N/A
GCA_000877605.1_ASM87760v1_genomic	GCA_000877605.1			OL11	11	High	O11	KL120	120	Good	Kne	-	86?	467?	35	19	26	92	15		VP766	2007	USA: Washington	plankton sample	Vibrio_parahaemolyticus	#N/A
GCA_000877615.1_ASM87761v1_genomic	GCA_000877615.1			OL1	1	Very high	O1	KL23	23	Good	Kne	-	39	9?	27	39?	3	37	30		3355	2007	USA: Washington	clinical	Vibrio_parahaemolyticus	#N/A
GCA_000877625.1_ASM87762v1_genomic	GCA_000877625.1			OL3_or_OL13	3_or_13	Very high	O3	KL110	110	Low	Knt	-	31	225?	91	69	26	90	23		49	2007	USA: Washington	oyster	Vibrio_parahaemolyticus	#N/A
GCA_000877675.1_ASM87767v1_genomic	GCA_000877675.1			OL6	6	Good	O6	KL117	117	Good	Kne	-	17	331?	95	7	24	16	20		901128	1997	USA: Washington	clinical	Vibrio_parahaemolyticus	#N/A
GCA_000877685.1_ASM87768v1_genomic	GCA_000877685.1			OL4	4	Very high	O4	KL12	12	High	K12	36	21	15	1	23	23	21	16		EN2910	2000	USA: Washington	clinical	Vibrio_parahaemolyticus	#N/A
GCA_000877715.1_ASM87771v1_genomic	GCA_000877715.1			OL1	1	Good	One	KL56	56	Good	K56	43	23	29	10	7	14	24	2		EN9701072	1997	USA: Washington	clinical	Vibrio_parahaemolyticus	#N/A
GCA_000877725.1_ASM87772v1_genomic	GCA_000877725.1			OL6	6	Good	One	KL18	18	Low	Kne	-	29	414?	22	12	20	22	25		EN9701121	1997	USA: Washington	clinical	Vibrio_parahaemolyticus	#N/A
GCA_000877755.1_ASM87775v1_genomic	GCA_000877755.1			OL4	4	Good	One	KL63	63	None	Kne	-	23	352?	10	7	14	24	2		3644	2007	USA: Washington	clinical	Vibrio_parahaemolyticus	#N/A
GCA_000877765.1_ASM87776v1_genomic	GCA_000877765.1			OL1	1	High	O1	KLUT2	UT2	None	Kne	-	3	111?	167	188	116	167	33		3646	2007	USA: Washington	clinical	Vibrio_parahaemolyticus	#N/A
GCA_000878565.1_ASM87856v1_genomic	GCA_000878565.1	4	II	OL4	4	Very high	O4	KL12	12	Very high	K12	36	21	15	1	23	23	21	16	O4:KII	10-4298	2001	Canada: British Columbia	clinical	Vibrio_parahaemolyticus	#N/A
GCA_000878575.1_ASM87857v1_genomic	GCA_000878575.1	4	II	OL4	4	Very high	O4	KL12	12	Very high	K12	36	21	15	1	23	23	21	16	O4:KII	10-4303	2000	Canada: British Columbia	clinical	Vibrio_parahaemolyticus	#N/A
GCA_000878585.1_ASM87858v1_genomic	GCA_000878585.1	4	II	OL4	4	Very high	O4	KL12	12	Very high	K12	36	21	15	1	23	23	21	16	O4:KII	10-7197	2008	Canada: British Columbia	clinical	Vibrio_parahaemolyticus	#N/A
GCA_000878595.1_ASM87859v1_genomic	GCA_000878595.1	4	II	OL4	4	Perfect	O4	KL12	12	Very high	K12	36	21	15	1	23	23	21	16	O4:KII	10-4293	2002	Canada: British Columbia	clinical	Vibrio_parahaemolyticus	#N/A
GCA_000878645.1_ASM87864v1_genomic	GCA_000878645.1	4	II	OL4	4	Very high	O4	KL12	12	Very high	K12	36	21	15	1	23	23	21	16	O4:KII	10-4288	2003	Canada: British Columbia	clinical	Vibrio_parahaemolyticus	#N/A
GCA_000878665.1_ASM87866v1_genomic	GCA_000878665.1	4	II	OL4	4	Very high	O4	KL12	12	Very high	K12	36	21	15	1	23	23	21	16	O4:KII	10-4247	2004	Canada: British Columbia	clinical	Vibrio_parahaemolyticus	#N/A
GCA_000878675.1_ASM87867v1_genomic	GCA_000878675.1	4	II	OL4	4	Very high	O4	KL12	12	Very high	K12	36	21	15	1	23	23	21	16	O4:KII	10-4248	2006	Canada: British Columbia	clinical	Vibrio_parahaemolyticus	#N/A
GCA_000878705.1_ASM87870v1_genomic	GCA_000878705.1	4	II	OL4	4	Very high	O4	KL12	12	Very high	K12	36	21	15	1	23	23	21	16	O4:KII	10-4246	2006	Canada: British Columbia	clinical	Vibrio_parahaemolyticus	#N/A
GCA_000878725.1_ASM87872v1_genomic	GCA_000878725.1	4	II	OL4	4	Very high	O4	KL12	12	Very high	K12	36	21	15	1	23	23	21	16	O4:KII	10-4245	2006	Canada: British Columbia	clinical	Vibrio_parahaemolyticus	#N/A
GCA_000878735.1_ASM87873v1_genomic	GCA_000878735.1	4	II	OL4	4	Very high	O4	KL12	12	Very high	K12	36	21	15	1	23	23	21	16	O4:KII	10-4274	2005	Canada: British Columbia	clinical	Vibrio_parahaemolyticus	#N/A
GCA_000878755.1_ASM87875v1_genomic	GCA_000878755.1	4	II	OL4	4	Very high	O4	KL12	12	Very high	K12	36	21	15	1	23	23	21	16	O4:KII	10-4242	2006	Canada: British Columbia	clinical	Vibrio_parahaemolyticus	#N/A
GCA_000878785.1_ASM87878v1_genomic	GCA_000878785.1	4	II	OL4	4	Very high	O4	KL12	12	Very high	K12	36	21	15	1	23	23	21	16	O4:KII	09-3216	2009	Canada: British Columbia	clinical	Vibrio_parahaemolyticus	#N/A
GCA_000878805.1_ASM87880v1_genomic	GCA_000878805.1	4	II	OL4	4	Very high	O4	KL12	12	Very high	K12	36	21	15	1	23	23	21	16	O4:KII	10-4241	2006	Canada: British Columbia	clinical	Vibrio_parahaemolyticus	#N/A
GCA_000878815.1_ASM87881v1_genomic	GCA_000878815.1	4	II	OL4	4	Very high	O4	KL12	12	Very high	K12	36	21	15	1	23	23	21	16	O4:KII	04-1290	2004	Canada: Alberta	clinical	Vibrio_parahaemolyticus	#N/A
GCA_000951795.1_ASM95179v1_genomic	GCA_000951795.1	11	KUT	OL3_or_OL13	3_or_13	Perfect	O3	KL6	6	High	K6	3	3	4	19	4	29	4	22	O11:KUT	04-2549	2004	Canada: Ontario	clinical	Vibrio_parahaemolyticus	#N/A
GCA_000958565.1_SG176_genomic	GCA_000958565.1	5	uk	OL10	10	High	O10	KL24	24	High	Knt	-	26	355	~78	~372	18	18	153	O5:Kuk	SG176	2006	USA: GA	water	Vibrio_parahaemolyticus	#N/A
GCA_000958575.1_K1461_genomic	GCA_000958575.1	4	12	OL4	4	High	O4	KL12	12	High	K12	36	21	15	1	23	23	21	16	O4:K12	K1461	2004	USA: MA	clinical	Vibrio_parahaemolyticus	#N/A
GCA_000958585.1_K1275_genomic	GCA_000958585.1	3	54	OL3_or_OL13	3_or_13	High	O3	KL54	54	Good	Knt	-	348	90?	67	280	26	11	42	O3:K54	K1275	2004	USA: TX	blood	Vibrio_parahaemolyticus	#N/A
GCA_000958595.1_AF91_genomic	GCA_000958595.1	3	6	OL3_or_OL13	3_or_13	High	O3	KL6	6	High	K6	1517	11	4	19	4	29	4	26	O3:K6	AF91	2006	USA	sediment	AMBIGUOUS	parahaemolyticus
GCA_000958645.1_22702_genomic	GCA_000958645.1	5	uk	OL5	5	Very high	O5	KL61	61	Very high	pK19	-	56	16	219	157	33	31	2	O5:Kuk	22702	1998	USA: GA	sediment	#N/A	parahaemolyticus
GCA_000958655.1_J_C2_34_genomic	GCA_000958655.1	5	19	OL5	5	High	O5	KL19	19	Good	Knt	-	26	16	13	157	33	33	2	O5:K19	J-C2-34	1998	USA: NC	sediment	Vibrio_parahaemolyticus	#N/A
GCA_000960565.1_ASM96056v1_genomic	GCA_000960565.1	5	KUT	OL5	5	Very high	O5	KL15	15	High	pK15	326	28	28	44	46	61	49	38	O5:KUT	07-2965	2007	Canada: Alberta	clinical	Vibrio_parahaemolyticus	#N/A
GCA_000960645.1_ASM96064v1_genomic	GCA_000960645.1	2	3	OL2	2	Very high	O2	KL3	3	Good	K3	216	98	135	112	107	77	97	26	O2:K3	08-0278	2008	Canada: Alberta	clinical	Vibrio_parahaemolyticus	#N/A
GCA_000960655.1_ASM96065v1_genomic	GCA_000960655.1	1	KUT	OL4	4	Very high	O4	KL63	63	Low	K63	43	23	29	10	7	14	24	2	O1:KUT(O4:K63)	09-3217	2009	Canada: British Columbia	clinical	Vibrio_parahaemolyticus	#N/A
GCA_000960665.1_ASM96066v1_genomic	GCA_000960665.1	1	58	OL1	1	Very high	O1	KL58	58	Low	Kne	417	3	111	167	188	116	167	33	O1:K58	08-7626	2008	Canada: Alberta	clinical	Vibrio_parahaemolyticus	#N/A
GCA_000960685.1_ASM96068v1_genomic	GCA_000960685.1	3	6	OL3_or_OL13	3_or_13	Perfect	O3	KL6	6	High	K6	3	3	4	19	4	29	4	22	O3:K6	09-4435	2009	Canada: British Columbia	clinical	Vibrio_parahaemolyticus	#N/A
GCA_000972025.1_ASM97202v1_genomic	GCA_000972025.1	3	KUT	OL3_or_OL13	3_or_13	Very high	O3	KL111	111	Good	Knt	632	47	300	200	262	138	45	94	O3:KUT	09-4681	2009	Canada: New Brunswick	clinical	AMBIGUOUS	parahaemolyticus
GCA_000972035.1_ASM97203v1_genomic	GCA_000972035.1	1	KUT	OL1	1	Very high	O1	KLUT2	UT2	Low	Knt	417	3	111	167	188	116	167	33	O1:KUT	09-4664	2009	Canada: British Columbia	clinical	Vibrio_parahaemolyticus	#N/A
GCA_000972045.1_ASM97204v1_genomic	GCA_000972045.1	3	6	OL3_or_OL13	3_or_13	Perfect	O3	KL6	6	High	K6	3	3	4	19	4	29	4	22	O3:K6	07-1339	2007	Canada: British Columbia	clinical	Vibrio_parahaemolyticus	#N/A
GCA_000972055.1_ASM97205v1_genomic	GCA_000972055.1	1	KUT	OL1	1	Very high	O1	KLUT2	UT2	Low	Knt	417	3	111	167	188	116	167	33	O1:KUT	09-4660	2009	Canada: British Columbia	clinical	Vibrio_parahaemolyticus	#N/A
GCA_000972105.1_ASM97210v1_genomic	GCA_000972105.1	OUT	KUT	OL8	8	Very high	O8	KLUT1	UT1	Low	Knt	141	31	115	22	12	3	91	68	OUT:KUT	10-4243	2006	Canada: British Columbia	clinical	Vibrio_parahaemolyticus	#N/A
GCA_000972125.1_ASM97212v1_genomic	GCA_000972125.1	1	KUT	OL1	1	Very high	O1	KLUT2	UT2	Low	Knt	417	3	111	167	188	116	167	33	O1:KUT	09-4434	2009	Canada: Alberta	clinical	Vibrio_parahaemolyticus	#N/A
GCA_000974905.1_ASM97490v1_genomic	GCA_000974905.1	1	KUT	OL1	1	Very high	O1	KLUT2	UT2	Low	Knt	417	3	111	167	188	116	167	33	O1:KUT	09-3218	2009	Canada: Alberta	clinical	Vibrio_parahaemolyticus	#N/A
GCA_000975195.1_ASM97519v1_genomic	GCA_000975195.1	3	6	OL3_or_OL13	3_or_13	Perfect	O3	KL6	6	High	K6	3	3	4	19	4	29	4	22	O3:K6	04-2551	2004	Canada: Ontario	clinical	Vibrio_parahaemolyticus	#N/A
GCA_001006105.1_ASM100610v1_genomic	GCA_001006105.1	3	6	OL3_or_OL13	3_or_13	Perfect	O3	KL6	6	High	K6	3	3	4	19	4	29	4	22	O3:K6	10-4251	2006	Canada: British Columbia	clinical	Vibrio_parahaemolyticus	#N/A
GCA_001006115.1_ASM100611v1_genomic	GCA_001006115.1	1	KUT	OL1	1	Very high	O1	KLUT2	UT2	Low	Knt	417	3	111	167	188	116	167	33	O1:KUT	09-4663	2009	Canada: British Columbia	clinical	Vibrio_parahaemolyticus	#N/A
GCA_001006125.1_ASM100612v1_genomic	GCA_001006125.1	8	KUT	OL8	8	Perfect	O8	KLUT1	UT1	Low	Knt	141	31	115	22	12	3	91	68	O8:KUT	10-4244	2006	Canada: British Columbia	clinical	Vibrio_parahaemolyticus	#N/A
GCA_001006185.1_ASM100618v1_genomic	GCA_001006185.1	6	18	OL6	6	Very high	O6	KL18	18	Good	K18	50	29	5	22	12	20	22	25	O6:K18	10-4287	2003	Canada: British Columbia	clinical	Vibrio_parahaemolyticus	#N/A
GCA_001006195.1_ASM100619v1_genomic	GCA_001006195.1	1	56	OL1	1	Very high	O1	KL56	56	Good	K56	43	23	29	10	7	14	24	2	O1:K56	10-4255	2006	Canada: British Columbia	clinical	Vibrio_parahaemolyticus	#N/A
GCA_001006205.1_ASM100620v1_genomic	GCA_001006205.1	1	58	OL1	1	Very high	O1	KL58	58	Low	Kne	417	3	111	167	188	116	167	33	O1:K58	10-7205	2008	Canada: British Columbia	clinical	Vibrio_parahaemolyticus	#N/A
GCA_001007525.1_ASM100752v1_genomic	GCA_001007525.1			OL11	11	High	O11	KL15	15	High	Knt	631	222	128	21	69	46	236	12		MAVP-E	2010	USA	clinical	Vibrio_parahaemolyticus	#N/A
GCA_001007535.1_ASM100753v1_genomic	GCA_001007535.1			OL4	4	Very high	O4	KL12	12	Very high	K12	36	21	15	1	23	23	21	16		MAVP-45	2013	USA:MA	clinical	Vibrio_parahaemolyticus	#N/A
GCA_001007545.1_ASM100754v1_genomic	GCA_001007545.1			OL4	4	Very high	O4	KL12	12	Very high	K12	36	21	15	1	23	23	21	16		MAVP-V	2011	USA:MA	clinical	Vibrio_parahaemolyticus	#N/A
GCA_001011015.1_ASM101101v1_genomic	GCA_001011015.1	1	1	OL1	1	Very high	O1	KL1	1	Perfect	pK1	1	5	52	27	13	17	25	10	O1:K1	ATCC 17802	1951	Japan	Shirasu	#N/A	parahaemolyticus
GCA_001013435.1_ASM101343v1_genomic	GCA_001013435.1			OL12	12	Good	One	KL52	52	Good	Kne	-	6	414	~204	27	23	37	~6		VH3	2007	Greece	aquaculture environment/Seriola dumerili	Vibrio_parahaemolyticus	#N/A
GCA_001023055.1_ASM102305v1_genomic	GCA_001023055.1			OL4	4	Very high	O4	KL12	12	Very high	K12	36	21	15	1	23	23	21	16		MAVP-26	2013	USA:MA	clinical	Vibrio_parahaemolyticus	#N/A
GCA_001023105.1_ASM102310v1_genomic	GCA_001023105.1			OL4	4	Very high	O4	KL12	12	Very high	K12	36	21	15	1	23	23	21	16		MAVP-36	2013	USA:MD	clinical	Vibrio_parahaemolyticus	#N/A
GCA_001023125.1_ASM102312v1_genomic	GCA_001023125.1			OL14	14	Very high	O5	KL17	17	Good	K17	674	83	82	73	83	4	77	58		CT4287	2013	USA	oysters	Vibrio_parahaemolyticus	#N/A
GCA_001023155.1_ASM102315v1_genomic	GCA_001023155.1			OL5	5	Very high	O5	KL47	47	Very high	pK47	1127	60	106	25	358	203	50	99		MAVP-M	2011	USA:MA	clinical	Vibrio_parahaemolyticus	#N/A
GCA_001188035.1_ASM118803v1_genomic	GCA_001188035.1	4	12	OL4	4	Very high	O4	KL12	12	Very high	K12	59	36	15	1	25	23	21	16	O4:K12	FDAARGOS_53	2004	USA: AK	environmental	Vibrio_parahaemolyticus	#N/A
GCA_001244315.1_ASM124431v1_genomic	GCA_001244315.1			OL8	8	Very high	O8	KL41	41	Good	K41	984	49	209	249	50	112	37	23		FORC_008		South Korea	finespotted flounder	Vibrio_parahaemolyticus	#N/A
GCA_001267555.1_ASM126755v1_genomic	GCA_001267555.1			OL4	4	Very high	O4	KL8	8	Good	K8	88	11	48	43	48	26	48	26		ISF-01-07	2010	Canada	Mollusc	Vibrio_parahaemolyticus	#N/A
GCA_001267595.1_ASM126759v1_genomic	GCA_001267595.1			OL12	12	Good	One	KL52	52	None	Kne	-	51	pyrH(40	~51	atpA(19					ISF-25-6	2010	Canada	Mollusc	Vibrio_parahaemolyticus	#N/A
GCA_001267625.1_ASM126762v1_genomic	GCA_001267625.1			OL10	10	Very high	O10	KL131	131	Very high	Knt	1134	137	212	19	139	129	46	14		S383-6	2011	Canada	Seafood	Vibrio_parahaemolyticus	#N/A
GCA_001267635.1_ASM126763v1_genomic	GCA_001267635.1			OL10	10	Very high	O10	KL131	131	Very high	Knt	1134	137	212	19	139	129	46	14		S448-16	2012	Canada		Vibrio_parahaemolyticus	#N/A
GCA_001267655.1_ASM126765v1_genomic	GCA_001267655.1			OL10	10	Very high	O10	KL120	120	Good	Knt	1346	42	248	19	76	127	46	69		RM-17-6	2015	Canada	Mollusc	Vibrio_parahaemolyticus	#N/A
GCA_001267965.1_ASM126796v1_genomic	GCA_001267965.1			OL3_or_OL13	3_or_13	Very high	O3	KL110	110	Low	Knt	137	31	4	91	69	26	90	23		RM-13-3	2015	Canada	Mollusk	Vibrio_parahaemolyticus	#N/A
GCA_001268005.1_ASM126800v1_genomic	GCA_001268005.1			OL3_or_OL13	3_or_13	Very high	O3	KL112	112	Good	Knt	1187	247	360	113	324	54	3	2		S195-7	2007	Canada	Seafood	Vibrio_parahaemolyticus	#N/A
GCA_001268015.1_ASM126801v1_genomic	GCA_001268015.1			OL101	101	Good	One	KL114	114	Good	Knt	1516	80	82	80	74	4	67	61		S349-10	2010	Canada	Seafood	Vibrio_parahaemolyticus	#N/A
GCA_001270125.1_ASM127012v1_genomic	GCA_001270125.1			OL8	8	Very high	O8	KL130	130	Low	Knt	676	60	106	31	72	66	62	65		HS-13-1	2014	Canada	Clam	Vibrio_parahaemolyticus	#N/A
GCA_001270145.1_ASM127014v1_genomic	GCA_001270145.1			OL10	10	Very high	O10	KL131	131	Very high	Knt	1134	137	212	19	139	129	46	14		S499-7	2013	Canada	Oyster	Vibrio_parahaemolyticus	#N/A
GCA_001270215.1_ASM127021v1_genomic	GCA_001270215.1			OL11	11	High	O11	KL15	15	High	Knt	631	222	128	21	69	46	236	12		S487-4	2013	Canada	Oyster	Vibrio_parahaemolyticus	#N/A
GCA_001270235.1_ASM127023v1_genomic	GCA_001270235.1			OL4	4	Very high	O4	KL9	9	Good	K9	34	20	25	15	13	7	11	5		S440-7	2012	Canada	Oyster	Vibrio_parahaemolyticus	#N/A
GCA_001270285.1_ASM127028v1_genomic	GCA_001270285.1			OL1	1	Very high	O1	KL33	33	Low	pK33	-	210	~50	77	84	37	46	23		ISF-77-01	2011	Canada	Imported Shrimp	Vibrio_parahaemolyticus	#N/A
GCA_001270805.1_ASM127080v1_genomic	GCA_001270805.1	3	6	OL3_or_OL13	3_or_13	None	O3	KL6	6	None	K6	-	130	pyrH(~55	62	atpA(19				O3:K6	PMA109.5	2005	Chile	Mussel	Vibrio_parahaemolyticus	#N/A
GCA_001270815.1_ASM127081v1_genomic	GCA_001270815.1	3	6	OL3_or_OL13	3_or_13	Perfect	O3	KL6	6	High	K6	3	3	4	19	4	29	4	22	O3K6/O3K59	PMC58.5	2005	Chile: Puerto Montt	clinical	Vibrio_parahaemolyticus	#N/A
GCA_001270825.1_ASM127082v1_genomic	GCA_001270825.1	3	6	OL3_or_OL13	3_or_13	Perfect	O3	KL6	6	High	K6	3	3	4	19	4	29	4	22	O3K6/O3K59	PMC58.7	2007	Chile: Puerto Montt	clinical	Vibrio_parahaemolyticus	#N/A
GCA_001270835.1_ASM127083v1_genomic	GCA_001270835.1	3	6	OL3_or_OL13	3_or_13	Good	O3	KL6	6	None	Kne	3	3	4	19	4	29	4	22	O3:K6	PMA37.5	2005	Chile: Puerto Montt	Mussel	#N/A	parahaemolyticus
GCA_001270885.1_ASM127088v1_genomic	GCA_001270885.1	3	6	OL3_or_OL13	3_or_13	Very high	O3	KL6	6	None	K6	3	3	4	19	4	29	4	22	O3:K6	ATC210	1998	Chile: Antofagasta	clinical	Vibrio_parahaemolyticus	#N/A
GCA_001270895.1_ASM127089v1_genomic	GCA_001270895.1	3	6	OL3_or_OL13	3_or_13	Very high	O3	KL6	6	High	K6	3	3	4	19	4	29	4	22	O3:K6	PMC14.7	2007	Chile: Puerto Montt	clinical	Vibrio_parahaemolyticus	#N/A
GCA_001270905.1_ASM127090v1_genomic	GCA_001270905.1	3	6	OL3_or_OL13	3_or_13	High	O3	KL6	6	High	K6	3	3	4	19	4	29	4	22	O3:K6	PMC48	2004	Chile: Puerto Montt	clinical	Vibrio_parahaemolyticus	#N/A
GCA_001270945.1_ASM127094v1_genomic	GCA_001270945.1	3	6	OL3_or_OL13	3_or_13	None	O3	KL6	6	None	K6	3	3	4	19	4	29	4	22	O3:K6	RIMD 2210633	1996	Japan	clinical	Vibrio_parahaemolyticus	#N/A
GCA_001270975.1_ASM127097v1_genomic	GCA_001270975.1	3	6	OL3_or_OL13	3_or_13	Perfect	O3	KL6	6	High	K6	3	3	4	19	4	29	4	22	O3:K6	ATC220	1998	Chile: Antofagasta	clinical	Vibrio_parahaemolyticus	#N/A
GCA_001273555.1_ASM127355v1_genomic	GCA_001273555.1	4		OL4-1	4	Perfect	O4	KL37	37	None	Knt	1663	1	472	344	27	26	379	225		RM-14-5	2014	Canada	Mussel	AMBIGUOUS	parahaemolyticus
GCA_001273575.1_ASM127357v1_genomic	GCA_001273575.1		68	OL6	6	Very high	O6	KL68	68	Good	K68	1518	2	108	86	82	18	62	51		ISF-29-3	2011	Canada	shrimp	Vibrio_parahaemolyticus	#N/A
GCA_001273635.1_ASM127363v1_genomic	GCA_001273635.1			OL1	1	Very high	O1	KL116	116	Low	Knt	102	17	19	13	36	33	24	20		S357-21	2010	Canada	Oyster	Vibrio_parahaemolyticus	#N/A
GCA_001280635.1_ASM128063v1_genomic	GCA_001280635.1			OL5	5	Very high	O5	KL138	138	Perfect	Knt	1631	27	16	13	157	33	287	2		ISF-54-12	2011	Canada	Imported Shrimp	Vibrio_parahaemolyticus	#N/A
GCA_001280645.1_ASM128064v1_genomic	GCA_001280645.1			OL11	11	High	O11	KL137	137	High	Knt	1632	340	462	71	403	26	375	251		ISF-94-1	2011	Canada	Imported Shrimp	Vibrio_parahaemolyticus	#N/A
GCA_001280655.1_ASM128065v1_genomic	GCA_001280655.1			OL4	4	Very high	O4	KL132	132	Good	Knt	324	20	25	15	13	7	3	5		S372-5	2011	Canada	Oyster	Vibrio_parahaemolyticus	#N/A
GCA_001304775.1_ASM130477v1_genomic	GCA_001304775.1			OL2	2	Very high	O2	KL22	22	None	Knt	1630	31	106	135	402	37	212	54		FORC_006	2014	South Korea: Gyeongnam	cutting board	Vibrio_parahaemolyticus	#N/A
GCA_001433415.1_ASM143341v1_genomic	GCA_001433415.1			OL6	6	Good	O6	KL117	117	Good	Knt	1628	111	320	22	34	20	21	24		FORC_004	2014	South Korea: Busan	aquarium water	Vibrio_parahaemolyticus	#N/A
GCA_001497485.1_ASM149748v1_genomic	GCA_001497485.1	4	36	OL5	5	Very high	O5	KL66	66	Good	Knt	1052	3	147	15	348	47	177	13	O4:K36	K23	2013	India	Seafood	Vibrio_parahaemolyticus	#N/A
GCA_001541615.1_ASM154161v1_genomic	GCA_001541615.1			OL1	1	Perfect	O1	KL36	36	Good	K36	3	3	4	19	4	29	4	22		Gxw_7004	2007	PRC: Guangxi	clinical	Vibrio_parahaemolyticus	#N/A
GCA_001541625.1_ASM154162v1_genomic	GCA_001541625.1			OL4	4	Very high	O4	KL8	8	Good	K8	189a	11	48	107	48	26	48	26		Gxw_9143	2009	PRC: Guangxi	clinical	Vibrio_parahaemolyticus	#N/A
GCA_001558495.2_ASM155849v2_genomic	GCA_001558495.2	1	1	OL1	1	Very high	O1	KL1	1	Perfect	pK1	1	5	52	27	13	17	25	10	O1:K1	ATCC 17802	1951	Japan	Shirasu	Vibrio_parahaemolyticus	#N/A
GCA_001559805.1_ASM155980v1_genomic	GCA_001559805.1	4	63	OL4	4	Very high	O4	KL63	63	Low	K63	43	23	29	10	7	14	24	2	O4:K63	A4EZ700	2004	Canada: British Columbia	clinical	Vibrio_parahaemolyticus	#N/A
GCA_001559885.1_ASM155988v1_genomic	GCA_001559885.1	1	KUT	OL1	1	Very high	O1	KLUT2	UT2	Low	Knt	417	3	111	167	188	116	167	33	O1:KUT	09-4661	2009	Canada: British Columbia	clinical	Vibrio_parahaemolyticus	#N/A
GCA_001559895.1_ASM155989v1_genomic	GCA_001559895.1	4	II	OL4	4	Perfect	O4	KL12	12	Very high	K12	36	21	15	1	23	23	21	16	O4:KII	A1EZ919	2001	Canada: British Columbia	clinical	Vibrio_parahaemolyticus	#N/A
GCA_001584415.1_ASM158441v1_genomic	GCA_001584415.1	3	KUT	OL8	8	Very high	O8	KLUT1	UT1	Low	Knt	141	31	115	22	12	3	91	68	O3:KUT	A4EZ703	2004	Canada: British Columbia	clinical	Vibrio_parahaemolyticus	#N/A
GCA_001595565.1_ASM159556v1_genomic	GCA_001595565.1	1	KUT	OL1	1	Very high	O1	KL25	25	Good	K25	3	3	4	19	4	29	4	22	O1:KUT	A4EZ927	2004	Canada: British Columbia	clinical	Vibrio_parahaemolyticus	#N/A
GCA_001595575.1_ASM159557v1_genomic	GCA_001595575.1	1	56	OL1	1	Very high	O1	KL56	56	Good	K56	43	23	29	10	7	14	24	2	O1:K56	A4EZ724	2004	Canada: British Columbia	clinical	Vibrio_parahaemolyticus	#N/A
GCA_001601695.1_ASM160169v1_genomic	GCA_001601695.1	1	KUT	OL1	1	Very high	O1	KL58	58	Low	Kne	417	3	111	167	188	116	167	33	O1:KUT	C150	2008	Canada: British Columbia	clinical	Vibrio_parahaemolyticus	#N/A
GCA_001608505.1_ASM160850v1_genomic	GCA_001608505.1	1	KUT	OL1	1	Very high	O1	KL56	56	Good	K56	43	23	29	10	7	14	24	2	O1:KUT	05-3133	2005	Canada: Alberta	clinical	Vibrio_parahaemolyticus	#N/A
GCA_001608525.1_ASM160852v1_genomic	GCA_001608525.1	11	KUT	OL11	11	High	O11	KL15	15	High	Knt	631	222	128	21	69	46	236	12	O11:KUT	09-4436	2009	Canada: Prince Edward Island	clinical	Vibrio_parahaemolyticus	#N/A
GCA_001608545.1_ASM160854v1_genomic	GCA_001608545.1	4	II	OL4	4	Very high	O4	KL12	12	Very high	K12	36	21	15	1	23	23	21	16	O4:KII	M59787	2006	Canada: British Columbia	clinical	Vibrio_parahaemolyticus	#N/A
GCA_001608575.1_ASM160857v1_genomic	GCA_001608575.1	1	KUT	OL1	1	Very high	O1	KLUT2	UT2	Low	Knt	417	3	111	167	188	116	167	33	O1:KUT	09-4665	2009	Canada: British Columbia	clinical	Vibrio_parahaemolyticus	#N/A
GCA_001608595.1_ASM160859v1_genomic	GCA_001608595.1	4	II	OL4	4	Very high	O4	KL12	12	Very high	K12	36	21	15	1	23	23	21	16	O4:KII	H11523	2006	Canada: British Columbia	clinical	Vibrio_parahaemolyticus	#N/A
GCA_001608605.1_ASM160860v1_genomic	GCA_001608605.1	6	18	OL6	6	Very high	O6	KL18	18	Good	K18	50	29	5	22	12	20	22	25	O6:K18	A0EZ664	2000	Canada: British Columbia	clinical	Vibrio_parahaemolyticus	#N/A
GCA_001608615.1_ASM160861v1_genomic	GCA_001608615.1	4	KUT	OL4	4	Very high	O4	KL12	12	Very high	K12	36	21	15	1	23	23	21	16	O4:KUT	H64024	2006	Canada: British Columbia	clinical	Vibrio_parahaemolyticus	#N/A
GCA_001608655.1_ASM160865v1_genomic	GCA_001608655.1	4	VIII	OL4	4	Very high	O4	KL12	12	Very high	K12	36	21	15	1	23	23	21	16	O4:KVIII	A0EZ608	2000	Canada: British Columbia	clinical	Vibrio_parahaemolyticus	#N/A
GCA_001608675.1_ASM160867v1_genomic	GCA_001608675.1	4	KUT	OL4	4	Perfect	O4	KL12	12	Very high	K12	36	21	15	1	23	23	21	16	O4:KUT	A2EZ715	2002	Canada: British Columbia	clinical	Vibrio_parahaemolyticus	#N/A
GCA_001608685.1_ASM160868v1_genomic	GCA_001608685.1	4	II	OL4	4	Very high	O4	KL12	12	Very high	K12	36	21	15	1	23	23	21	16	O4:KII	F4395	2006	Canada: British Columbia	clinical	Vibrio_parahaemolyticus	#N/A
GCA_001608705.1_ASM160870v1_genomic	GCA_001608705.1	6	KUT	OL6	6	Very high	O6	KL18	18	Good	K18	50	29	5	22	12	20	22	25	O6:KUT	A0EZ713	2000	Canada: British Columbia	clinical	Vibrio_parahaemolyticus	#N/A
GCA_001608735.1_ASM160873v1_genomic	GCA_001608735.1	1	56	OL1	1	Very high	O1	KL56	56	Good	K56	43	23	29	10	7	14	24	2	O1:K56	A2EZ614	2002	Canada: British Columbia	clinical	Vibrio_parahaemolyticus	#N/A
GCA_001608755.1_ASM160875v1_genomic	GCA_001608755.1	1	KUT	OL1	1	Very high	O1	KL9	9	Good	K9	15	12	34	25	32	19	12	26	O1:KUT	A5Z1022	2005	Canada: British Columbia	clinical	Vibrio_parahaemolyticus	#N/A
GCA_001608765.1_ASM160876v1_genomic	GCA_001608765.1	4	VII	OL4	4	Very high	O4	KL132	132	Good	Knt	324	20	25	15	13	7	3	5	O4:KVII	A2EZ743	2002	Canada: British Columbia	clinical	Vibrio_parahaemolyticus	#N/A
GCA_001608785.1_ASM160878v1_genomic	GCA_001608785.1	3	6	OL3_or_OL13	3_or_13	Perfect	O3	KL6	6	High	K6	3	3	4	19	4	29	4	22	O3:K6	A3EZ136	2003	Canada: British Columbia	clinical	Vibrio_parahaemolyticus	#N/A
GCA_001608815.1_ASM160881v1_genomic	GCA_001608815.1	1	IV	OL1	1	Very high	O1	KL56	56	Good	K56	8	28	4	82	88	63	69	1	O1:KIV	F30368	2006	Canada: British Columbia	clinical	Vibrio_parahaemolyticus	#N/A
GCA_001608835.1_ASM160883v1_genomic	GCA_001608835.1	3	6	OL3_or_OL13	3_or_13	Perfect	O3	KL6	6	High	K6	3	3	4	19	4	29	4	22	O3:K6	F63267	2006	Canada: British Columbia	clinical	AMBIGUOUS	parahaemolyticus
GCA_001608855.1_ASM160885v1_genomic	GCA_001608855.1	1	KUT	OL1	1	Very high	O1	KL118	118	Good	Knt	635	48	5	41	261	140	7	108	O1:KUT	W501	2006	Canada: British Columbia	clinical	Vibrio_parahaemolyticus	#N/A
GCA_001608865.1_ASM160886v1_genomic	GCA_001608865.1	4	II	OL4	4	Very high	O4	KL12	12	Very high	K12	36	21	15	1	23	23	21	16	O4:KII	T8994	2006	Canada: British Columbia	clinical	Vibrio_parahaemolyticus	#N/A
GCA_001608895.1_ASM160889v1_genomic	GCA_001608895.1	4	II	OL4	4	Very high	O4	KL12	12	Very high	K12	36	21	15	1	23	23	21	16	O4:KII	H18983	2006	Canada: British Columbia	clinical	Vibrio_parahaemolyticus	#N/A
GCA_001608915.1_ASM160891v1_genomic	GCA_001608915.1	1	56	OL1	1	Very high	O1	KL56	56	Good	K56	43	23	29	10	7	14	24	2	O1:K56	F1419	2006	Canada: British Columbia	clinical	Vibrio_parahaemolyticus	#N/A
GCA_001608935.1_ASM160893v1_genomic	GCA_001608935.1	4	KUT	OL4	4	Very high	O4	KL12	12	Very high	K12	36	21	15	1	23	23	21	16	O4:KUT	09-3219	2009	Canada: British Columbia	clinical	Vibrio_parahaemolyticus	#N/A
GCA_001608945.1_ASM160894v1_genomic	GCA_001608945.1	4	KUT	OL4	4	Very high	O4	KL55	55	Very high	pK55	8	28	4	82	88	63	69	1	O4:KUT	07-2964	2007	Canada: British Columbia	clinical	Vibrio_parahaemolyticus	#N/A
GCA_001608975.1_ASM160897v1_genomic	GCA_001608975.1	4	63	OL4	4	Very high	O4	KL63	63	Low	K63	43	23	29	10	7	14	24	2	O4:K63	A3EZ711	2003	Canada: British Columbia	clinical	Vibrio_parahaemolyticus	#N/A
GCA_001608995.1_ASM160899v1_genomic	GCA_001608995.1	4	KUT	OL4	4	Very high	O4	KL63	63	Low	K63	43	23	29	10	7	14	24	2	O4:KUT	A3EZ710	2003	Canada: British Columbia	clinical	Vibrio_parahaemolyticus	#N/A
GCA_001609015.1_ASM160901v1_genomic	GCA_001609015.1	1	58	OL1	1	Very high	O1	KL58	58	Low	Kne	417	3	111	167	188	116	167	33	O1:K58	09-4662	2009	Canada: British Columbia	clinical	Vibrio_parahaemolyticus	#N/A
GCA_001609025.1_ASM160902v1_genomic	GCA_001609025.1	1	KUT	OL1	1	Very high	O1	KLUT2	UT2	Low	Knt	417	3	111	167	188	116	167	33	O1:KUT	09-1772	2009	Canada: Alberta	clinical	Vibrio_parahaemolyticus	#N/A
GCA_001609055.1_ASM160905v1_genomic	GCA_001609055.1	6	VI	OL6	6	Perfect	O6	KL46	46	Low	Knt	638	42	75	64	67	26	237	50	O6:KVI	A0EZ383	2000	Canada: British Columbia	clinical	Vibrio_parahaemolyticus	#N/A
GCA_001609075.1_ASM160907v1_genomic	GCA_001609075.1	4	II	OL4	4	Perfect	O4	KL12	12	Very high	K12	36	21	15	1	23	23	21	16	O4:KII	A1EZ679	2001	Canada: British Columbia	clinical	Vibrio_parahaemolyticus	#N/A
GCA_001609095.1_ASM160909v1_genomic	GCA_001609095.1	4	II	OL4	4	Perfect	O4	KL12	12	Very high	K12	36	21	15	1	23	23	21	16	O4:KII	A2EZ523	2002	Canada: British Columbia	clinical	Vibrio_parahaemolyticus	#N/A
GCA_001609105.1_ASM160910v1_genomic	GCA_001609105.1	6	18	OL6	6	Very high	O6	KL18	18	Good	K18	50	29	5	22	12	20	22	25	O6:K18	A3EZ634	2003	Canada: British Columbia	clinical	Vibrio_parahaemolyticus	#N/A
GCA_001609135.1_ASM160913v1_genomic	GCA_001609135.1	6	18	OL6	6	Very high	O6	KL18	18	Good	K18	50	29	5	22	12	20	22	25	O6:K18	A3EZ770	2003	Canada: British Columbia	clinical	Vibrio_parahaemolyticus	#N/A
GCA_001609155.1_ASM160915v1_genomic	GCA_001609155.1	1	56	OL1	1	Very high	O1	KL56	56	Good	K56	43	23	29	10	7	14	24	2	O1:K56	A3EZ799	2003	Canada: British Columbia	clinical	Vibrio_parahaemolyticus	#N/A
GCA_001609175.1_ASM160917v1_genomic	GCA_001609175.1	5	17	OL14	14	Very high	O5	KL17	17	Good	K17	1060	224	90	273	19	4	238	68	O5:K17	A3EZ936	2003	Canada: British Columbia	clinical	Vibrio_parahaemolyticus	#N/A
GCA_001609185.1_ASM160918v1_genomic	GCA_001609185.1	1	56	OL1	1	Very high	O1	KL56	56	Good	K56	43	23	29	10	7	14	24	2	O1:K56	A1EZ952	2001	Canada: British Columbia	clinical	Vibrio_parahaemolyticus	#N/A
GCA_001609345.1_ASM160934v1_genomic	GCA_001609345.1	1	58	OL1	1	Very high	O1	KL58	58	Low	pK58	417	3	111	167	188	116	167	33	O1:K58	C145	2008	Canada: British Columbia	clinical	Vibrio_parahaemolyticus	#N/A
GCA_001609375.1_ASM160937v1_genomic	GCA_001609375.1	1	58	OL1	1	Very high	O1	KL58	58	Low	pK58	417	3	111	167	188	116	167	33	O1:K58	C142	2008	Canada: British Columbia	clinical	Vibrio_parahaemolyticus	#N/A
GCA_001609395.1_ASM160939v1_genomic	GCA_001609395.1	4	KUT	OL4	4	Very high	O4	KL12	12	Very high	K12	36	21	15	1	23	23	21	16	O4:KUT	C143	2008	Canada: British Columbia	clinical	Vibrio_parahaemolyticus	#N/A
GCA_001609415.1_ASM160941v1_genomic	GCA_001609415.1	4	II	OL4	4	Very high	O4	KL12	12	Very high	K12	36	21	15	1	23	23	21	16	O4:KII	C144	2008	Canada: British Columbia	clinical	Vibrio_parahaemolyticus	#N/A
GCA_001609435.1_ASM160943v1_genomic	GCA_001609435.1	1	KUT	OL1	1	Very high	O1	KL123	123	Perfect	Knt	199	22	28	17	13	8	19	14	O1:KUT	05-4792	2005	Canada: Alberta	clinical	Vibrio_parahaemolyticus	#N/A
GCA_001609445.1_ASM160944v1_genomic	GCA_001609445.1	5	KUT	OL14	14	Very high	O5	KL17	17	Good	K17	1060	224	90	273	19	4	238	68	O5:KUT	C146	2008	Canada: British Columbia	clinical	Vibrio_parahaemolyticus	#N/A
GCA_001609475.1_ASM160947v1_genomic	GCA_001609475.1	1	56	OL1	1	Very high	O1	KL56	56	Good	K56	43	23	29	10	7	14	24	2	O1:K56	C148	2008	Canada: British Columbia	clinical	Vibrio_parahaemolyticus	#N/A
GCA_001609495.1_ASM160949v1_genomic	GCA_001609495.1	4	II	OL4	4	Very high	O4	KL12	12	Very high	K12	36	21	15	1	23	23	21	16	O4:KII	C147	2008	Canada: British Columbia	clinical	Vibrio_parahaemolyticus	#N/A
GCA_001609515.1_ASM160951v1_genomic	GCA_001609515.1	4	II	OL4	4	Very high	O4	KL12	12	Very high	K12	36	21	15	1	23	23	21	16	O4:KII	A5Z652	2005	Canada: British Columbia	clinical	Vibrio_parahaemolyticus	#N/A
GCA_001609525.1_ASM160952v1_genomic	GCA_001609525.1	3	KUT	OL3_or_OL13	3_or_13	Perfect	O3	KL6	6	High	K6	3	3	4	19	4	29	4	22	O3:KUT	A5Z853	2005	Canada: British Columbia	clinical	AMBIGUOUS	parahaemolyticus
GCA_001609555.1_ASM160955v1_genomic	GCA_001609555.1	11	KUT	OL11	11	High	O11	KL15	15	High	pK15	629	71	50	192	132	69	127	24	O11:KUT	04-2192	2004	Canada: Saskatchewan	clinical	Vibrio_parahaemolyticus	#N/A
GCA_001609575.1_ASM160957v1_genomic	GCA_001609575.1	1	KUT	OL1	1	Very high	O1	KLUT2	UT2	Low	Knt	417	3	111	167	188	116	167	33	O1:KUT	09-4666	2009	Canada: British Columbia	clinical	Vibrio_parahaemolyticus	#N/A
GCA_001609595.1_ASM160959v1_genomic	GCA_001609595.1	3	6	OL3_or_OL13	3_or_13	Perfect	O3	KL6	6	High	K6	-	130	pyrH(~55	62	atpA(19				O3:K6	A5Z273	2005	Canada	clinical	Vibrio_parahaemolyticus	#N/A
GCA_001609615.1_ASM160961v1_genomic	GCA_001609615.1	4	63	OL4	4	Very high	O4	KL63	63	Low	K63	43	23	29	10	7	14	24	2	O4:K63	A5Z860	2005	Canada: British Columbia	clinical	Vibrio_parahaemolyticus	#N/A
GCA_001609635.1_ASM160963v1_genomic	GCA_001609635.1	4	KUT	OL4	4	Very high	O4	KL12	12	Very high	K12	36	21	15	1	23	23	21	16	O4:KUT	A5Z905	2005	Canada: British Columbia	clinical	Vibrio_parahaemolyticus	#N/A
GCA_001609655.1_ASM160965v1_genomic	GCA_001609655.1	4	9	OL4	4	Very high	O4	KL9	9	Good	K9	332	14	30	141	78	4	37	13	O4:K9	C140	2008	Canada	clinical	Vibrio_parahaemolyticus	#N/A
GCA_001609675.1_ASM160967v1_genomic	GCA_001609675.1	4	II	OL4	4	Very high	O4	KL12	12	Good	Kne	36	21	15	1	23	23	21	16	O4:KII	A5Z924	2005	Canada: British Columbia	clinical	Vibrio_parahaemolyticus	#N/A
GCA_001609695.1_ASM160969v1_genomic	GCA_001609695.1	4	II	OL4	4	Very high	O4	KL12	12	Very high	K12	36	21	15	1	23	23	21	16	O4:KII	A5Z878	2005	Canada: British Columbia	clinical	Vibrio_parahaemolyticus	#N/A
GCA_001609715.1_ASM160971v1_genomic	GCA_001609715.1	10	VII	OL10	10	Perfect	O10	KL102	102	Good	Knt	636	223	106	31	221	45	171	165	O10:KVII	A4EZ964	2004	Canada: British Columbia	clinical	Vibrio_parahaemolyticus	#N/A
GCA_001610595.1_ASM161059v1_genomic	GCA_001610595.1	3	KUT	OL3_or_OL13	3_or_13	Very high	O3	KL115	115	Low	Knt	630	19	17	21	260	24	23	24	O3:KUT	04-2550	2004	Canada: Ontario	clinical	Vibrio_parahaemolyticus	#N/A
GCA_001633825.1_ASM163382v1_genomic	GCA_001633825.1			OL3_or_OL13	3_or_13	Very high	O3	KL29	29	Good	K29	120	60	108	86	98	18	45	51		CFSAN025062	2009	Peru	clinical	Vibrio_parahaemolyticus	#N/A
GCA_001633835.1_ASM163383v1_genomic	GCA_001633835.1			OL3_or_OL13	3_or_13	Very high	O3	KL29	29	Good	K29	120	60	108	86	98	18	45	51		CFSAN025065	2009	Peru	clinical	Vibrio_parahaemolyticus	#N/A
GCA_001633845.1_ASM163384v1_genomic	GCA_001633845.1			OL3_or_OL13	3_or_13	Very high	O3	KL29	29	Good	K29	120	60	108	86	98	18	45	51		CFSAN025063	2009	Peru	clinical	Vibrio_parahaemolyticus	#N/A
GCA_001633855.1_ASM163385v1_genomic	GCA_001633855.1			OL3_or_OL13	3_or_13	Very high	O3	KL29	29	Good	K29	120	60	108	86	98	18	45	51		CFSAN025066	2009	Peru	clinical	Vibrio_parahaemolyticus	#N/A
GCA_001633905.1_ASM163390v1_genomic	GCA_001633905.1			OL3_or_OL13	3_or_13	Very high	O3	KL29	29	Good	K29	120	60	108	86	98	18	45	51		CFSAN025067	2009	Peru	clinical	Vibrio_parahaemolyticus	#N/A
GCA_001633915.1_ASM163391v1_genomic	GCA_001633915.1			OL3_or_OL13	3_or_13	Very high	O3	KL29	29	Good	K29	120	60	108	86	98	18	45	51		CFSAN025068	2009	Peru	clinical	Vibrio_parahaemolyticus	#N/A
GCA_001633935.1_ASM163393v1_genomic	GCA_001633935.1			OL3_or_OL13	3_or_13	Good	One	KL29	29	Low	Kne	120	60	108	86	98	18	45	51		CFSAN029653	2009	Peru	oyster	Vibrio_parahaemolyticus	#N/A
GCA_001633955.1_ASM163395v1_genomic	GCA_001633955.1			OL3_or_OL13	3_or_13	Good	One	KL29	29	Good	Kne	120	60	108	86	98	18	45	51		CFSAN029654	2009	Peru	clinical	Vibrio_parahaemolyticus	#N/A
GCA_001633985.1_ASM163398v1_genomic	GCA_001633985.1			OL3_or_OL13	3_or_13	Very high	O3	KL29	29	Good	K29	120	60	108	86	98	18	45	51		CFSAN025059	2009	Peru	clinical	Vibrio_parahaemolyticus	#N/A
GCA_001633995.1_ASM163399v1_genomic	GCA_001633995.1			OL3_or_OL13	3_or_13	Very high	O3	KL29	29	Good	Kne	120	60	108	86	98	18	45	51		CFSAN025064	2009	Peru	clinical	Vibrio_parahaemolyticus	#N/A
GCA_001634015.1_ASM163401v1_genomic	GCA_001634015.1			OL3_or_OL13	3_or_13	Good	One	KL29	29	Good	K29	120	60	108	86	98	18	45	51		CFSAN025060	2009	Peru	clinical	Vibrio_parahaemolyticus	#N/A
GCA_001634035.1_ASM163403v1_genomic	GCA_001634035.1			OL3_or_OL13	3_or_13	Good	One	KL29	29	Good	Kne	120	60	108	86	98	18	45	51		CFSAN029656	2009	Peru	oyster	Vibrio_parahaemolyticus	#N/A
GCA_001634105.1_ASM163410v1_genomic	GCA_001634105.1			OL3_or_OL13	3_or_13	Very high	O3	KL29	29	Good	K29	120	60	108	86	98	18	45	51		CFSAN025054	2009	Peru	clinical	Vibrio_parahaemolyticus	#N/A
GCA_001634125.1_ASM163412v1_genomic	GCA_001634125.1			OL3_or_OL13	3_or_13	Very high	O3	KL29	29	Good	K29	120	60	108	86	98	18	45	51		CFSAN025055	2009	Peru	clinical	Vibrio_parahaemolyticus	#N/A
GCA_001634135.1_ASM163413v1_genomic	GCA_001634135.1			OL3_or_OL13	3_or_13	Very high	O3	KL29	29	Good	K29	120	60	108	86	98	18	45	51		CFSAN025052	2009	Peru	clinical	Vibrio_parahaemolyticus	#N/A
GCA_001634165.1_ASM163416v1_genomic	GCA_001634165.1			OL3_or_OL13	3_or_13	Very high	O3	KL29	29	Good	K29	120	60	108	86	98	18	45	51		CFSAN025053	2009	Peru	clinical	Vibrio_parahaemolyticus	#N/A
GCA_001634185.1_ASM163418v1_genomic	GCA_001634185.1			OL3_or_OL13	3_or_13	Very high	O3	KL29	29	Good	K29	120	60	108	86	98	18	45	51		CFSAN025056	2009	Peru	clinical	Vibrio_parahaemolyticus	#N/A
GCA_001634205.1_ASM163420v1_genomic	GCA_001634205.1			OL3_or_OL13	3_or_13	Very high	O3	KL29	29	Good	K29	120	60	108	86	98	18	45	51		CFSAN025057	2009	Peru	clinical	Vibrio_parahaemolyticus	#N/A
GCA_001634215.1_ASM163421v1_genomic	GCA_001634215.1			OL3_or_OL13	3_or_13	Very high	O3	KL29	29	Good	K29	120	60	108	86	98	18	45	51		CFSAN025058	2009	Peru	clinical	Vibrio_parahaemolyticus	#N/A
GCA_001634245.1_ASM163424v1_genomic	GCA_001634245.1			OL3_or_OL13	3_or_13	Very high	O3	KL29	29	Good	K29	120	60	108	86	98	18	45	51		CFSAN025061	2009	Peru	clinical	Vibrio_parahaemolyticus	#N/A
GCA_001636035.1_ASM163603v1_genomic	GCA_001636035.1			OL5	5	Very high	O5	KL61	61	Very high	Knt	1629	225	104	226	201	50	250	17		FORC_014	2015	South Korea: Pusan	toothfish	Vibrio_parahaemolyticus	#N/A
GCA_001682175.1_ASM168217v1_genomic	GCA_001682175.1			OL11	11	High	O11	KL15	15	High	Knt	631	222	128	21	69	46	236	12		MAVP-Q	2011	USA:MA	clinical	Vibrio_parahaemolyticus	#N/A
GCA_001695935.1_ASM169593v1_genomic	GCA_001695935.1			OL4	4	Very high	O4	KL135	135	Low	Knt	52	30	32	23	20	2	13	11		CFSAN018755	2002	Spain		Vibrio_parahaemolyticus	#N/A
GCA_001695945.1_ASM169594v1_genomic	GCA_001695945.1			OL3_or_OL13	3_or_13	Perfect	O3	KL6	6	High	K6	3	3	4	19	4	29	4	22		CFSAN018754	2004	Spain	clinical	Vibrio_parahaemolyticus	#N/A
GCA_001695955.1_ASM169595v1_genomic	GCA_001695955.1			OL4	4	Very high	O4	KL11	11	Good	Kne	17	13	10	19	27	28	27	21		CFSAN018752	1998	Spain	clinical	Vibrio_parahaemolyticus	#N/A
GCA_001695995.1_ASM169599v1_genomic	GCA_001695995.1			OL4	4	Very high	O4	KL11	11	Very high	K11	17	13	10	19	27	28	27	21		CFSAN018753	1999	Spain	clinical	Vibrio_parahaemolyticus	#N/A
GCA_001696005.1_ASM169600v1_genomic	GCA_001696005.1			OL2	2	Very high	O2	KL22	22	Good	Knt	-	24	22	18	~306	18	11	8		CFSAN018756	2003	Spain	clinical	Vibrio_parahaemolyticus	#N/A
GCA_001696015.1_ASM169601v1_genomic	GCA_001696015.1			OL3_or_OL13	3_or_13	Perfect	O3	KL6	6	High	K6	3	3	4	19	4	29	4	22		CFSAN018757	1997	Peru	clinical	Vibrio_parahaemolyticus	#N/A
GCA_001696055.1_ASM169605v1_genomic	GCA_001696055.1			OL11	11	High	O11	KL66	66	Very high	Knt	19	15	11	30	10	1	3	9		CFSAN018758	1999	Peru	clinical	Vibrio_parahaemolyticus	#N/A
GCA_001696065.1_ASM169606v1_genomic	GCA_001696065.1			OL14	14	Very high	O5	KL17	17	Good	K17	12	9	21	15	13	4	10	26		CFSAN018761	2004	USA		Vibrio_parahaemolyticus	#N/A
GCA_001696085.1_ASM169608v1_genomic	GCA_001696085.1			OL5	5	Very high	O5	KLUT4-1	UT4-1	Good	Knt	61	37	14	14	9	14	34	26		CFSAN018760	2004	USA		Vibrio_parahaemolyticus	#N/A
GCA_001696115.1_ASM169611v1_genomic	GCA_001696115.1			OL6	6	Very high	O6	KL18	18	Good	K18	50	29	5	22	12	20	22	25		CFSAN001174	2004	USA		Vibrio_parahaemolyticus	#N/A
GCA_001696135.1_ASM169613v1_genomic	GCA_001696135.1			OL4	4	Very high	O4	KL63	63	Low	K63	43	23	29	10	7	14	24	2		CFSAN018763	2004	USA		Vibrio_parahaemolyticus	#N/A
GCA_001696145.1_ASM169614v1_genomic	GCA_001696145.1			OL3_or_OL13	3_or_13	Very high	O3	KL20	20	Good	Knt	58	35	20	31	29	23	6	27		CFSAN018764	2004	USA		Vibrio_parahaemolyticus	#N/A
GCA_001696155.1_ASM169615v1_genomic	GCA_001696155.1			OL5	5	None	One	KL17	17	Good	Kne	12	9	21	15	13	4	10	26		CFSAN018762	2004	USA		Vibrio_parahaemolyticus	#N/A
GCA_001696165.1_ASM169616v1_genomic	GCA_001696165.1			OL3_or_OL13	3_or_13	Very high	O3	KL20	20	Good	Knt	58	35	20	31	29	23	6	27		CFSAN018765	2004	USA		Vibrio_parahaemolyticus	#N/A
GCA_001696215.1_ASM169621v1_genomic	GCA_001696215.1			OL12	12	Good	One	KL52	52	Good	Kne	9	6	6	3	17	11	35	26		CFSAN018766	2004	USA		Vibrio_parahaemolyticus	#N/A
GCA_001696225.1_ASM169622v1_genomic	GCA_001696225.1			OL1	1	Very high	O1	KL25	25	Low	K25	20	16	33	32	36	13	11	19		CFSAN018767	2004	USA		Vibrio_parahaemolyticus	#N/A
GCA_001700835.1_ASM170083v1_genomic	GCA_001700835.1			OL14	14	Very high	O5	KL17	17	Very high	K17	395	169	104	151	73	26	46	94		CHN25	2011	PRC: Shanghai	Shrimps	Vibrio_parahaemolyticus	#N/A
GCA_001704915.1_ASM170491v1_genomic	GCA_001704915.1	5	15	OL5	5	Very high	O5	KL138	138	Good	Kne	1556	26	460	13	398	95	287	2	O5:K15	R10B2_71	1997	USA: WA	oyster	Vibrio_parahaemolyticus	#N/A
GCA_001707995.1_ASM170799v1_genomic	GCA_001707995.1			OL1	1	Very high	O1	KL5	5	Low	K5	1579	57	176	338	13	31	11	2		KVp10	2007	Sweden	Mytilus edulis	#N/A	parahaemolyticus
GCA_001720365.1_ASM172036v1_genomic	GCA_001720365.1			OL1	1	Perfect	O1	KL36	36	Good	K36	3	3	4	19	4	29	4	22		Klin	2010	Sweden	clinical	Vibrio_parahaemolyticus	#N/A
GCA_001726165.1_ASM172616v1_genomic	GCA_001726165.1	10	uk	OL10	10	High	O10	KL139	139	Very high	Knt	1133	214	329	30	19	26	69	26	O10:Kuk	GCSL_R5	2007	USA: TX	oyster	Vibrio_parahaemolyticus	#N/A
GCA_001726175.1_ASM172617v1_genomic	GCA_001726175.1	1	uk	OL1	1	Very high	O1	KL120	120	Low	Knt	313	142	29	10	7	4	24	20	O1:Kuk	GCSL_R10	oyster	USA: FL	oyster	Vibrio_parahaemolyticus	#N/A
GCA_001726185.1_ASM172618v1_genomic	GCA_001726185.1	10	uk	OL10	10	Very high	O10	KL131	131	Good	Knt	1134	137	212	19	139	129	46	14	O10:Kuk	GCSL_R8	2007	USA: TX	oyster	Vibrio_parahaemolyticus	#N/A
GCA_001726195.1_ASM172619v1_genomic	GCA_001726195.1	10	uk	OL10	10	Very high	O10	KL131	131	Good	Knt	1134	137	212	19	139	129	46	14	O10:Kuk	GCSL_R7	2007	USA: TX	oyster	Vibrio_parahaemolyticus	#N/A
GCA_001726245.1_ASM172624v1_genomic	GCA_001726245.1	4	8	OL4	4	Very high	O4	KL8	8	Good	K8	32	20	25	15	6	7	11	4	O4:K8	GCSL_R12	2007	USA: LA	oyster	Vibrio_parahaemolyticus	#N/A
GCA_001726255.1_ASM172625v1_genomic	GCA_001726255.1	4	10	OL4-1	4	Very high	O4	KL10	10	Good	Knt	732	241	330	205	253	28	22	188	O4:K10	GCSL_R13	2007	USA: LA	oyster	Vibrio_parahaemolyticus	#N/A
GCA_001726265.1_ASM172626v1_genomic	GCA_001726265.1	10	uk	OL10	10	High	O10	KL139	139	Very high	Knt	1133	214	329	30	19	26	69	26	O10:Kuk	GCSL_R6	2007	USA: TX	oyster	Vibrio_parahaemolyticus	#N/A
GCA_001726275.1_ASM172627v1_genomic	GCA_001726275.1	4	uk	OL4	4	Very high	O4	KL55	55	Low	pK55	536	14	30	49	11	49	11	13	O4:Kuk	GCSL_R17	2007	USA	oyster	Vibrio_parahaemolyticus	#N/A
GCA_001726325.1_ASM172632v1_genomic	GCA_001726325.1	11	uk	OL11	11	High	O11	KL139	139	Very high	Knt	734	235	22	25	273	164	254	20	O11:Kuk	GCSL_R29	2007	USA: FL	oyster	Vibrio_parahaemolyticus	#N/A
GCA_001726335.1_ASM172633v1_genomic	GCA_001726335.1	4	8	OL4	4	Very high	O4	KL8	8	Good	K8	32	20	25	15	6	7	11	4	O4:K8	GCSL_R26	2007	USA: NJ	oyster	Vibrio_parahaemolyticus	#N/A
GCA_001726345.1_ASM172634v1_genomic	GCA_001726345.1	4	9	OL4	4	Very high	O4	KL9	9	Good	K9	34	20	25	15	13	7	11	5	O4:K9	GCSL_R16	2007	USA: FL	oyster	Vibrio_parahaemolyticus	#N/A
GCA_001726355.1_ASM172635v1_genomic	GCA_001726355.1	5	uk	OL14	14	Very high	O5	KL17	17	Good	K17	12	9	21	15	13	4	10	26	O5:Kuk	GCSL_R21	2007	USA: TX	oyster	Vibrio_parahaemolyticus	#N/A
GCA_001726405.1_ASM172640v1_genomic	GCA_001726405.1	1	uk	OL1	1	Very high	O1	KL54	54	Low	Knt	23	17	16	13	36	15	31	26	O1:Kuk	GCSL_R30	2007	USA: FL	oyster	Vibrio_parahaemolyticus	#N/A
GCA_001726415.1_ASM172641v1_genomic	GCA_001726415.1	1	uk	OL1	1	Very high	O1	KL54	54	Low	Knt	23	17	16	13	36	15	31	26	O1:Kuk	GCSL_R31	2007	USA: LA	oyster	Vibrio_parahaemolyticus	#N/A
GCA_001726435.1_ASM172643v1_genomic	GCA_001726435.1	3	uk	OL3_or_OL13	3_or_13	Very high	O3	KL113	113	Perfect	Knt	28	17	16	13	7	24	16	20	O3:Kuk	GCSL_R33	2007	USA: LA	oyster	Vibrio_parahaemolyticus	#N/A
GCA_001726445.1_ASM172644v1_genomic	GCA_001726445.1	10	uk	OL101	101	Perfect	Ont	KL114	114	Good	Knt	1142	26	118	13	321	33	32	155	O10:Kuk	GCSL_R32	2007	USA: LA	oyster	Vibrio_parahaemolyticus	#N/A
GCA_001726485.1_ASM172648v1_genomic	GCA_001726485.1	10	uk	OL6	6	Good	O6	KL117	117	Good	Knt	1155	17	323	6	23	171	29	155	O10:Kuk	GCSL_R42	2007	USA: WA	oyster	Vibrio_parahaemolyticus	#N/A
GCA_001726495.1_ASM172649v1_genomic	GCA_001726495.1	5	KUT	OL5	5	Very high	O5	KLUT4-1	UT4-1	Good	Knt	61	37	14	14	9	14	34	26	O5:Kuk	GCSL_R45	2007	USA: WA	oyster	Vibrio_parahaemolyticus	#N/A
GCA_001726515.1_ASM172651v1_genomic	GCA_001726515.1	4	8	OL4	4	Very high	O4	KL8	8	Good	K8	32	20	25	15	6	7	11	4	O4:K8	GCSL_R47	2007	USA: AL	oyster	Vibrio_parahaemolyticus	#N/A
GCA_001726535.1_ASM172653v1_genomic	GCA_001726535.1	8	uk	OL8	8	Very high	O8	KL130	130	Low	Knt	676	60	106	31	72	66	62	65	O8:Kuk	GCSL_R51	2007	USA: AL	oyster	Vibrio_parahaemolyticus	#N/A
GCA_001726565.1_ASM172656v1_genomic	GCA_001726565.1	3	uk	OL3_or_OL13	3_or_13	Very high	O3	KL129	129	Low	Knt	735	4	13	11	38	18	46	23	O3:Kuk	GCSL_R52	2007	USA: WA	oyster	Vibrio_parahaemolyticus	#N/A
GCA_001726575.1_ASM172657v1_genomic	GCA_001726575.1	3	uk	OL3_or_OL13	3_or_13	Very high	O3	KL129	129	Low	Knt	735	4	13	11	38	18	46	23	O3:Kuk	GCSL_R53	2007	USA: WA	oyster	Vibrio_parahaemolyticus	#N/A
GCA_001726595.1_ASM172659v1_genomic	GCA_001726595.1	3	uk	OL3_or_OL13	3_or_13	Very high	O3	KL129	129	Low	Knt	735	4	13	11	38	18	46	23	O3:Kuk	GCSL_R54	2007	USA: WA	oyster	Vibrio_parahaemolyticus	#N/A
GCA_001726615.1_ASM172661v1_genomic	GCA_001726615.1	3	uk	OL3_or_OL13	3_or_13	Very high	O3	KL129	129	Low	Knt	735	4	13	11	38	18	46	23	O3:Kuk	GCSL_R55	2007	USA: WA	oyster	Vibrio_parahaemolyticus	#N/A
GCA_001726645.1_ASM172664v1_genomic	GCA_001726645.1	3	uk	OL3_or_OL13	3_or_13	Very high	O3	KL25	25	Good	K25	1148	293	16	13	57	24	16	20	O3:Kuk	GCSL_R57	2007	USA: WA	oyster	Vibrio_parahaemolyticus	#N/A
GCA_001726655.1_ASM172665v1_genomic	GCA_001726655.1	3	uk	OL3_or_OL13	3_or_13	Very high	O3	KL129	129	Low	Knt	735	4	13	11	38	18	46	23	O3:Kuk	GCSL_R56	2007	USA: WA	oyster	Vibrio_parahaemolyticus	#N/A
GCA_001726685.1_ASM172668v1_genomic	GCA_001726685.1	5	30	OL5	5	Very high	O5	KL30-1	30	Good	pK30	113	63	62	25	54	4	56	45	O5:Kuk	GCSL_R59	2007	USA: ME	oyster	Vibrio_parahaemolyticus	#N/A
GCA_001726695.1_ASM172669v1_genomic	GCA_001726695.1	10	uk	OL10	10	Very high	O10	KL120	120	Good	Knt	1135	63	326	231	191	48	120	24	O10:Kuk	GCSL_R60	2007	USA: ME	oyster	Vibrio_parahaemolyticus	#N/A
GCA_001726725.1_ASM172672v1_genomic	GCA_001726725.1	1	uk	OL1	1	Very high	O1	KL43	43	Low	Knt	1136	31	327	13	157	14	3	20	O1:Kuk	GCSL_R62	2007	USA: ME	oyster	Vibrio_parahaemolyticus	#N/A
GCA_001726735.1_ASM172673v1_genomic	GCA_001726735.1	4	uk	OL4	4	Very high	O4	KL37	37	Low	Knt	-	19	295	348?	223	136	11	13	O4:Kuk	GCSL_R63	2007	USA: ME	oyster	Vibrio_parahaemolyticus	#N/A
GCA_001726755.1_ASM172675v1_genomic	GCA_001726755.1	5	uk	OL5	5	Very high	O5	KL139	139	Very high	Kne	1150	56	16	237	362	33	59	20	O5:Kuk	GCSL_R65	2007	USA: ME	oyster	Vibrio_parahaemolyticus	#N/A
GCA_001726775.1_ASM172677v1_genomic	GCA_001726775.1	4	34	OL4	4	Very high	O4	KL34	34	Very high	K34	108	26	58	53	19	28	9	26	O4:K34	GCSL_R74	2007	USA: VA	oyster	Vibrio_parahaemolyticus	#N/A
GCA_001726805.1_ASM172680v1_genomic	GCA_001726805.1	8	uk	OL8	8	Very high	O8	KL130	130	Low	Knt	676	60	106	31	72	66	62	65	O8:Kuk	GCSL_R75	2007	USA: VA	oyster	Vibrio_parahaemolyticus	#N/A
GCA_001726815.1_ASM172681v1_genomic	GCA_001726815.1	8	uk	OL8	8	Very high	O8	KL130	130	Low	Knt	676	60	106	31	72	66	62	65	O8:Kuk	GCSL_R76	2007	USA: VA	oyster	Vibrio_parahaemolyticus	#N/A
GCA_001726845.1_ASM172684v1_genomic	GCA_001726845.1	8	uk	OL8	8	Very high	O8	KL130	130	Low	Knt	676	60	106	31	72	66	62	65	O8:Kuk	GCSL_R77	2007	USA: VA	oyster	Vibrio_parahaemolyticus	#N/A
GCA_001726855.1_ASM172685v1_genomic	GCA_001726855.1	8	70	OL8	8	Very high	O8	KL70	70	Perfect	pK70	320	145	177	140	158	4	132	104	O8:K70	GCSL_R87	2007	USA: FL	oyster	Vibrio_parahaemolyticus	#N/A
GCA_001726885.1_ASM172688v1_genomic	GCA_001726885.1	6	uk	OL6	6	Very high	O6	KLUT6	UT6	Good	Knt	737	45	336	143	7	171	255	36	O6:Kuk	GCSL_R86	2007	USA: FL	oyster	Vibrio_parahaemolyticus	#N/A
GCA_001726895.1_ASM172689v1_genomic	GCA_001726895.1	8	70	OL8	8	Very high	O8	KL70	70	Very high	pK70	320	145	177	140	158	4	132	104	O8:K70	GCSL_R88	2007	USA: FL	oyster	Vibrio_parahaemolyticus	#N/A
GCA_001726915.1_ASM172691v1_genomic	GCA_001726915.1	3	5	OL3_or_OL13	3_or_13	Very high	O3	KL5	5	Good	K5	1151	47	328	299	13	2	256	23	O3:K5	GCSL_R95	2007	Canada: PEI	oyster	Vibrio_parahaemolyticus	#N/A
GCA_001726935.1_ASM172693v1_genomic	GCA_001726935.1	11	uk	OL11	11	High	O11	KL136	136	Very high	Knt	1152	3	16	192	363	206	335	2	O11:Kuk	GCSL_R96	2007	Canada: PEI	oyster	Vibrio_parahaemolyticus	#N/A
GCA_001726965.1_ASM172696v1_genomic	GCA_001726965.1	3	5	OL3_or_OL13	3_or_13	Very high	O3	KL5	5	Good	K5	1151	47	328	299	13	2	256	23	O3:K5	GCSL_R98	2007	Canada: PEI	oyster	Vibrio_parahaemolyticus	#N/A
GCA_001726975.1_ASM172697v1_genomic	GCA_001726975.1	3	5	OL3_or_OL13	3_or_13	Very high	O3	KL5	5	Good	K5	1151	47	328	299	13	2	256	23	O3:K5	GCSL_R108	2007	Canada: PEI	oyster	Vibrio_parahaemolyticus	#N/A
GCA_001726985.1_ASM172698v1_genomic	GCA_001726985.1	3	5	OL3_or_OL13	3_or_13	Very high	O3	KL5	5	Good	K5	1151	47	328	299	13	2	256	23	O3:K5	GCSL_R99	2007	Canada: PEI	oyster	Vibrio_parahaemolyticus	#N/A
GCA_001727025.1_ASM172702v1_genomic	GCA_001727025.1	3	5	OL3_or_OL13	3_or_13	Very high	O3	KL5	5	Good	K5	1151	47	328	299	13	2	256	23	O3:K5	GCSL_R109	2007	Canada: PEI	oyster	Vibrio_parahaemolyticus	#N/A
GCA_001727045.1_ASM172704v1_genomic	GCA_001727045.1	11	uk	OL11	11	High	O11	KL121	121	Good	Knt	739	17	331	235	23	33	137	94	O11:Kuk	GCSL_R125	2007	USA: FL	oyster	Vibrio_parahaemolyticus	#N/A
GCA_001727055.1_ASM172705v1_genomic	GCA_001727055.1	3	5	OL3_or_OL13	3_or_13	Very high	O3	KL5	5	Good	K5	1151	47	328	299	13	2	256	23	O3:K5	GCSL_R110	2007	Canada: PEI	oyster	Vibrio_parahaemolyticus	#N/A
GCA_001727065.1_ASM172706v1_genomic	GCA_001727065.1	11	uk	OL11	11	High	O11	KL136	136	Very high	Knt	1152	3	16	192	363	206	335	2	O11:Kuk	GCSL_R111	2007	Canada: PEI	oyster	Vibrio_parahaemolyticus	#N/A
GCA_001727105.1_ASM172710v1_genomic	GCA_001727105.1	4	42	OL4	4	Very high	O4	KL42	42	Good	K42	1146	36	285	292	250	26	227	26	O4:K42	GCSL_R126	2007	USA: FL	oyster	Vibrio_parahaemolyticus	#N/A
GCA_001727115.1_ASM172711v1_genomic	GCA_001727115.1	11	uk	OL11	11	High	O11	KL65	65	None	Kne	1153	49	16	13	364	33	31	2	O11:Kuk	GCSL_R129	2007	USA: FL	oyster	Vibrio_parahaemolyticus	#N/A
GCA_001727125.1_ASM172712v1_genomic	GCA_001727125.1	10	uk	OL10	10	Very high	O10	KL102	102	Good	Knt	1141	51	57	75	353	45	78	231	O10:Kuk	GCSL_R131	2007	USA: FL	oyster	Vibrio_parahaemolyticus	#N/A
GCA_001727155.1_ASM172715v1_genomic	GCA_001727155.1	3	uk	OL3_or_OL13	3_or_13	Very high	O3	KL122	122	Low	Knt	741	26	16	41	224	31	32	23	O3:Kuk	GCSL_R135	2007	USA: SC	oyster	Vibrio_parahaemolyticus	#N/A
GCA_001727185.1_ASM172718v1_genomic	GCA_001727185.1	1	20	OL1	1	Very high	O1	KL20-1	20	Good	K20	775	31	16	13	36	33	11	19	O1:K20	GCSL_R136	2007	USA: SC	oyster	Vibrio_parahaemolyticus	#N/A
GCA_001727195.1_ASM172719v1_genomic	GCA_001727195.1	1	20	OL1	1	Very high	O1	KL20-1	20	Good	K20	775	31	16	13	36	33	11	19	O1:K20	GCSL_R137	2007	USA: SC	oyster	Vibrio_parahaemolyticus	#N/A
GCA_001727205.1_ASM172720v1_genomic	GCA_001727205.1	1	20	OL1	1	Very high	O1	KL20-1	20	Good	K20	775	31	16	13	36	33	11	19	O1:K20	GCSL_R138	2007	USA: SC	oyster	Vibrio_parahaemolyticus	#N/A
GCA_001727245.1_ASM172724v1_genomic	GCA_001727245.1	5	uk	OL5	5	Very high	O5	KL119	119	Good	Knt	1149	59	417	95	361	14	32	232	O5:Kuk	GCSL_R146	2007	USA: FL	oyster	Vibrio_parahaemolyticus	#N/A
GCA_001727265.1_ASM172726v1_genomic	GCA_001727265.1	5	uk	OL5	5	Very high	O5	KL138	138	Very high	Knt	743	17	64	137	60	94	11	51	O5:Kuk	GCSL_R143	2007	USA: FL	oyster	Vibrio_parahaemolyticus	#N/A
GCA_001727275.1_ASM172727v1_genomic	GCA_001727275.1	5	uk	OL5	5	Very high	O5	KL119	119	Good	Knt	1149	59	417	95	361	14	32	232	O5:Kuk	GCSL_R144	2007	USA: FL	oyster	Vibrio_parahaemolyticus	#N/A
GCA_001727295.1_ASM172729v1_genomic	GCA_001727295.1	5	uk	OL5	5	Very high	O5	KL119	119	Good	Knt	1149	59	417	95	361	14	32	232	O5:Kuk	GCSL_R145	2007	USA: FL	oyster	Vibrio_parahaemolyticus	#N/A
GCA_001727305.1_ASM172730v1_genomic	GCA_001727305.1	1	uk	OL1	1	Very high	O1	KL120	120	Good	Knt	313	142	29	10	7	4	24	20	O1:Kuk	GCSL_R149	2007	USA: FL	oyster	Vibrio_parahaemolyticus	#N/A
GCA_001727345.1_ASM172734v1_genomic	GCA_001727345.1	1	uk	OL1	1	Very high	O1	KL120	120	Good	Knt	313	142	29	10	7	4	24	20	O1:Kuk	GCSL_R150	2007	USA: FL	oyster	Vibrio_parahaemolyticus	#N/A
GCA_001727365.1_ASM172736v1_genomic	GCA_001727365.1	1	uk	OL1	1	Very high	O1	KL25	25	Good	K25	744	31	82	236	35	23	26	51	O1:Kuk	CDC_K4556R	2006	USA: LA	wound	Vibrio_parahaemolyticus	#N/A
GCA_001727385.1_ASM172738v1_genomic	GCA_001727385.1	4	uk	OL4	4	Very high	O4	KL12	12	Very high	K12	36	21	15	1	23	23	21	16	O4:Kuk	CDC_K5433	2007	USA: WA	clinical	Vibrio_parahaemolyticus	#N/A
GCA_001727395.1_ASM172739v1_genomic	GCA_001727395.1	1	20	OL1	1	Very high	O1	KL20-1	20	Good	K20	1132	56	16	13	286	14	11	19	O1:K20	CDC_K5324G	2007	USA: VA	clinical	Vibrio_parahaemolyticus	#N/A
GCA_001727405.1_ASM172740v1_genomic	GCA_001727405.1	1	20	OL1	1	Very high	O1	KL20-1	20	Good	K20	1132	56	16	13	286	14	11	19	O1:K20	CDC_K5324W	2007	USA: VA	clinical	Vibrio_parahaemolyticus	#N/A
GCA_001727415.1_ASM172741v1_genomic	GCA_001727415.1	5	uk	OL14	14	Very high	O5	KL17	17	Good	K17	674	83	82	73	83	4	77	58	O5:Kuk	CDC_K5323W		USA: VA	clinical	Vibrio_parahaemolyticus	#N/A
GCA_001727465.1_ASM172746v1_genomic	GCA_001727465.1	1	uk	OL1	1	Very high	O1	KL23	23	Good	pK23	65	39	9	27	39	3	37	30	O1:Kuk	CDC_K5435	2007	USA: WA	clinical	Vibrio_parahaemolyticus	#N/A
GCA_001727475.1_ASM172747v1_genomic	GCA_001727475.1	5	17	OL14	14	Very high	O5	KL17	17	Good	Kne	674	83	82	73	83	4	77	58	O5:K17	CDC_K5323G		USA: VA	clinical	Vibrio_parahaemolyticus	#N/A
GCA_001727485.1_ASM172748v1_genomic	GCA_001727485.1	4	63	OL4	4	Very high	O4	KL12	12	Good	Kne	36	21	15	1	23	23	21	16	O4:K63	CDC_K5308	2007	USA: AK	clinical	Vibrio_parahaemolyticus	#N/A
GCA_001727505.1_ASM172750v1_genomic	GCA_001727505.1	4	9	OL4	4	Very high	O4	KL9	9	Good	K9	34	20	25	15	13	7	11	5	O4:K9	CDC_K5306	2007	USA: GA	clinical	Vibrio_parahaemolyticus	#N/A
GCA_001727545.1_ASM172754v1_genomic	GCA_001727545.1	5	uk	OL5	5	Very high	O5	KL47	47	Very high	pK47	-	19	217	89	175	-	62	51	O5:Kuk	CDC_K5282	2007	USA: HI	clinical	Vibrio_parahaemolyticus	#N/A
GCA_001727565.1_ASM172756v1_genomic	GCA_001727565.1	4	uk	OL4	4	Very high	O4	KL12	12	Very high	K12	36	21	15	1	23	23	21	16	O4:Kuk	CDC_K5437	2007	USA: WA	clinical	Vibrio_parahaemolyticus	#N/A
GCA_001727575.1_ASM172757v1_genomic	GCA_001727575.1	4	12	OL4	4	Very high	O4	KL12	12	Very high	K12	36	21	15	1	23	23	21	16	O4:K12	CDC_K5281	2007	USA: WA	clinical	Vibrio_parahaemolyticus	#N/A
GCA_001727585.1_ASM172758v1_genomic	GCA_001727585.1	4	12	OL4	4	Very high	O4	KL12	12	Very high	K12	36	21	15	1	23	23	21	16	O4:K12	CDC_K5429	2007	USA: NV	clinical	Vibrio_parahaemolyticus	#N/A
GCA_001727625.1_ASM172762v1_genomic	GCA_001727625.1	4	12	OL4	4	Very high	O4	KL12	12	Very high	K12	36	21	15	1	23	23	21	16	O4:K12	CDC_K5280	2007	USA: WA	clinical	Vibrio_parahaemolyticus	#N/A
GCA_001727645.1_ASM172764v1_genomic	GCA_001727645.1	1	uk	OL1	1	Very high	O1	KL123	123	Perfect	Knt	199	22	28	17	13	8	19	14	O1:Kuk	CDC_K5428	2007	USA: NV	clinical	Vibrio_parahaemolyticus	#N/A
GCA_001727655.1_ASM172765v1_genomic	GCA_001727655.1	1	uk	OL1	1	Very high	O1	KL23	23	Good	pK23	65	39	9	27	39	3	37	30	O1:Kuk	CDC_K5279		USA: WA	clinical	Vibrio_parahaemolyticus	#N/A
GCA_001727665.1_ASM172766v1_genomic	GCA_001727665.1	4	12	OL4	4	Very high	O4	KL12	12	Very high	K12	36	21	15	1	23	23	21	16	O4:K12	CDC_K5328		USA: IN	clinical	Vibrio_parahaemolyticus	#N/A
GCA_001727705.1_ASM172770v1_genomic	GCA_001727705.1	1	uk	OL1	1	Very high	O1	KL23	23	Good	pK23	65	39	9	27	39	3	37	30	O1:Kuk	CDC_K5438	2007	USA: WA	clinical	Vibrio_parahaemolyticus	#N/A
GCA_001727725.1_ASM172772v1_genomic	GCA_001727725.1	1	33	OL1	1	Very high	O1	KL33	33	Low	pK33	799	28	4	82	88	63	187	1	O1:K33	CDC_K4557	2006	USA: LA	clinical	Vibrio_parahaemolyticus	#N/A
GCA_001727735.1_ASM172773v1_genomic	GCA_001727735.1	3	39	OL3_or_OL13	3_or_13	Very high	O3	KL39	39	Low	pK39	1143	10	323	296	15	14	160	2	O3:K39	CDC_K4558G	2006	USA: LA	WOUND	Vibrio_parahaemolyticus	#N/A
GCA_001727745.1_ASM172774v1_genomic	GCA_001727745.1	3	uk	OL10	10	Perfect	O10	KL102	102	Good	Knt	636	223	106	31	221	45	171	165	O3:Kuk	CDC_K4558W	2006	USA: LA	WOUND	Vibrio_parahaemolyticus	#N/A
GCA_001727775.1_ASM172777v1_genomic	GCA_001727775.1	5	uk	OL5	5	Very high	O5	KL139	139	Very high	Kne	1150	56	16	237	362	33	59	20	O5:Kuk	CDC_K4588	2006	USA: ME	clinical	Vibrio_parahaemolyticus	#N/A
GCA_001727805.1_ASM172780v1_genomic	GCA_001727805.1	10	uk	OL10	10	Perfect	O10	KL102	102	Good	Knt	636	223	106	31	221	45	171	165	O10:Kuk	CDC_K4636	2006	USA: NY	clinical	Vibrio_parahaemolyticus	#N/A
GCA_001727815.1_ASM172781v1_genomic	GCA_001727815.1	3	6	OL3_or_OL13	3_or_13	Perfect	O3	KL6	6	High	K6	3	3	4	19	4	29	4	22	O3:K6	CDC_K4637G	2006	USA: NY	clinical	Vibrio_parahaemolyticus	#N/A
GCA_001727825.1_ASM172782v1_genomic	GCA_001727825.1	3	6	OL3_or_OL13	3_or_13	Perfect	O3	KL6	6	High	K6	3	3	4	19	4	29	4	22	O3:K6	CDC_K4637W	2006	USA: NY	clinical	Vibrio_parahaemolyticus	#N/A
GCA_001727845.1_ASM172784v1_genomic	GCA_001727845.1	10	uk	OL10	10	High	O10	KL56	56	Good	K56	809	215	344	144	76	48	232	26	O10:Kuk	CDC_K4638	2006	USA: NY	clinical	Vibrio_parahaemolyticus	#N/A
GCA_001727885.1_ASM172788v1_genomic	GCA_001727885.1	4	uk	OL4	4	Very high	O4	KL12	12	Very high	K12	36	21	15	1	23	23	21	16	O4:Kuk	CDC_K4639W	2006	USA: NY	clinical	Vibrio_parahaemolyticus	#N/A
GCA_001727895.1_ASM172789v1_genomic	GCA_001727895.1	4	12	OL4	4	Very high	O4	KL12	12	Very high	K12	36	21	15	1	23	23	21	16	O4:K12	CDC_K4639G	2006	USA: NY	clinical	Vibrio_parahaemolyticus	#N/A
GCA_001727915.1_ASM172791v1_genomic	GCA_001727915.1	5	uk	OL14	14	Very high	O5	KL17	17	Good	K17	-	291	177	~105	125	18	175	26	O5:Kuk	CDC_K4763	2006	USA: VA	clinical	Vibrio_parahaemolyticus	#N/A
GCA_001727925.1_ASM172792v1_genomic	GCA_001727925.1	5	17	OL14	14	Very high	O5	KL17	17	Very high	K17	674	83	82	73	83	4	77	58	O5:K17	CDC_K4762	2006	USA: VA	other	Vibrio_parahaemolyticus	#N/A
GCA_001727965.1_ASM172796v1_genomic	GCA_001727965.1	8	41	OL8	8	Very high	O8	KL41	41	Good	K41	1156	294	39	300	167	106	11	26	O8:K41	CDC_K4764L	2006	USA: VA	clinical	Vibrio_parahaemolyticus	#N/A
GCA_001727975.1_ASM172797v1_genomic	GCA_001727975.1	8	41	OL14	14	Very high	O5	KL17	17	Good	K17	-	291	177	~105	125	18	175	26	O8:K41	CDC_K4764D	2006	USA: VA	clinical	Vibrio_parahaemolyticus	#N/A
GCA_001727995.1_ASM172799v1_genomic	GCA_001727995.1	5	47	OL5	5	Very high	O5	KL47	47	Very high	pK47	1144	3	53	297	13	50	334	187	O5:K47	CDC_K4842	2006	USA: MD	clinical	Vibrio_parahaemolyticus	#N/A
GCA_001728005.1_ASM172800v1_genomic	GCA_001728005.1	3	6	OL3_or_OL13	3_or_13	Perfect	O3	KL6	6	High	K6	3	3	4	19	4	29	4	22	O3:K6	CDC_K4775	2007	USA: GA	clinical	Vibrio_parahaemolyticus	#N/A
GCA_001728045.1_ASM172804v1_genomic	GCA_001728045.1	5	17	OL14	14	Very high	O5	KL17	17	Good	K17	79	35	43	38	21	31	35	37	O5:K17	CDC_K4857G	2007	USA: HI	clinical	Vibrio_parahaemolyticus	#N/A
GCA_001728065.1_ASM172806v1_genomic	GCA_001728065.1	5	uk	OL14	14	Very high	O5	KL17	17	Good	K17	79	35	43	38	21	31	35	37	O5:Kuk	CDC_K4857W	2007	USA: HI	clinical	Vibrio_parahaemolyticus	#N/A
GCA_001728085.1_ASM172808v1_genomic	GCA_001728085.1	4	4	OL4	4	Very high	O4	KL4	4	Good	pK4	283	27	84	127	139	54	124	37	O4:K4	CDC_K4858	2006	USA: HI	clinical	Vibrio_parahaemolyticus	#N/A
GCA_001728095.1_ASM172809v1_genomic	GCA_001728095.1	6	18	OL6	6	Very high	O6	KL18	18	Good	K18	-	19	4	299?	19	74	214	24	O6:K18	CDC_K4859	2007	USA: HI	other	Vibrio_parahaemolyticus	#N/A
GCA_001728125.1_ASM172812v1_genomic	GCA_001728125.1	1	uk	OL1	1	Very high	One	KL105	105	Good	Knt	748	17	327	13	8	172	32	181	O1:Kuk	CDC_K4981	2007	USA: OK	other	Vibrio_parahaemolyticus	#N/A
GCA_001728135.1_ASM172813v1_genomic	GCA_001728135.1	4	53	OL4	4	Very high	O4	KL53	53	Perfect	Knt	749	5	71	238	162	26	11	107	O4:K53	CDC_K5009W	2007	USA: MA	clinical	Vibrio_parahaemolyticus	#N/A
GCA_001728155.1_ASM172815v1_genomic	GCA_001728155.1	1	uk	OL1	1	Very high	O1	KL25	25	Good	K25	3	3	4	19	4	29	4	22	O1:Kuk	CDC_K5010G	2006	USA: MA	clinical	Vibrio_parahaemolyticus	#N/A
GCA_001728175.1_ASM172817v1_genomic	GCA_001728175.1	1	uk	OL1	1	Very high	O1	KL25	25	Good	K25	3	3	4	19	4	29	4	22	O1:Kuk	CDC_K5010W	2006	USA: MA	clinical	Vibrio_parahaemolyticus	#N/A
GCA_001728205.1_ASM172820v1_genomic	GCA_001728205.1	3	6	OL3_or_OL13	3_or_13	Perfect	O3	KL6	6	High	K6	3	3	4	19	4	29	4	22	O3:K6	CDC_K5058	2007	USA: TX	clinical	Vibrio_parahaemolyticus	#N/A
GCA_001728215.1_ASM172821v1_genomic	GCA_001728215.1	5	uk	OL14	14	Very high	O5	KL17	17	Good	K17	1147	292	154	25	50	73	35	23	O5:Kuk	CDC_K5059G	2007	USA: TX	other	Vibrio_parahaemolyticus	#N/A
GCA_001728235.1_ASM172823v1_genomic	GCA_001728235.1	5	uk	OL14	14	Very high	O5	KL17	17	Good	K17	1147	292	154	25	50	73	35	23	O5:Kuk	CDC_K5059W	2007	USA: TX	other	Vibrio_parahaemolyticus	#N/A
GCA_001728255.1_ASM172825v1_genomic	GCA_001728255.1	1	56	OL1	1	Very high	O1	KL56	56	Good	K56	775	31	16	13	36	33	11	19	O1:K56	CDC_K5067	2007	USA: SD	clinical	Vibrio_parahaemolyticus	#N/A
GCA_001728275.1_ASM172827v1_genomic	GCA_001728275.1	3	56	OL5	5	Very high	O5	KL56	56	Good	K56	750	17	57	52	285	44	28	36	O3:K56	CDC_K5073	2007	USA: SD	clinical	Vibrio_parahaemolyticus	#N/A
GCA_001728295.1_ASM172829v1_genomic	GCA_001728295.1	3	uk	OL4	4	Very high	O4	KL53	53	Very high	Knt	749	5	71	238	162	26	11	107	O3:Kuk	CDC_K5125	2007	USA: MS	other	Vibrio_parahaemolyticus	#N/A
GCA_001728325.1_ASM172832v1_genomic	GCA_001728325.1	3	uk	OL3_or_OL13	3_or_13	Very high	O3	KL133	133	Good	Kne	1131	17	323	3	19	21	32	20	O3:Kuk	CDC_K5126	2007	USA: MS	clinical	Vibrio_parahaemolyticus	#N/A
GCA_001728335.1_ASM172833v1_genomic	GCA_001728335.1	11	uk	OL11	11	High	O11	KL15	15	High	Knt	631	222	128	21	69	46	236	12	O11:Kuk	CDC_K5276	2007	USA: NY	clinical	Vibrio_parahaemolyticus	#N/A
GCA_001728345.1_ASM172834v1_genomic	GCA_001728345.1	1	23	OL1	1	Very high	O1	KL23	23	Good	pK23	65	39	9	27	39	3	37	30	O1:Kuk	CDC_K5277		USA: WA	clinical	Vibrio_parahaemolyticus	#N/A
GCA_001728375.1_ASM172837v1_genomic	GCA_001728375.1	5	uk	OL14	14	Good	One	KL17	17	Good	Kne	1713	12	275	62	27	125	5	154	O5:Kuk	CDC_K5330	2007	USA: TX	other	Vibrio_parahaemolyticus	#N/A
GCA_001728405.1_ASM172840v1_genomic	GCA_001728405.1	4	12	OL4	4	Very high	O4	KL12	12	Very high	K12	36	21	15	1	23	23	21	16	O4:K12	CDC_K5278	2007	USA: WA	clinical	Vibrio_parahaemolyticus	#N/A
GCA_001728415.1_ASM172841v1_genomic	GCA_001728415.1	4	12	OL4	4	Very high	O4	KL12	12	Very high	K12	36	21	15	1	23	23	21	16	O4:K12	CDC_K5346	2007	USA: PA	clinical	Vibrio_parahaemolyticus	#N/A
GCA_001728425.1_ASM172842v1_genomic	GCA_001728425.1	4	8	OL4	4	Very high	O4	KL8	8	Good	K8	189a	11	48	107	48	26	48	26	O4:K8	CDC_K5331	2007	USA	clinical	Vibrio_parahaemolyticus	#N/A
GCA_001728465.1_ASM172846v1_genomic	GCA_001728465.1	4	12	OL4	4	Very high	O4	KL12	12	Very high	K12	36	21	15	1	23	23	21	16	O4:K12	CDC_K5345G	2007	USA: IA	clinical	Vibrio_parahaemolyticus	#N/A
GCA_001728485.1_ASM172848v1_genomic	GCA_001728485.1	4	12	OL4	4	Very high	O4	KL12	12	Very high	K12	36	21	15	1	23	23	21	16	O4:K12	CDC_K5345W	2007	USA: IA	clinical	Vibrio_parahaemolyticus	#N/A
GCA_001728495.1_ASM172849v1_genomic	GCA_001728495.1	4	8	OL4	4	Very high	O4	KL8	8	Good	K8	189	11	48	3	48	26	48	26	O4:K8	CDC_K5439	2007	USA	clinical	Vibrio_parahaemolyticus	#N/A
GCA_001728505.1_ASM172850v1_genomic	GCA_001728505.1	4	uk	OL4	4	Very high	O4	KL12	12	Very high	K12	36	21	15	1	23	23	21	16	O4:Kuk	CDC_K5457	2007	USA: WA	clinical	Vibrio_parahaemolyticus	#N/A
GCA_001728545.1_ASM172854v1_genomic	GCA_001728545.1	4	uk	OL4	4	Very high	O4	KL12	12	Very high	K12	36	21	15	1	23	23	21	16	O4:Kuk	CDC_K5456		USA: WA	clinical	Vibrio_parahaemolyticus	#N/A
GCA_001728565.1_ASM172856v1_genomic	GCA_001728565.1	6	18	OL6	6	Very high	O6	KL18	18	Good	K18	50	29	5	22	12	20	22	25	O6:K18	CDC_K5485	2007	USA: NC	other	Vibrio_parahaemolyticus	#N/A
GCA_001728575.1_ASM172857v1_genomic	GCA_001728575.1	4	63	OL4	4	Very high	O4	KL63	63	Low	K63	43	23	29	10	7	14	24	2	O4:K63	CDC_K5579		USA: IN	clinical	Vibrio_parahaemolyticus	#N/A
GCA_001728585.1_ASM172858v1_genomic	GCA_001728585.1	4	12	OL4	4	Very high	O4	KL12	12	Very high	K12	36	21	15	1	23	23	21	16	O4:K12	CDC_K5512	2007	USA: OK	clinical	Vibrio_parahaemolyticus	#N/A
GCA_001728625.1_ASM172862v1_genomic	GCA_001728625.1	4	68	OL4-1	4	Very high	O4	KL68-1	68	Low	K68	3	3	4	19	4	29	4	22	O4:K68	CDC_K5528	2007	USA: GA	clinical	Vibrio_parahaemolyticus	#N/A
GCA_001728645.1_ASM172864v1_genomic	GCA_001728645.1	11	uk	OL11	11	High	O11	KL15	15	High	Knt	631	222	128	21	69	46	236	12	O11:Kuk	CDC_K5582	2007	USA: GA	clinical	Vibrio_parahaemolyticus	#N/A
GCA_001728655.1_ASM172865v1_genomic	GCA_001728655.1	10	uk	OL10	10	Perfect	O10	KL102	102	Good	Knt	636	223	106	31	221	45	171	165	O10:Kuk	CDC_K5618	2007	USA: NY	other	Vibrio_parahaemolyticus	#N/A
GCA_001728665.1_ASM172866v1_genomic	GCA_001728665.1	10	uk	OL10	10	Perfect	O10	KL102	102	Good	Knt	636	223	106	31	221	45	171	165	O10:Kuk	CDC_K5620	2007	USA: NY	clinical	Vibrio_parahaemolyticus	#N/A
GCA_001728695.1_ASM172869v1_genomic	GCA_001728695.1	4	13	OL4	4	Very high	O4	KL12	12	Very high	K12	36	21	15	1	23	23	21	16	O4:K13	CDC_K5629	2007	USA: GA	clinical	Vibrio_parahaemolyticus	#N/A
GCA_001728725.1_ASM172872v1_genomic	GCA_001728725.1	5	30	OL5	5	High	O5	KL30	30	Good	pK30	1145	158	131	298	287	128	43	189	O5:K30	CDC_K5635	2007	USA: MD	WOUND	Vibrio_parahaemolyticus	#N/A
GCA_001728745.1_ASM172874v1_genomic	GCA_001728745.1	4	12	OL4	4	Very high	O4	KL12	12	Very high	K12	36	21	15	1	23	23	21	16	O4:K12	CDC_K5638		USA: MD	clinical	Vibrio_parahaemolyticus	#N/A
GCA_001728755.1_ASM172875v1_genomic	GCA_001728755.1	1	uk	OL1	1	Very high	O1	KL23	23	Good	pK23	65	39	9	27	39	3	37	30	O1:Kuk	CDC_K5701	2007	USA: OR	clinical	Vibrio_parahaemolyticus	#N/A
GCA_001758605.1_ASM175860v1_genomic	GCA_001758605.1			OL5	5	Very high	O5	KL138	138	Very high	Knt	-	67	~442	31	70	47	~10	17		FORC_023	2014	South Korea: Pusan	clinical	Vibrio_parahaemolyticus	#N/A
GCA_001856035.1_ASM185603v1_genomic	GCA_001856035.1		64	OL5	5	Low	O5	KL64	64	Good	Knt	-	19	4	89	19	74	214	24		06-043	2006	Mozambique	clam	Vibrio_parahaemolyticus	#N/A
GCA_001856105.1_ASM185610v1_genomic	GCA_001856105.1	5	17	OL14	14	Very high	O5	KL17	17	Good	Kne	-	291	177	~105	125	18	175	26	O5:K17	CAIM 1772	2005	Mexico: Sinaloa	Penaeus sp.	Vibrio_parahaemolyticus	#N/A
GCA_001879585.1_ASM187958v1_genomic	GCA_001879585.1			OL3_or_OL13	3_or_13	Very high	O3	KL20	20	Good	Knt	233	109	136	114	121	83	107	83		FORC22_0002		South Korea	Crab Marinated in Soy Sauce	Vibrio_parahaemolyticus	#N/A
GCA_001887055.1_ASM188705v1_genomic	GCA_001887055.1			OL8	8	Very high	O8	KL41	41	Good	K41	984	49	209	249	50	112	37	23		FORC_018		South Korea: Gyeongsangnam-Do	sea-bass	Vibrio_parahaemolyticus	#N/A
GCA_001895345.1_ASM189534v1_genomic	GCA_001895345.1	4	8	OL4	4	Very high	O4	KL8	8	Good	K8	189a	11	48	107	48	26	48	26	O4:K8	100149	2015	PRC:Guangdong	clinical	Vibrio_parahaemolyticus	#N/A
GCA_001895355.1_ASM189535v1_genomic	GCA_001895355.1	4	8	OL4	4	Very high	O4	KL8	8	Good	K8	189a	11	48	107	48	26	48	26	O4:K8	100158	2015	PRC:Guangdong	clinical	Vibrio_parahaemolyticus	#N/A
GCA_001895365.1_ASM189536v1_genomic	GCA_001895365.1	4	8	OL4	4	Very high	O4	KL8	8	Good	K8	189	11	48	3	48	26	48	26	O4:K8	100154	2012	PRC:Guangdong	clinical	Vibrio_parahaemolyticus	#N/A
GCA_001895425.1_ASM189542v1_genomic	GCA_001895425.1	1	KUT	OL1	1	Very high	O1	KL25	25	Good	K25	3	3	4	19	4	29	4	22	O1:KUT	100150	2008	PRC:Guangdong	clinical	Vibrio_parahaemolyticus	#N/A
GCA_001895435.1_ASM189543v1_genomic	GCA_001895435.1	3	6	OL3_or_OL13	3_or_13	Perfect	O3	KL6	6	High	K6	3	3	4	19	4	29	4	22	O3:K6	100152	2010	PRC:Guangdong	clinical	Vibrio_parahaemolyticus	#N/A
GCA_001895445.1_ASM189544v1_genomic	GCA_001895445.1	3	6	OL3_or_OL13	3_or_13	Perfect	O3	KL6	6	High	K6	3	3	4	19	4	29	4	22	O3:K6	100153	2009	PRC:Guangdong	clinical	Vibrio_parahaemolyticus	#N/A
GCA_001895465.1_ASM189546v1_genomic	GCA_001895465.1	4	8	OL4	4	Very high	O4	KL8	8	Good	K8	189a	11	48	107	48	26	48	26	O4:K8	100156	2013	PRC:Guangdong	clinical	Vibrio_parahaemolyticus	#N/A
GCA_001895505.1_ASM189550v1_genomic	GCA_001895505.1	4	8	OL4	4	Very high	O4	KL8	8	Good	K8	189	11	48	3	48	26	48	26	O4:K8	100135	2010	PRC:Guangdong	clinical	Vibrio_parahaemolyticus	#N/A
GCA_001895515.1_ASM189551v1_genomic	GCA_001895515.1	4	8	OL4	4	Very high	O4	KL8	8	Good	K8	189a	11	48	107	48	26	48	26	O4:K8	100143	2013	PRC:Guangdong	clinical	Vibrio_parahaemolyticus	#N/A
GCA_001895525.1_ASM189552v1_genomic	GCA_001895525.1	4	8	OL4	4	Very high	O4	KL8	8	Good	K8	189a	11	48	107	48	26	48	26	O4:K8	100148	2009	PRC:Guangdong	clinical	Vibrio_parahaemolyticus	#N/A
GCA_001895535.1_ASM189553v1_genomic	GCA_001895535.1	4	8	OL4	4	Very high	O4	KL8	8	Good	K8	189	11	48	3	48	26	48	26	O4:K8	100147	2009	PRC:Guangdong	clinical	Vibrio_parahaemolyticus	#N/A
GCA_001895585.1_ASM189558v1_genomic	GCA_001895585.1	4	8	OL4	4	Very high	O4	KL8	8	Good	K8	189a	11	48	107	48	26	48	26	O4:K8	100139	2014	PRC:Guangdong	clinical	Vibrio_parahaemolyticus	#N/A
GCA_001895595.1_ASM189559v1_genomic	GCA_001895595.1	1	KUT	OL1	1	Perfect	O1	KL36	36	Good	K36	3	3	4	19	4	29	4	22	O1:KUT	100151	2010	PRC:Guangdong	clinical	Vibrio_parahaemolyticus	#N/A
GCA_001895615.1_ASM189561v1_genomic	GCA_001895615.1	4	8	OL4	4	Very high	O4	KL8	8	Good	K8	189a	11	48	107	48	26	48	26	O4:K8	100136	2008	PRC:Guangdong	clinical	Vibrio_parahaemolyticus	#N/A
GCA_001895635.1_ASM189563v1_genomic	GCA_001895635.1	4	8	OL4	4	Very high	O4	KL8	8	Good	K8	189a	11	48	107	48	26	48	26	O4:K8	100157	2009	PRC:Guangdong	clinical	Vibrio_parahaemolyticus	#N/A
GCA_001895665.1_ASM189566v1_genomic	GCA_001895665.1	1	KUT	OL1	1	Very high	O1	KL25	25	Good	K25	3	3	4	19	4	29	4	22	O1:KUT	100138	2008	PRC:Guangdong	clinical	Vibrio_parahaemolyticus	#N/A
GCA_001895685.1_ASM189568v1_genomic	GCA_001895685.1	4	8	OL4	4	Very high	O4	KL8	8	Good	K8	189a	11	48	107	48	26	48	26	O4:K8	100144	2014	PRC:Guangdong	clinical	Vibrio_parahaemolyticus	#N/A
GCA_001895695.1_ASM189569v1_genomic	GCA_001895695.1	3	6	OL3_or_OL13	3_or_13	Perfect	O3	KL6	6	High	K6	3	3	4	19	4	29	4	22	O3:K6	100145	2013	PRC:Guangdong	clinical	Vibrio_parahaemolyticus	#N/A
GCA_001895705.1_ASM189570v1_genomic	GCA_001895705.1	4	8	OL4	4	Very high	O4	KL8	8	Good	K8	189a	11	48	107	48	26	48	26	O4:K8	100142	2010	PRC:Guangdong	clinical	Vibrio_parahaemolyticus	#N/A
GCA_001895745.1_ASM189574v1_genomic	GCA_001895745.1	4	8	OL4	4	Very high	O4	KL8	8	Good	K8	189a	11	48	107	48	26	48	26	O4:K8	100146	2009	PRC:Guangdong	clinical	Vibrio_parahaemolyticus	#N/A
GCA_001901565.1_ASM190156v1_genomic	GCA_001901565.1	3	6	OL3_or_OL13	3_or_13	Good	One	KL6	6	None	Kne	3	3	4	19	4	29	4	22	O3:K6	CICESE-170	1998	Mexico: Hidalgo	clinical	Vibrio_parahaemolyticus	#N/A
GCA_001913695.1_ASM191369v1_genomic	GCA_001913695.1			OL4	4	Very high	O4	KL42	42	Good	K42	-	35	138	101?	116	80	3	57		GIMxtf283-2012.12	2012	PRC: Shenzhen	shrimp	Vibrio_parahaemolyticus	#N/A
GCA_001913735.1_ASM191373v1_genomic	GCA_001913735.1			OL3_or_OL13	3_or_13	Perfect	O3	KL6	6	High	K6	3	3	4	19	4	29	4	22		GIMxtfL61-2011.05	2011	PRC: Shenzhen	clinical	AMBIGUOUS	parahaemolyticus
GCA_001913745.1_ASM191374v1_genomic	GCA_001913745.1			OL3_or_OL13	3_or_13	Perfect	O3	KL6	6	High	K6	3	3	4	19	4	29	4	22		GIMxtfL65-2011.05	2011	PRC: Shenzhen	clinical	AMBIGUOUS	parahaemolyticus
GCA_001913775.1_ASM191377v1_genomic	GCA_001913775.1			OL1	1	Very high	O1	KL56	56	Good	K56	8	28	4	82	88	63	69	1		GIMxtfL71-2011.05	2011	PRC: Shenzhen	clinical	Vibrio_parahaemolyticus	#N/A
GCA_001913785.1_ASM191378v1_genomic	GCA_001913785.1			OL11	11	High	O11	KL20	20	Good	Knt	-	83	188	44	44	117	26	3		GIMxtf381-2013.06	2013	PRC: Haikou	FISH	Vibrio_parahaemolyticus	#N/A
GCA_001921805.1_ASM192180v1_genomic	GCA_001921805.1			OL2	2	Very high	O2	KL28	28	High	K28	-	202	279	208	242	4	54	57		GIMxtfL88-2011.05	2011	PRC: Shenzhen	clinical	Vibrio_parahaemolyticus	#N/A
GCA_001951115.1_ASM195111v1_genomic	GCA_001951115.1			OL101	101	None	One	KL52	52	None	Kne	1682	350	476	349	375	28	190	24		1682(V12/023)	2004	Norway	Wound	Vibrio_parahaemolyticus	#N/A
GCA_001975475.1_ASM197547v1_genomic	GCA_001975475.1	4	37	OL4	4	Very high	O4	KL37	37	Good	Knt	1140	19	295	295	223	136	11	13	O4:K37	GCSL_R130	2007	USA: FL	Oyster	Vibrio_parahaemolyticus	#N/A
GCA_001996365.1_ASM199636v1_genomic	GCA_001996365.1			OL1	1	Good	One	KL43	43	None	Kne	-	363	~143	218	~355	30	303	26		MVP1	2016	Malaysia: Negeri Sembilan	Litopenaeus setiferus	Vibrio_parahaemolyticus	#N/A
GCA_001998785.1_ASM199878v1_genomic	GCA_001998785.1			OL1	1	Very high	O1	KL1	1	Good	Kne	-	5	27?	27	13	17	25	10		ATCC 17802	1951	Japan		Vibrio_parahaemolyticus	#N/A
GCA_002013995.1_ASM201399v1_genomic	GCA_002013995.1			OL1	1	Very high	O1	KL68	68	None	Kne	-	363	~143	218	~355	30	303	26		MVP2	2016	Malaysia: Negeri Sembilan	aquaculture pond	Vibrio_parahaemolyticus	#N/A
GCA_002014005.1_ASM201400v1_genomic	GCA_002014005.1			OL12	12	Very high	pO12	KL52	52	None	Kne	-	~110	141	~31	232	18	27	26		MVP4	2016	Malaysia: Negeri Sembilan	aquaculture pond	Vibrio_parahaemolyticus	#N/A
GCA_002014015.1_ASM201401v1_genomic	GCA_002014015.1			OL12	12	Very high	pO12	KL52	52	None	Kne	-	28	144	116	252	26	~54	61		MVP9	2016	Malaysia: Negeri Sembilan	aquaculture pond	Vibrio_parahaemolyticus	#N/A
GCA_002014055.1_ASM201405v1_genomic	GCA_002014055.1			OL1	1	Low	One	KL43	43	None	Kne	-	363	~143	218	~355	30	303	26		MVP6	2016	Malaysia: Negeri Sembilan	aquaculture pond	Vibrio_parahaemolyticus	#N/A
GCA_002018535.1_ASM201853v1_genomic	GCA_002018535.1			OL3_or_OL13	3_or_13	Low	One	KL129	129	Low	Knt	-	4	13	317	38	18	9	251?		PMA2.15	2015	Chile	Mussels	Vibrio_parahaemolyticus	#N/A
GCA_002018555.1_ASM201855v1_genomic	GCA_002018555.1			OL4	4	High	O4	KL63	63	Low	Kne	-	336	106	335	123	30	11	46?		PMA3.15	2015	Chile	Mussels	Vibrio_parahaemolyticus	#N/A
GCA_002018565.1_ASM201856v1_genomic	GCA_002018565.1			OL3_or_OL13	3_or_13	Very high	O3	KL113	113	Very high	Knt	28	17	16	13	7	24	16	20		PMC53.7	2007	Chile: Puerto Montt		Vibrio_parahaemolyticus	#N/A
GCA_002018615.1_ASM201861v1_genomic	GCA_002018615.1			OL12	12	Good	One	KL52	52	Good	Kne	-	~51	pyrH(40	~51	atpA(19					PMA1.15	2015	Chile	Mussels	Vibrio_parahaemolyticus	#N/A
GCA_002018625.1_ASM201862v1_genomic	GCA_002018625.1			OL3_or_OL13	3_or_13	Very high	O3	KL6	6	None	K6	3	3	4	19	4	29	4	22		PMA37.5	2005	Chile	clinical	Vibrio_parahaemolyticus	#N/A
GCA_002018635.1_ASM201863v1_genomic	GCA_002018635.1			OL12	12	None	One	KL52	52	Good	Kne	308	12	178	25	153	27	78	54		PMA11.14	2014	Chile	Mussels	#N/A	parahaemolyticus
GCA_002018645.1_ASM201864v1_genomic	GCA_002018645.1			OL3_or_OL13	3_or_13	Very high	O3	KL124	124	Perfect	Knt	445	137	238	3	194	122	11	131		PMA54.13	2013	Chile	Mussels	Vibrio_parahaemolyticus	#N/A
GCA_002018695.1_ASM201869v1_genomic	GCA_002018695.1			OL12	12	None	One	KL52	52	Good	Kne	308	12	178	25	153	27	78	54		PMA32.14	2014	Chile	Mussels	Vibrio_parahaemolyticus	#N/A
GCA_002018705.1_ASM201870v1_genomic	GCA_002018705.1			OL12	12	None	One	KL52	52	Good	Kne	308	12	178	25	153	27	78	54		PMA21.14	2014	Chile	Mussels	Vibrio_parahaemolyticus	#N/A
GCA_002018725.1_ASM201872v1_genomic	GCA_002018725.1			OL3_or_OL13	3_or_13	Very high	O3	KL124	124	Perfect	Knt	445	137	238	3	194	122	11	131		PMA14.14	2014	Chile	Mussels	#N/A	parahaemolyticus
GCA_002018735.1_ASM201873v1_genomic	GCA_002018735.1			OL12	12	None	One	KL52	52	Good	Kne	308	12	178	25	153	27	78	54		PMA12.14	2014	Chile	Mussels	Vibrio_parahaemolyticus	#N/A
GCA_002018775.1_ASM201877v1_genomic	GCA_002018775.1			OL12	12	None	One	KL52	52	Good	Kne	308	12	178	25	153	27	78	54		PMA31.14	2014	Chile	Mussels	Vibrio_parahaemolyticus	#N/A
GCA_002072835.1_ASM207283v1_genomic	GCA_002072835.1			OL4	4	Very high	O4	KL12	12	Very high	K12	36	21	15	1	23	23	21	16		CFSAN026730	2013	USA: MD	clinical	Vibrio_parahaemolyticus	#N/A
GCA_002072845.1_W90A-a_genomic	GCA_002072845.1	4	12	OL4	4	Very high	O4	KL12	12	High	K12	59	36	15	1	25	23	21	16	O4:K12	CFSAN001616	1982	USA: WA	environmental	Vibrio_parahaemolyticus	#N/A
GCA_002072875.1_ASM207287v1_genomic	GCA_002072875.1			OL4	4	Very high	O4	KL12	12	Very high	K12	36	21	15	1	23	23	21	16		CFSAN026729	2013	USA: MD	clinical	Vibrio_parahaemolyticus	#N/A
GCA_002072885.1_JJ21-1Ca_genomic	GCA_002072885.1	4	UK	OL4	4	Very high	O4	KL12	12	Very high	K12	36	21	15	1	23	23	21	16	O4:KUK	CFSAN001615	1990	USA: WA	environmental	Vibrio_parahaemolyticus	#N/A
GCA_002072925.1_NY3547_genomic	GCA_002072925.1			OL4	4	Very high	O4	KL55	55	Low	Kne	98	14	30	49	11	27	11	13		NY3547	1998	USA: NY	Atlantic coast	Vibrio_parahaemolyticus	#N/A
GCA_002072975.1_ASM207297v1_genomic	GCA_002072975.1			OL1	1	Very high	O1	KL58	58	Low	Kne	966	12	312	25	342	26	37	132		VN-0028	1995	Germany: Bonn	clinical	Vibrio_parahaemolyticus	#N/A
GCA_002072985.1_ASM207298v1_genomic	GCA_002072985.1			OL11	11	High	O11	KL151	151	Perfect	Knt	73	3	44	42	44	38	44	24		VN-0029	1995	Germany: Berlin	clinical	Vibrio_parahaemolyticus	#N/A
GCA_002073005.1_ASM207300v1_genomic	GCA_002073005.1			OL14	14	Very high	O5	KL17	17	Good	K17	79	35	43	38	21	31	35	37		VN-0293	2011	Germany: Dagebuell	mussel	Vibrio_parahaemolyticus	#N/A
GCA_002073025.1_ASM207302v1_genomic	GCA_002073025.1			OL3_or_OL13	3_or_13	Very high	O3	KL57	57	None	Knt	793	242	16	195	187	31	165	17		VN-5003	2009	Germany: Kieler Foerde	mussel	Vibrio_parahaemolyticus	#N/A
GCA_002073775.2_ASM207377v2_genomic	GCA_002073775.2			OL3_or_OL13	3_or_13	Perfect	O3	KL6	6	High	K6	3	3	4	19	4	29	4	22		FDAARGOS_191	1996	India	clinical	Vibrio_parahaemolyticus	#N/A
GCA_002114585.1_ASM211458v1_genomic	GCA_002114585.1			OL1	1	Very high	O1	KL157	157	None	Knt	1166	297	124	89	13	4	101	73		12-297/B	2012	Vietnam	Penaeus vannamei	#N/A	parahaemolyticus
GCA_002114595.1_ASM211459v1_genomic	GCA_002114595.1			OL1	1	Good	One	KL157	157	None	Knt	1166	297	124	89	13	4	101	73		12-009A/1335	2012	Vietnam	Penaeus vannamei	#N/A	parahaemolyticus
GCA_002114605.1_ASM211460v1_genomic	GCA_002114605.1			OL6	6	Good	O6	KL117	117	Good	Knt	1525	111	5	22	34	20	171	24		13-306D/4	2013	Mexico	Penaeus vannamei	#N/A	parahaemolyticus
GCA_002144515.1_ASM214451v1_genomic	GCA_002144515.1	1	IV	OL1	1	Very high	O1	KL33	33	Low	pK33	430	5	25	19	61	4	11	24	O1:KIV	04-2548_1	2004	Canada	clinical	Vibrio_parahaemolyticus	#N/A
GCA_002144535.1_ASM214453v1_genomic	GCA_002144535.1	1	IV	OL1	1	Very high	O1	KL33	33	Low	pK33	430	5	25	19	61	4	11	24	O1:KIV	04-2548_100	2004	Canada	clinical	Vibrio_parahaemolyticus	#N/A
GCA_002144555.1_ASM214455v1_genomic	GCA_002144555.1	4		OL4	4	Very high	O4	KL12	12	Very high	K12	36	21	15	1	23	23	21	16	O4:K2(O4:KII)	09-3216_100		Canada	clinical	Vibrio_parahaemolyticus	#N/A
GCA_002144575.1_ASM214457v1_genomic	GCA_002144575.1	4		OL4	4	Very high	O4	KL12	12	Good	Kne	36	21	15	1	23	23	21	16	O4:K2(O4:KII)	09-3216_1		Canada	clinical	Vibrio_parahaemolyticus	#N/A
GCA_002144585.1_ASM214458v1_genomic	GCA_002144585.1			OL8	8	Very high	O8	KL130	130	Low	Knt	676	60	106	31	72	66	62	65		HS-13-1_1		Canada	Mollusc	AMBIGUOUS	parahaemolyticus
GCA_002144625.1_ASM214462v1_genomic	GCA_002144625.1			OL4	4	Very high	O4	KL37	37	Low	Kne	614	5	71	144	162	26	11	24		HS-06-05_1		Canada	Mollusc	AMBIGUOUS	parahaemolyticus
GCA_002144645.1_ASM214464v1_genomic	GCA_002144645.1			OL14	14	Very high	O5	KL17	17	Good	Kne	1112	284	343	293	191	23	326	132		13-028/A2	2013	Vietnam	Penaeus vannamei	#N/A	parahaemolyticus
GCA_002150155.1_ASM215015v1_genomic	GCA_002150155.1		57	OL3_or_OL13	3_or_13	Very high	O3	KL57	57	Low	Knt	342	5	106	31	13	2	142	106		xtf27	2013	PRC: Guangzhou	Deli meat	Vibrio_parahaemolyticus	#N/A
GCA_002150175.1_ASM215017v1_genomic	GCA_002150175.1			OL12	12	Good	One	KL52	52	None	Kne	1733	302	133	286	422	18	340	37		xtf22	2013	PRC: Chengdu	Deli meat	Vibrio_parahaemolyticus	#N/A
GCA_002150315.1_ASM215031v1_genomic	GCA_002150315.1			OL11	11	High	O11	KL125	125	Good	Knt	396	9	213	165	185	2	46	1		GIMxtf41-2013.07	2013	PRC: Jinan	Deli meat	Vibrio_parahaemolyticus	#N/A
GCA_002150335.1_ASM215033v1_genomic	GCA_002150335.1			OL11	11	High	O11	KL125	125	Good	Knt	396	9	213	165	185	2	46	1		GIMxtf40-2013.07	2013	PRC: Jinan	Deli meat	Vibrio_parahaemolyticus	#N/A
GCA_002150465.1_ASM215046v1_genomic	GCA_002150465.1			OL2	2	Very high	O2	KL28	28	High	K28	-	31	131	135	91	19	221	26		GIMxtfL83-2011.05	2011	PRC: Shenzhen	clinical	Vibrio_parahaemolyticus	#N/A
GCA_002153875.1_ASM215387v1_genomic	GCA_002153875.1		33	OL5	5	Very high	O5	KL33	33	Low	pK33	114	55	15	31	55	18	58	46		Vp133	2013	PRC: Jinan	shrimp	Vibrio_parahaemolyticus	#N/A
GCA_002153895.1_ASM215389v1_genomic	GCA_002153895.1			OL3_or_OL13	3_or_13	Very high	O3	KL126	126	Good	Knt	-	4	13	11	38	18	9	61		Vp230	2012	PRC: Shenzhen	shrimp	Vibrio_parahaemolyticus	#N/A
GCA_002153925.1_ASM215392v1_genomic	GCA_002153925.1			OL3_or_OL13	3_or_13	Good	One	KLUT4-1	UT4-1	None	Kne	-	5	303	173	173	373	152	318		Vp47	2013	PRC: Beihai	shrimp	Vibrio_parahaemolyticus	#N/A
GCA_002153945.1_ASM215394v1_genomic	GCA_002153945.1			OL5	5	Very high	O5	KL30	30	Good	Kne	1246	36	131	44	67	102	5	37		Vp37	2013	PRC:Zhanjiang	Deli meat	Vibrio_parahaemolyticus	#N/A
GCA_002153975.1_ASM215397v1_genomic	GCA_002153975.1			OL3_or_OL13	3_or_13	Very high	O3	KL127	127	Good	Knt	1805	47	91	166	46	79	45	26		Vp296	2013	PRC:Zhanjiang	fish	Vibrio_parahaemolyticus	#N/A
GCA_002154015.1_ASM215401v1_genomic	GCA_002154015.1			OL3_or_OL13	3_or_13	Very high	O3	KL128	128	Good	Knt	-	5	88	~292	~13	18	37	26		Vp294	2013	PRC:Zhanjiang	fish	Vibrio_parahaemolyticus	#N/A
GCA_002154055.1_ASM215405v1_genomic	GCA_002154055.1		49	OL4	4	Very high	O4	KL49	49	Perfect	Knt	-	252	104	31	278	46	273	17		Vp336	2013	PRC: Nanning	shrimp	Vibrio_parahaemolyticus	#N/A
GCA_002198055.1_ASM219805v1_genomic	GCA_002198055.1			OL4	4	Very high	O4	KL12	12	Very high	K12	36	21	15	1	23	23	21	16		CFSAN001604	2012	USA	clinical	Vibrio_parahaemolyticus	#N/A
GCA_002198075.1_ASM219807v1_genomic	GCA_002198075.1			OL4	4	Very high	O4	KL12	12	Very high	K12	36	21	15	1	23	23	21	16		CFSAN001603	2012	USA	clinical	Vibrio_parahaemolyticus	#N/A
GCA_002198135.1_ASM219813v1_genomic	GCA_002198135.1			OL4	4	Very high	O4	KL12	12	Very high	K12	36	21	15	1	23	23	21	16		CFSAN001606	2012	USA	clinical	Vibrio_parahaemolyticus	#N/A
GCA_002198175.1_ASM219817v1_genomic	GCA_002198175.1			OL4	4	Very high	O4	KL12	12	Good	Kne	36	21	15	1	23	23	21	16		CFSAN001605	2012	USA	clinical	Vibrio_parahaemolyticus	#N/A
GCA_002198185.1_ASM219818v1_genomic	GCA_002198185.1			OL4	4	Very high	O4	KL12	12	Very high	K12	36	21	15	1	23	23	21	16		CFSAN001608	2012	USA	clinical	Vibrio_parahaemolyticus	#N/A
GCA_002198195.1_ASM219819v1_genomic	GCA_002198195.1			OL4	4	Very high	O4	KL12	12	Very high	K12	36	21	15	1	23	23	21	16		CFSAN001607	2007	USA	clinical	Vibrio_parahaemolyticus	#N/A
GCA_002198215.1_CDC_K5280_genomic	GCA_002198215.1			OL4	4	Very high	O4	KL12	12	Very high	K12	36	21	15	1	23	23	21	16		CFSAN001598	2007	USA	clinical	Vibrio_parahaemolyticus	#N/A
GCA_002198255.1_ASM219825v1_genomic	GCA_002198255.1			OL4	4	Very high	O4	KL12	12	Very high	K12	36	21	15	1	23	23	21	16		CFSAN018768	2011	USA	clinical	Vibrio_parahaemolyticus	#N/A
GCA_002198275.1_ASM219827v1_genomic	GCA_002198275.1			OL4	4	Very high	O4	KL12	12	Very high	K12	36	21	15	1	23	23	21	16		CFSAN001602	2012	USA	clinical	Vibrio_parahaemolyticus	#N/A
GCA_002198295.1_ASM219829v1_genomic	GCA_002198295.1			OL4	4	Very high	O4	KL12	12	Very high	K12	36	21	15	1	23	23	21	16		CFSAN001599	2012	USA	clinical	Vibrio_parahaemolyticus	#N/A
GCA_002198305.1_ASM219830v1_genomic	GCA_002198305.1			OL4	4	Very high	O4	KL12	12	Very high	K12	36	21	15	1	23	23	21	16		CFSAN001597	2006	USA	clinical	Vibrio_parahaemolyticus	#N/A
GCA_002198335.1_ASM219833v1_genomic	GCA_002198335.1			OL4	4	Very high	O4	KL12	12	Very high	K12	36	21	15	1	23	23	21	16		CFSAN001600	2012	USA	clinical	Vibrio_parahaemolyticus	#N/A
GCA_002198355.1_ASM219835v1_genomic	GCA_002198355.1			OL4	4	Very high	O4	KL12	12	Very high	K12	36	21	15	1	23	23	21	16		CFSAN018772	2012	USA	clinical	Vibrio_parahaemolyticus	#N/A
GCA_002198375.1_ASM219837v1_genomic	GCA_002198375.1			OL4	4	Very high	O4	KL12	12	Very high	K12	36	21	15	1	23	23	21	16		CFSAN018769	2012	USA	clinical	Vibrio_parahaemolyticus	#N/A
GCA_002198395.1_ASM219839v1_genomic	GCA_002198395.1			OL4	4	Good	One	KL12	12	Good	Kne	36	21	15	1	23	23	21	16		CFSAN018775	2012	USA	clinical	Vibrio_parahaemolyticus	#N/A
GCA_002198415.1_ASM219841v1_genomic	GCA_002198415.1			OL4	4	Very high	O4	KL12	12	Very high	K12	36	21	15	1	23	23	21	16		CFSAN018770	2012	USA	clinical	Vibrio_parahaemolyticus	#N/A
GCA_002198435.1_ASM219843v1_genomic	GCA_002198435.1			OL4	4	Very high	O4	KL12	12	Very high	K12	36	21	15	1	23	23	21	16		CFSAN018773	2012	USA	clinical	Vibrio_parahaemolyticus	#N/A
GCA_002198445.1_ASM219844v1_genomic	GCA_002198445.1			OL4	4	Very high	O4	KL12	12	Very high	K12	36	21	15	1	23	23	21	16		CFSAN022334	2012	Spain	clinical	Vibrio_parahaemolyticus	#N/A
GCA_002198475.1_ASM219847v1_genomic	GCA_002198475.1			OL4	4	Very high	O4	KL12	12	Very high	K12	36	21	15	1	23	23	21	16		CFSAN022330	2012	Spain	clinical	Vibrio_parahaemolyticus	#N/A
GCA_002198485.1_ASM219848v1_genomic	GCA_002198485.1			OL4	4	Very high	O4	KL12	12	Very high	K12	36	21	15	1	23	23	21	16		CFSAN018771	2012	USA	clinical	Vibrio_parahaemolyticus	#N/A
GCA_002198515.1_ASM219851v1_genomic	GCA_002198515.1			OL4	4	Very high	O4	KL12	12	Very high	K12	36	21	15	1	23	23	21	16		CFSAN018774	2008	Spain	clinical	Vibrio_parahaemolyticus	#N/A
GCA_002198525.1_ASM219852v1_genomic	GCA_002198525.1			OL4	4	Very high	O4	KL12	12	Very high	K12	36	21	15	1	23	23	21	16		CFSAN018777	2012	USA	clinical	Vibrio_parahaemolyticus	#N/A
GCA_002198555.1_ASM219855v1_genomic	GCA_002198555.1			OL4	4	Very high	O4	KL12	12	Very high	K12	36	21	15	1	23	23	21	16		CFSAN022331	2012	Spain	clinical	Vibrio_parahaemolyticus	#N/A
GCA_002198565.1_ASM219856v1_genomic	GCA_002198565.1			OL4	4	Very high	O4	KL12	12	Very high	K12	36	21	15	1	23	23	21	16		CFSAN022332	2012	Spain	clinical	Vibrio_parahaemolyticus	#N/A
GCA_002198575.1_ASM219857v1_genomic	GCA_002198575.1			OL4	4	Very high	O4	KL12	12	Very high	K12	36	21	15	1	23	23	21	16		CFSAN022335	2012	Spain	clinical	Vibrio_parahaemolyticus	#N/A
GCA_002198615.1_ASM219861v1_genomic	GCA_002198615.1			OL4	4	Very high	O4	KL12	12	Good	Kne	36	21	15	1	23	23	21	16		CFSAN022336	2012	Spain	clinical	Vibrio_parahaemolyticus	#N/A
GCA_002209595.1_ASM220959v1_genomic	GCA_002209595.1			OL11	11	High	O11	KL15	15	High	Kne	631	222	128	21	69	46	236	12		MAVP-A	2010	USA:MA	clinical	Vibrio_parahaemolyticus	#N/A
GCA_002209605.1_ASM220960v1_genomic	GCA_002209605.1			OL11	11	High	O11	KL15	15	High	Knt	631	222	128	21	69	46	236	12		MAVP-P	2010	USA:MA	clinical	Vibrio_parahaemolyticus	#N/A
GCA_002209625.1_ASM220962v1_genomic	GCA_002209625.1			OL11	11	High	O11	KL15	15	High	Knt	631	222	128	21	69	46	236	12		MAVP-T	2010	USA:MA	clinical	Vibrio_parahaemolyticus	#N/A
GCA_002209665.1_ASM220966v1_genomic	GCA_002209665.1			OL11	11	High	O11	KL15	15	High	Knt	631	222	128	21	69	46	236	12		MAVP-L	2010	USA:MA	clinical	Vibrio_parahaemolyticus	#N/A
GCA_002209675.1_ASM220967v1_genomic	GCA_002209675.1			OL11	11	High	O11	KL15	15	High	Knt	-	222	128?	21	69	46	236	12		MAVP4	2013	USA:MA	clinical	Vibrio_parahaemolyticus	#N/A
GCA_002209685.1_ASM220968v1_genomic	GCA_002209685.1			OL11	11	High	O11	KL15	15	High	Knt	631	222	128	21	69	46	236	12		MAVP39	2013	USA:MA	clinical	Vibrio_parahaemolyticus	#N/A
GCA_002209725.2_ASM220972v2_genomic	GCA_002209725.2			OL11	11	High	O11	KL15	15	High	Knt	631	222	128	21	69	46	236	12		MAVP-Q	2011	USA:MA	clinical	Vibrio_parahaemolyticus	#N/A
GCA_002209735.1_ASM220973v1_genomic	GCA_002209735.1			OL11	11	High	O11	KL15	15	Good	Kne	631	222	128	21	69	46	236	12		MAVP56	2013	USA:MA	clinical	Vibrio_parahaemolyticus	#N/A
GCA_002209765.1_ASM220976v1_genomic	GCA_002209765.1			OL11	11	High	O11	KL15	15	High	Knt	631	222	128	21	69	46	236	12		MAVP30	2013	USA:MA	clinical	Vibrio_parahaemolyticus	#N/A
GCA_002209775.1_ASM220977v1_genomic	GCA_002209775.1			OL11	11	High	O11	KL15	15	High	Knt	631	222	128	21	69	46	236	12		MAVP-74	2014	USA:MA	clinical	Vibrio_parahaemolyticus	#N/A
GCA_002209785.1_ASM220978v1_genomic	GCA_002209785.1			OL11	11	High	O11	KL15	15	High	Knt	631	222	128	21	69	46	236	12		MAVP-75	2014	USA:MA	clinical	Vibrio_parahaemolyticus	#N/A
GCA_002210265.1_ASM221026v1_genomic	GCA_002210265.1			OL11	11	High	O11	KL15	15	High	Knt	631	222	128	21	69	46	236	12		MAVP-78	2014	USA:MA	clinical	Vibrio_parahaemolyticus	#N/A
GCA_002220905.1_ASM222090v1_genomic	GCA_002220905.1			OL11	11	High	O11	KL15	15	High	Kne	631	222	128	21	69	46	236	12		MAVP-90	2015	USA:MA	clinical	#N/A	parahaemolyticus
GCA_002220915.1_ASM222091v1_genomic	GCA_002220915.1			OL11	11	High	O11	KL15	15	High	pK15	631	222	128	21	69	46	236	12		MA561	2015	USA:MA	Oyster	Vibrio_parahaemolyticus	#N/A
GCA_002220925.1_ASM222092v1_genomic	GCA_002220925.1			OL11	11	High	O11	KL15	15	High	pK15	631	222	128	21	69	46	236	12		G149	2007	USA	water	Vibrio_parahaemolyticus	#N/A
GCA_002220935.1_ASM222093v1_genomic	GCA_002220935.1			OL11	11	High	O11	KL15	15	High	pK15	631	222	128	21	69	46	236	12		G6928	2015	USA	Oyster	Vibrio_parahaemolyticus	#N/A
GCA_002220985.2_HGAP_genomic	GCA_002220985.2			OL11	11	High	O11	KL15	15	High	pK15	631	222	128	107	69	46	236	12		MAVP-R	2011	USA	clinical	Vibrio_parahaemolyticus	#N/A
GCA_002220995.1_ASM222099v1_genomic	GCA_002220995.1			OL11	11	High	O11	KL15	15	High	Kne	631	222	128	21	69	46	236	12		MAVP-94	2015	USA:MA	clinical	#N/A	parahaemolyticus
GCA_002221005.1_ASM222100v1_genomic	GCA_002221005.1			OL11	11	High	O11	KL15	15	High	Kne	631	222	128	21	69	46	236	12		MAVP-112	2015	USA:MA	clinical	Vibrio_parahaemolyticus	#N/A
GCA_002221015.1_ASM222101v1_genomic	GCA_002221015.1			OL11	11	High	O11	KL15	15	High	Knt	631	222	128	21	69	46	236	12		MAVP-109	2015	USA:MA	clinical	Vibrio_parahaemolyticus	#N/A
GCA_002221065.1_ASM222106v1_genomic	GCA_002221065.1			OL1	1	Very high	O1	KL131	131	Perfect	Knt	1716	94	114	31	105	3	166	69		MAVP-108	2015	USA:MA	clinical	Vibrio_parahaemolyticus	#N/A
GCA_002221075.1_ASM222107v1_genomic	GCA_002221075.1			OL10	10	High	O10	KL56	56	Good	K56	809	215	344	144	76	48	232	26		MAVP-G	2011	USA:MA	clinical	Vibrio_parahaemolyticus	#N/A
GCA_002221085.1_ASM222108v1_genomic	GCA_002221085.1			OL14	14	Very high	O5	KL17	17	Good	K17	194	97	127	101	29	78	99	47		CTVP35C	2013	US:CT?	clinical	Vibrio_parahaemolyticus	#N/A
GCA_002221145.1_ASM222114v1_genomic	GCA_002221145.1			OL1	1	Very high	O1	KL33	33	Low	pK33	162	47	58	53	19	50	37	26		CTVP43C	2013	US:CT?	clinical	Vibrio_parahaemolyticus	#N/A
GCA_002221165.1_ASM222116v1_genomic	GCA_002221165.1			OL4	4	Very high	O4	KL132	132	Good	Knt	324	20	25	15	13	7	3	5		MAVP-14	2013	USA:MA	clinical	Vibrio_parahaemolyticus	#N/A
GCA_002221175.1_ASM222117v1_genomic	GCA_002221175.1			OL5	5	Very high	O5	KL56	56	Good	K56	110	17	57	52	23	44	28	36		MAVP-46	2013	USA:MA	clinical	Vibrio_parahaemolyticus	#N/A
GCA_002221185.1_ASM222118v1_genomic	GCA_002221185.1			OL10	10	Perfect	O10	KL102	102	Good	Knt	636	223	106	31	221	45	171	165		MAVP-50	2013	USA:MA	clinical	Vibrio_parahaemolyticus	#N/A
GCA_002221225.1_ASM222122v1_genomic	GCA_002221225.1			OL4	4	Very high	O4	KL9	9	Good	K9	34	20	25	15	13	7	11	5		G4186	2013	USA:NH?	Oyster	Vibrio_parahaemolyticus	#N/A
GCA_002221245.1_ASM222124v1_genomic	GCA_002221245.1			OL14	14	Very high	O5	KL17	17	Good	K17	674	83	82	73	83	4	77	58		G3578	2013	USA:NH?	Oyster	Vibrio_parahaemolyticus	#N/A
GCA_002221265.1_ASM222126v1_genomic	GCA_002221265.1			OL14	14	Very high	O5	KL17	17	Good	K17	674	83	82	73	83	4	77	58		MAVP-21	2013	USA:MA	clinical	Vibrio_parahaemolyticus	#N/A
GCA_002221285.1_ASM222128v1_genomic	GCA_002221285.1			OL12	12	Good	One	KL52	52	Good	Kne	308	12	178	25	153	27	78	54		MAVP-67	2014	USA:MA	clinical	Vibrio_parahaemolyticus	#N/A
GCA_002221305.1_ASM222130v1_genomic	GCA_002221305.1			OL4	4	Very high	O4	KL63	63	Low	K63	43	23	29	10	7	14	24	2		MAVP-71	2014	USA:MA	clinical	Vibrio_parahaemolyticus	#N/A
GCA_002221325.1_ASM222132v1_genomic	GCA_002221325.1			OL4	4	Very high	O4	KL132	132	Good	Knt	324	20	25	15	13	7	3	5		MEVP14	2015	USA:ME	clinical	Vibrio_parahaemolyticus	#N/A
GCA_002221345.1_ASM222134v1_genomic	GCA_002221345.1			OL11	11	High	O11	KL15	15	High	Kne	631	222	128	21	69	46	236	12		MEVP12	2015	USA:ME	clinical	Vibrio_parahaemolyticus	#N/A
GCA_002221365.1_ASM222136v1_genomic	GCA_002221365.1			OL11	11	High	O11	KL15	15	High	Kne	631	222	128	21	69	46	236	12		CTVP34C	2013	USA:CT	clinical	Vibrio_parahaemolyticus	#N/A
GCA_002221385.1_ASM222138v1_genomic	GCA_002221385.1			OL11	11	High	O11	KL15	15	High	Knt	631	222	128	21	69	46	236	12		CTVP31C	2013	USA:CT	clinical	Vibrio_parahaemolyticus	#N/A
GCA_002221395.1_ASM222139v1_genomic	GCA_002221395.1			OL11	11	High	O11	KL15	15	High	Knt	631	222	128	21	69	46	236	12		CTVP27C	2013	USA:CT	clinical	Vibrio_parahaemolyticus	#N/A
GCA_002221425.1_ASM222142v1_genomic	GCA_002221425.1			OL14	14	Very high	O5	KL17	17	Very high	K17	12	9	21	15	13	4	10	26		MAVP-99	2015	USA:MA	clinical	Vibrio_parahaemolyticus	#N/A
GCA_002238235.1_ASM223823v1_genomic	GCA_002238235.1			OL5	5	Very high	O5	KL47	47	Very high	Kne	1127	60	106	25	358	203	50	99		MAVP-25	2013	USA:MA	clinical	Vibrio_parahaemolyticus	#N/A
GCA_002504185.1_ASM250418v1_genomic	GCA_002504185.1	15		OL15	15	Perfect	Ont	KL32	32	Very high	pK32	1842	69	92	69	114	225	91	24		HA2	2012	PRC:Tianjin	Aquaculture environmental	Vibrio_parahaemolyticus	#N/A
GCA_002775145.1_ASM277514v1_genomic	GCA_002775145.1			OL5	5	Very high	O5	KL3	3	Good	Kne	-	~56	~199	75	8	~33	3	2		1911C	2008	USA: GA	water from the South Atlantic Bight	Vibrio_parahaemolyticus	#N/A
GCA_002807115.1_ASM280711v1_genomic	GCA_002807115.1			OL8	8	Very high	O8	KL39	39	None	Kne	-	144	401	187	76	23	55	~26		MAVP398	2015	USA:MA	Ostreidae	Vibrio_parahaemolyticus	#N/A
VP161904	GCA_006383215.1	5	KUT	OL5	5	Very high	O5	KL15	15	High	Knt	624	3	4	73	13	4	214	33	O5:KUT		2016	PRC：SH	clinical	Vibrio_parahaemolyticus	#N/A
VP160675	GCA_006383225.1	4	KUT	OL4	4	Very high	O4	KLUT3	UT3	Good	Knt	332	14	30	141	78	4	37	13	O4:KUT		2016	PRC：SH	clinical	Vibrio_parahaemolyticus	#N/A
VP161895	GCA_006383265.1	4	8	OL4	4	Very high	O4	KL8	8	Good	K8	1817	47	464	31	19	60	135	13	O4:K8		2016	PRC：SH	clinical	Vibrio_parahaemolyticus	#N/A
VP161603	GCA_006383285.1	4	8	OL4	4	Very high	O4	KL8	8	Good	K8	189a	11	48	107	48	26	48	26	O4:K8		2016	PRC：SH	clinical	Vibrio_parahaemolyticus	#N/A
VP160483	GCA_006383325.1	4	KUT	OL4	4	Very high	O4	KLUT5	UT5	Good	Knt	189a	11	48	107	48	26	48	26	O4:KUT		2016	PRC：SH	clinical	Vibrio_parahaemolyticus	#N/A
VP161504	GCA_006383435.1	4	KUT	OL4	4	Very high	O4	KLUT5	UT5	Good	Knt	189a	11	48	107	48	26	48	26	O4:KUT		2016	PRC：SH	clinical	Vibrio_parahaemolyticus	#N/A
VP150615	GCA_006383445.1	4	KUT	OL4	4	Very high	O4	KL8	8	Good	K8	189a	11	48	107	48	26	48	26	O4:KUT		2015	PRC：SH		Vibrio_parahaemolyticus	#N/A
VP161902	GCA_006383455.1	4	8	OL4	4	Very high	O4	KL8	8	Good	K8	189a	11	48	107	48	26	48	26	O4:K8		2016	PRC：SH	clinical	Vibrio_parahaemolyticus	#N/A
20521-1	GCA_905331545.1		24	OL10	10	High	O10	KL24	24	Good	Kne												China
20528-1	GCA_905331555.1		32	OL15	15	High	Ont	KL32	32	Perfect	pK32												China
20535-1	GCA_905331575.1	11	40	OL11	11	High	O11	KL40	40	Perfect	Knt									O11K40			China		Vibrio_parahaemolyticus	#N/A
20538-1	GCA_905331585.1		43	OL3_or_OL13	3_or_13	Very high	O3	KL43	43	Good	Kne												China
20545-1	GCA_905331595.1	11	50	OL11	11	Low	One	KL50	50	Perfect	Knt									O11K50			China		Vibrio_parahaemolyticus	#N/A
20556-1	GCA_905331605.1	5	61	OL5	5	Very high	O5	KL61	61	Perfect	Knt									O5K61			China		Vibrio_parahaemolyticus	#N/A
20542-1	GCA_905331615.1	4	47	OL5	5	Very high	O5	KL47	47	Perfect	pK47									O4K47			China		Vibrio_parahaemolyticus	#N/A
20564-1	GCA_905331625.1		65	OL3_or_OL13	3_or_13	Good	One	KL65	65	None	Kne									K65			China		Vibrio_parahaemolyticus	#N/A
20566-1	GCA_905331635.1		67	OL4	4	Good	One	KL67	67	Good	Knt												China
20565-1	GCA_905331645.1		66	OL12	12	Very high	pO12	KL66	66	Good	Kne									K66			China		Vibrio_parahaemolyticus	#N/A
VP100010	GCA_905331655.1		31	OL3_or_OL13	3_or_13	Very high	O3	KL31	31	Good	Kne									K31		2010	China		Vibrio_parahaemolyticus	#N/A
VP120269	GCA_905331665.1		48	OL3_or_OL13	3_or_13	Very high	O3	KL48	48	Low	Kne									K48		2012	China		Vibrio_parahaemolyticus	#N/A
VP160477	GCA_905331675.1	7	19	OL7	7	Perfect	pO7	KL19	19	Perfect	Knt									O7K19		2016	China		Vibrio_parahaemolyticus	#N/A
VP160417	GCA_905331685.1	3	7	OL3_or_OL13	3_or_13	Very high	O3	KL7	7	Perfect	Knt	17	13	10	19	27	28	27	21	O3:K7		2016	PRC：SH	clinical	Vibrio_parahaemolyticus	#N/A
VP120841	GCA_905331695.1		51	OL11	11	High	O11	KL51	51	Good	Kne									K51		2012	China		Vibrio_parahaemolyticus	#N/A
VP160152	GCA_905331705.1	4	KUT	OL4	4	Very high	O4	KLUT8	UT8	Perfect	Knt	1864	370	13	368	133	50	248	24	O4:KUT		2016	PRC：SH	clinical	Vibrio_parahaemolyticus	#N/A
VP160552	GCA_905331715.1		46	OL6	6	Very high		KL46	46	Good												2016	China
VP160534	GCA_905331725.1		28	OL2	2	Very high	O2	KL28	28	High	K28									O2K28		2016	China		Vibrio_parahaemolyticus	#N/A
VP160744	GCA_905331735.1	3	KUT	OL3_or_OL13	3_or_13	Very high	O3	KLUT7	UT7	Good	Knt	3	3	4	19	4	29	4	22	O3:KUT		2016	PRC：SH	clinical	Vibrio_parahaemolyticus	#N/A
VP160919	GCA_905331745.1	6	18	OL6	6	Very high	O6	KL18	18	Good	K18									O6K18		2016	China		Vibrio_parahaemolyticus	#N/A
VP160968	GCA_905331755.1	9	44	OL9	9	Perfect	O9	KL44	44	Good	K44	478	185	226	73	19	26	18	37	O9:K44		2016	PRC：SH	clinical	Vibrio_parahaemolyticus	#N/A
VP161546	GCA_905331765.1	10	60	OL10	10	High	O10	KL60	60	Perfect	K60	3	3	4	19	4	29	4	22	O10:K60		2016	PRC：SH	clinical	AMBIGUOUS	#N/A
VP161168	GCA_905331775.1	1	KUT	OL1	1	Very high	O1	KLUT6	UT6	Good	Knt	3	3	4	19	4	29	4	22	O1:KUT		2016	PRC：SH	clinical	Vibrio_parahaemolyticus	#N/A
VP161613	GCA_905331785.1	1	36	OL1	1	Perfect	O1	KL36	36	Good	K36	3	3	4	19	4	29	4	22	O1:K36		2016	PRC：SH	clinical	Vibrio_parahaemolyticus	#N/A
VP161550	GCA_905331795.1	2	3	OL2	2	Very high	O2	KL3	3	Good	K3	433	98	4	112	107	77	97	23	O2:K3		2016	PRC：SH	clinical	Vibrio_parahaemolyticus	#N/A
VP161621	GCA_905331805.1	8	20	OL8	8	Very high	O8	KL20	20	Good	Knt	1804	5	290	31	224	46	399	38	O8:K20		2016	PRC：SH	clinical	Vibrio_parahaemolyticus	#N/A
VP162105	GCA_905331815.1	4	KUT	OL4	4	Very high	O4	KLUT3	UT3	Good	Knt	1844	14	30	276	78	4	37	13	O4:KUT		2016	PRC：SH	clinical	Vibrio_parahaemolyticus	#N/A
VP161624	GCA_905331825.1	1	56	OL1	1	Very high	O1	KL56	56	Good	K56	8	28	4	82	88	63	69	1	O1:K56		2016	PRC：SH	clinical	Vibrio_parahaemolyticus	#N/A
VP162125	GCA_905331835.1	4	KUT	OL4	4	Very high	O4	KLUT4	UT4	Good	Knt	-	71	345	246	167	-	69	47	O4:KUT		2016	PRC：SH	shrimp	Vibrio_parahaemolyticus	#N/A
VP162119	GCA_905331845.1		59	OL3_or_OL13	3_or_13	High	One	KL59	59	Good	Kne									K59		2016	China		Vibrio_parahaemolyticus	#N/A
VP162129	GCA_905331855.1	4	63	OL4	4	Very high	O4	KL63	63	Low	K63	1845	64	90	65	148	61	11	24	O4:K63		2016	PRC：SH	clinical	Vibrio_parahaemolyticus	#N/A
VP161972	GCA_905331865.1	4	9	OL4	4	Very high	O4	KL9	9	Good	K9	16	12	13	15	22	3	1	12	O4:K9		2016	PRC：SH	clinical	Vibrio_parahaemolyticus	#N/A
VP170038	GCA_905331875.1		29	OL3_or_OL13	3_or_13	Very high	O3	KL29	29	Good	Kne									K29		2017	China		Vibrio_parahaemolyticus	#N/A
VP162180	GCA_905331885.1	4	KUT	OL4	4	Very high	O4	KLUT5	UT5	Good	Knt	189a	11	48	107	48	26	48	26	O4:KUT		2016	PRC：SH	clinical	Vibrio_parahaemolyticus	#N/A
VP180500	GCA_905331895.1	5	15	OL14	14	Very high	O5	KL17	17	Good	Kne									05K15		2018	China		Vibrio_parahaemolyticus	#N/A
VP180273	GCA_905331905.1	12	52	OL12	12	Good	One	KL52	52	Good	Kne									K52		2018	China		AMBIGUOUS	#N/A
VP180179	GCA_905331915.1		55	OL4	4	Good	One	KL55	55	Perfect	pK55									K55		2018	China		AMBIGUOUS	#N/A
VP180431	GCA_905331925.1	2	22	OL2	2	Very high	O2	KL22	22	Good	Kne									O2K22		2018	China		Vibrio_parahaemolyticus	#N/A
VP170142	GCA_905331935.1		17	OL14	14	Very high	O5	KL17	17	Good	Kne									K17		2017	China		Vibrio_parahaemolyticus	#N/A
VP180363	GCA_905331945.1		41	OL8	8	Very high	O8	KL41	41	Good	K41									K41		2018	China		Vibrio_parahaemolyticus	#N/A
VP180089	GCA_905331955.1		45	OL3_or_OL13	3_or_13	Very high	O3	KL45	45	Good	Knt									K45		2018	China		Vibrio_parahaemolyticus	#N/A
VP180960	GCA_905331965.1	1	38	OL1	1	Very high	O1	KL38	38	Good	Kne									01K38		2018	China		AMBIGUOUS	#N/A
VP860051	GCA_905331975.1	1	25	OL1	1	Very high	O1	KL25	25	Good	K25	1015	100	386	65	148	30	37	51	O1:K25		1986	PRC：SH	clinical	Vibrio_parahaemolyticus	#N/A
VP830010	GCA_905331985.1	4	8	OL4	4	Very high	O4	KL8	8	Good	K8	189	11	48	3	48	26	48	26	O4:K8		1983	PRC：SH	clinical	Vibrio_parahaemolyticus	#N/A
VP840119	GCA_905331995.1	4	12	OL4	4	Very high	O4	KL12	12	Perfect	K12	933	31	367	259	332	83	3	23	O4:K12		1984	Japan	clinical	Vibrio_parahaemolyticus	#N/A
VP910044	GCA_905332005.1	3	6	OL3_or_OL13	3_or_13	Very high	O3	KL6	6	High	K6	3	3	4	19	4	29	4	22	O3:K6		1991	PRC：SH	clinical	Vibrio_parahaemolyticus	#N/A
VP840090	GCA_948193225	3	6	OL3_or_OL13	3_or_13	Very high	O3	KL6	6	High	K6	91	35	4	16	50	29	5	42	O3:K6		1984	PRC：SH	clinical	Vibrio_parahaemolyticus	#N/A
VP160717	GCA_948193245	4	KUT	OL4	4	Very high	O4	KLUT3	UT3	Good	Knt	332	14	30	141	78	4	37	13	O4:KUT		2016	PRC：SH	clinical	Vibrio_parahaemolyticus	#N/A
VP840079	GCA_948193255	5	68	OL5	5	Very high	O5	KL68	68	None	K68	1863	28	4	82	440	63	69	1	O5:K68		1984	PRC：SH	clinical	Vibrio_parahaemolyticus	#N/A
VP160144	GCA_948193265	1	36	OL1	1	Perfect	O1	KL36	36	Good	K36	1847	83	49	62	74	181	289	57	O1:K36		2016	PRC：SH		Vibrio_parahaemolyticus	#N/A
VP160776	GCA_948193275	4	KUT	OL4	4	Very high	O4	KLUT3	UT3	Good	Knt	332	14	30	141	78	4	37	13	O4:KUT		2016	PRC：SH	clinical	Vibrio_parahaemolyticus	#N/A
VP140170	GCA_948193285	1	36	OL1	1	Perfect	O1	KL36	36	Good	K36	3	3	4	19	4	29	4	22	O1:K36		2014	PRC：SH		Vibrio_parahaemolyticus	#N/A
VP161671	GCA_948193295	1	25	OL1	1	Very high	O1	KL25	25	Good	K25	3	3	4	19	4	29	4	22	O1:K25		2016	PRC：SH	clinical	Vibrio_parahaemolyticus	#N/A
VP162132	GCA_948193305	11	68	OL11	11	High	O11	KL68	68	Good	K68	917	44	106	368?	126	28	268	193	O11:K68		2016	PRC：SH	clinical	Vibrio_parahaemolyticus	#N/A
VP170237	GCA_948193315		57	OL3_or_OL13	3_or_13	Very high	O3	KL57	57	None	Kne									K57		2017	China		Vibrio_parahaemolyticus	#N/A
VP161275	GCA_948193325	3	6	OL3_or_OL13	3_or_13	Perfect	O3	KL6	6	High	K6	3	3	4	19	4	29	4	22	O3:K6		2016	PRC：SH	clinical	Vibrio_parahaemolyticus	#N/A
VP160611	GCA_948193335	1	56	OL1	1	Very high	O1	KL56	56	Good	K56	546	84	149	19	46	139	37	144	O1:K56		2016	PRC：SH	clinical	Vibrio_parahaemolyticus	#N/A
VP140167	GCA_948193345	3	6	OL3_or_OL13	3_or_13	Perfect	O3	KL6	6	High	K6	3	3	4	19	4	29	4	22	O3:K6		2014	PRC：SH		Vibrio_parahaemolyticus	#N/A
VP161917	GCA_948193355	4	KUT	OL4	4	Very high	O4	KLUT3	UT3	Good	Knt	332	14	30	141	78	4	37	13	O4:KUT		2016	PRC：SH	pork	Vibrio_parahaemolyticus	#N/A
VP180409	GCA_948193365		21	OL8	8	Good	One	KL21	21	Good	pK21									K321		2018	China		Vibrio_parahaemolyticus	#N/A
VP161811	GCA_948193375	3	6	OL3_or_OL13	3_or_13	Perfect	O3	KL6	6	High	K6	1846	11	4	19	4	29	129	26	O3:K6		2016	PRC：SH	shell fish	Vibrio_parahaemolyticus	#N/A
VP180407	GCA_948193395	2	3	OL2	2	Very high	O2	KL3	3	Good	Kne									O2K3		2018	China		Vibrio_parahaemolyticus	#N/A
VP180207	GCA_948193405	5	64	OL5	5	Good	One	KL64	64	Good	Kne									O5K64		2018	China		AMBIGUOUS	#N/A
VP161544	GCA_948193415	3	6	OL3_or_OL13	3_or_13	Perfect	O3	KL6	6	High	K6	3	3	4	19	4	29	4	22	O3:K6		2016	PRC：SH	clinical	Vibrio_parahaemolyticus	#N/A
VP160476	GCA_948193435	3	6	OL3_or_OL13	3_or_13	Very high	O3	KL45	45	Good	Knt	1847	83	49	62	74	181	289	57	O3:K6		2016	PRC：SH	clinical	Vibrio_parahaemolyticus	#N/A
VP161810	GCA_948193445	11	63	OL11	11	High	O11	KL63	63	Low	K63	699	234	285	230	278	31	177	57	O11:K63		2016	PRC：SH	clinical	Vibrio_parahaemolyticus	#N/A
VP160699	GCA_948193455	1	56	OL1	1	Very high	O1	KL56	56	Good	K56	123	35	111	85	100	26	84	1	O1:K56		2016	PRC：SH	clinical	Vibrio_parahaemolyticus	#N/A
VP161965	GCA_948193475	4	9	OL4	4	Very high	O4	KL9	9	Good	K9	332	14	30	141	78	4	37	13	O4:K9		2016	PRC：SH	clinical	Vibrio_parahaemolyticus	#N/A
VP180961	GCA_948193485	3	23	OL3_or_OL13	3_or_13	Very high	O3	KL23	23	Good	Kne									03K23		2018	China		Vibrio_parahaemolyticus	#N/A
VP960010	GCA_948193725	3	6	OL3_or_OL13	3_or_13	Perfect	O3	KL6	6	High	K6	3	3	4	19	4	29	4	22	O3:K6		1996	PRC：SH	clinical	Vibrio_parahaemolyticus	#N/A
VP910015	GCA_948193765	11	36	OL11	11	High	O11	KL36	36	None	pK19	1868	135	304	369	441	56	414	265	O11:K36		1991	PRC：GD	clinical	Vibrio_parahaemolyticus	#N/A
VP870051	GCA_948193775	3	6	OL3_or_OL13	3_or_13	Very high	O3	KL6	6	High	K6	91	35	4	16	50	29	5	42	O3:K6		1987	PRC：SH	clinical	Vibrio_parahaemolyticus	#N/A
GCF_001188135.2_ASM118813v2_genomic	GCF_001188135.2	4	9	OL4	4	Very high	O4	KL9	9	Good	K9	34	20	25	15	13	7	11	5	O4:K9	FDAARGOS_52	1998	USA: LA	environmental	Vibrio_parahaemolyticus	#N/A
GCF_001471485.2_ASM147148v2_genomic	GCF_001471485.2			OL6	6	Very high	O6	KL18	18	Good	K18	50	29	5	22	12	20	22	25		FDAARGOS_120		USA	clinical	Vibrio_parahaemolyticus	#N/A
VP161132	GCF_006382645.1	4	KUT	OL4	4	Very high	O4	KLUT4	UT4	Good	Knt	595	80	153	25	243	114	224	55	O4:KUT		2016	PRC：SH	fish	Vibrio_parahaemolyticus	#N/A
VP160535	GCF_006382925.1	4	KUT	OL4	4	Very high	O4	KLUT4	UT4	Good	Knt	1869	3	106	173	186	78	11	264	O4:KUT		2016	PRC：SH	fish	Vibrio_parahaemolyticus	#N/A
VP161407	GCF_006382955.1	10	KUT	OL10	10	High	O10	KL60	60	Perfect	K60	3	3	4	19	4	29	4	22	O10:KUT		2016	PRC：SH	clinical	Vibrio_parahaemolyticus	#N/A
VP161109	GCF_006382975.1	4	9	OL4	4	Very high	O4	KL9	9	Good	K9	332	14	30	141	78	4	37	13	O4:K9		2016	PRC：SH	clinical	Vibrio_parahaemolyticus	#N/A
VP161602	GCF_006383415.1	4	KUT	OL4	4	Very high	O4	KLUT5	UT5	Good	Knt	189a	11	48	107	48	26	48	26	O4:KUT		2016	PRC：SH	clinical	Vibrio_parahaemolyticus	#N/A
VP140355	GCF_006383425.1	4	KUT	OL4	4	Very high	O4	KLUT5	UT5	Good	Knt	189a	11	48	107	48	26	48	26	O4:KUT		2014	PRC：SH		Vibrio_parahaemolyticus	#N/A

## Sheet: KaptiveO_NCBI
Assembly	Best match locus	Best match type	Match confidence	Problems	Coverage	Identity	Length discrepancy	Expected genes in locus	Expected genes in locus, details	Missing expected genes	Other genes in locus	Other genes in locus, details	Expected genes outside locus	Expected genes outside locus, details	Other genes outside locus	Other genes outside locus, details
20521-1	OL10		High	-*	1	0.9627	+16 bp	14 / 15 (93.3%)	OL10_01_kdkA,99.156%;OL10_02_rmlB,99.437%;OL10_03_rmlA,99.308%;OL10_04_wbtA,99.286%;OL10_05_wvdI,98.726%;OL10_06_wvaD,99.457%;OL10_07_wvcN,100.0%;OL10_08_orf8,100.0%;OL10_09_orf9,98.118%;OL10_10_orf10,89.251%;OL10_12_kdtA,96.698%;OL10_13_waaF,98.295%;OL10_14_wvaH,99.17%;OL10_15_msbB,95.745%	OL10_11	0		0 / 15 (0%)		0
20528-1	OL15		High	*	1	0.9293	+12 bp	9 / 9 (100%)	OL15_01_kdkA,94.937%;OL15_02_rmlB,98.3%;OL15_03_wvaE,96.825%;OL15_04_wvaF,97.03%;OL15_05_wvaG,97.011%;OL15_06_wvaH,97.942%;OL15_07_kdtA,85.849%;OL15_08_waaF,92.068%;OL15_09_msbB,98.485%		0		0 / 9 (0%)		1	OL8_03_rmlA,84.375%
20535-1	OL11		High	-	1	0.9908	-1 bp	23 / 24 (95.8%)	OL11_01_kdkA,98.734%;OL11_02_rmlB,99.437%;OL11_03_rmlA,100.0%;OL11_04_wvdJ,98.895%;OL11_05_wvdB,99.155%;OL11_06,100.0%;OL11_07_wvdC,99.597%;OL11_08,100.0%;OL11_09_wvdK,100.0%;OL11_10_wvdA,100.0%;OL11_11_wvaD,100.0%;OL11_12_wvcC,99.464%;OL11_13_wvaM,99.748%;OL11_14_wvaN,99.74%;OL11_15_gne,99.746%;OL11_16_wvaO,99.441%;OL11_17_wvaP,100.0%;OL11_18_hddC,99.717%;OL11_19_wvaQ,100.0%;OL11_20_wvcD_1,98.03…	OL11_21_wvcD_2	0		0 / 24 (0%)		0
20538-1	OL3_or_OL13		Very high		1	0.9896	0 bp	18 / 18 (100%)	OL13_or_OL13_01_kdkA,99.163%;OL13_or_OL13_02_wvaM,99.748%;OL13_or_OL13_03_wvaN,99.219%;OL13_or_OL13_04_gne,99.246%;OL13_or_OL13_05_wvaO,100.0%;OL13_or_OL13_06_wvaP,100.0%;OL13_or_OL13_07_hddC,99.469%;OL13_or_OL13_08_wvaQ,100.0%;OL13_or_OL13_09_iolG,100.0%;OL13_or_OL13_10_kat,100.0%;OL13_or_OL13_11_yafV,100.0%;OL13_or_OL13_12_wvdC,99.222%;OL13_or_OL13_13_wvcC,100.0%;OL13_or_OL13_14_wvaR,100.0%;OL1…		0		0 / 18 (0%)		0
20542-1	OL5		Very high	*	1	0.9543	+6 bp	17 / 17 (100%)	OL5_01_kdkA,98.312%;OL5_02_rmlB,98.31%;OL5_03_rmlA,99.66%;OL5_04_wvcA,100.0%;OL5_05_wvaD,100.0%;OL5_06_wvcC,99.732%;OL5_07_wvaM,100.0%;OL5_08_wvaN,99.479%;OL5_09_gne,100.0%;OL5_10_wvaO,99.441%;OL5_11_wvaP,99.541%;OL5_12_hddC,100.0%;OL5_13_wvaQ,99.134%;OL5_14_wvcD,98.071%;OL5_15_kdtA,85.782%;OL5_16_waaF,90.368%;OL5_17_msbB,93.939%		0		0 / 17 (0%)		0
20545-1	OL11		Low	?-+	1	0.9732	n/a	22 / 24 (91.7%)	OL11_01_kdkA,99.156%;OL11_02_rmlB,99.155%;OL11_04_wvdJ,98.895%;OL11_05_wvdB,99.155%;OL11_06,100.0%;OL11_07_wvdC,99.597%;OL11_08,100.0%;OL11_09_wvdK,100.0%;OL11_10_wvdA,99.779%;OL11_11_wvaD,99.738%;OL11_12_wvcC,99.464%;OL11_13_wvaM,99.496%;OL11_14_wvaN,99.74%;OL11_15_gne,100.0%;OL11_16_wvaO,99.162%;OL11_17_wvaP,99.541%;OL11_18_hddC,99.717%;OL11_19_wvaQ,100.0%;OL11_20_wvcD_1,98.039%;OL11_22_kdtA,99…	OL11_03_rmlA;OL11_21_wvcD_2	2	OL1-1_02_rmlB,86.197%;OL5_03_rmlA,80.07%	0 / 24 (0%)		0
20556-1	OL5		Very high		1	0.9805	+5 bp	17 / 17 (100%)	OL5_01_kdkA,97.89%;OL5_02_rmlB,98.31%;OL5_03_rmlA,99.66%;OL5_04_wvcA,99.664%;OL5_05_wvaD,99.738%;OL5_06_wvcC,99.732%;OL5_07_wvaM,99.496%;OL5_08_wvaN,99.479%;OL5_09_gne,98.982%;OL5_10_wvaO,99.441%;OL5_11_wvaP,99.083%;OL5_12_hddC,100.0%;OL5_13_wvaQ,100.0%;OL5_14_wvcD,98.392%;OL5_15_kdtA,100.0%;OL5_16_waaF,99.15%;OL5_17_msbB,96.667%		0		0 / 17 (0%)		0
20564-1	OL3_or_OL13		Good	?-	1	0.9823	n/a	16 / 18 (88.9%)	OL13_or_OL13_01_kdkA,99.163%;OL13_or_OL13_02_wvaM,99.244%;OL13_or_OL13_03_wvaN,98.698%;OL13_or_OL13_04_gne,98.492%;OL13_or_OL13_05_wvaO,99.441%;OL13_or_OL13_06_wvaP,100.0%;OL13_or_OL13_08_wvaQ,97.917%;OL13_or_OL13_09_iolG,100.0%;OL13_or_OL13_10_kat,99.773%;OL13_or_OL13_11_yafV,100.0%;OL13_or_OL13_12_wvdC,98.425%;OL13_or_OL13_14_wvaR,100.0%;OL13_or_OL13_15_wvaH,99.583%;OL13_or_OL13_16_kdtA,100.0%;…	OL13_or_OL13_07_hddC;OL13_or_OL13_13_wvcC	0		0 / 18 (0%)		4	OL13_or_OL13_02_wvaM,95.214%;OL13_or_OL13_03_wvaN,90.104%;OL13_or_OL13_04_gne,86.632%;OL13_or_OL13_05_wvaO,90.223%
20565-1	OL12		Very high		0.9998	0.9993	0 bp	15 / 15 (100%)	OL12_01_kdkA,99.578%;OL12_02_rmlB,100.0%;OL12_03_rmlA,100.0%;OL12_04_wbtA,100.0%;OL12_05_wvdI,100.0%;OL12_06_wvaD,100.0%;OL12_07_wvcN,100.0%;OL12_08_wvcO,100.0%;OL12_09_wvcP,100.0%;OL12_10_wvcQ,100.0%;OL12_11_wvcR,100.0%;OL12_12_kdtA,100.0%;OL12_13_waaF,100.0%;OL12_14_wvaH,100.0%;OL12_15_msbB,100.0%		0		0 / 15 (0%)		0
20566-1	OL4		Good	?-	1	0.9909	n/a	18 / 19 (94.7%)	OL4_01_kdkA,99.578%;OL4_02_rmlB,99.155%;OL4_03_rmlA,99.308%;OL4_04_wbtA,99.225%;OL4_05_wvdI,100.0%;OL4_06_wvaD,99.185%;OL4_07_wvcN,100.0%;OL4_08,99.355%;OL4_09,99.275%;OL4_10,99.648%;OL4_11,100.0%;OL4_12_dprE1,100.0%;OL4_14,98.521%;OL4_15_kdtA,99.766%;OL4_16_wbnK,99.655%;OL4_17_waaF,99.148%;OL4_18_wvaH,99.17%;OL4_19_msbB,99.696%	OL4_13_wvdC	0		0 / 19 (0%)		0
GCA_000182345.1_ASM18234v1_genomic	OL3_or_OL13		Perfect		1	1	0 bp	18 / 18 (100%)	OL13_or_OL13_01_kdkA,100.0%;OL13_or_OL13_02_wvaM,100.0%;OL13_or_OL13_03_wvaN,100.0%;OL13_or_OL13_04_gne,100.0%;OL13_or_OL13_05_wvaO,100.0%;OL13_or_OL13_06_wvaP,100.0%;OL13_or_OL13_07_hddC,100.0%;OL13_or_OL13_08_wvaQ,100.0%;OL13_or_OL13_09_iolG,100.0%;OL13_or_OL13_10_kat,100.0%;OL13_or_OL13_11_yafV,100.0%;OL13_or_OL13_12_wvdC,100.0%;OL13_or_OL13_13_wvcC,100.0%;OL13_or_OL13_14_wvaR,100.0%;OL13_or_O…		0		0 / 18 (0%)		0
GCA_000182365.1_ASM18236v1_genomic	OL3_or_OL13		Very high	*	1	0.9994	-6 bp	18 / 18 (100%)	OL13_or_OL13_01_kdkA,100.0%;OL13_or_OL13_02_wvaM,100.0%;OL13_or_OL13_03_wvaN,100.0%;OL13_or_OL13_04_gne,100.0%;OL13_or_OL13_05_wvaO,100.0%;OL13_or_OL13_06_wvaP,100.0%;OL13_or_OL13_07_hddC,100.0%;OL13_or_OL13_08_wvaQ,100.0%;OL13_or_OL13_09_iolG,100.0%;OL13_or_OL13_10_kat,100.0%;OL13_or_OL13_11_yafV,87.636%;OL13_or_OL13_12_wvdC,100.0%;OL13_or_OL13_13_wvcC,100.0%;OL13_or_OL13_14_wvaR,100.0%;OL13_or_…		0		0 / 18 (0%)		0
GCA_000182385.1_ASM18238v1_genomic	OL4-1		Very high	*	1	0.9705	-19 bp	19 / 19 (100%)	OL4-1_01_kdkA,100.0%;OL4-1_02_rmlB,98.592%;OL4-1_03_rmlA,96.54%;OL4-1_04_wbtA,99.213%;OL4-1_05_wvcM,100.0%;OL4-1_06_wvaD,94.837%;OL4-1_07_wvcN,92.605%;OL4-1_08,96.774%;OL4-1_09,99.275%;OL4-1_10,98.239%;OL4-1_11,99.254%;OL4-1_12_dprE1,99.766%;OL4-1_13_wvdC,99.593%;OL4-1_14,96.858%;OL4-1_15_kdtA,97.658%;OL4-1_16_wbnK,99.31%;OL4-1_17_waaF,99.716%;OL4-1_18_wvaH,99.585%;OL4-1_19_msbB,96.049%		0		0 / 19 (0%)		0
GCA_000195415.2_ASM19541v2_genomic	OL4		Perfect		1	1	0 bp	19 / 19 (100%)	OL4_01_kdkA,100.0%;OL4_02_rmlB,100.0%;OL4_03_rmlA,100.0%;OL4_04_wbtA,100.0%;OL4_05_wvdI,100.0%;OL4_06_wvaD,100.0%;OL4_07_wvcN,100.0%;OL4_08,100.0%;OL4_09,100.0%;OL4_10,100.0%;OL4_11,100.0%;OL4_12_dprE1,100.0%;OL4_13_wvdC,100.0%;OL4_14,100.0%;OL4_15_kdtA,100.0%;OL4_16_wbnK,100.0%;OL4_17_waaF,100.0%;OL4_18_wvaH,100.0%;OL4_19_msbB,100.0%		0		0 / 19 (0%)		0
GCA_000196095.1_ASM19609v1_genomic	OL3_or_OL13		Perfect		1	1	0 bp	18 / 18 (100%)	OL13_or_OL13_01_kdkA,100.0%;OL13_or_OL13_02_wvaM,100.0%;OL13_or_OL13_03_wvaN,100.0%;OL13_or_OL13_04_gne,100.0%;OL13_or_OL13_05_wvaO,100.0%;OL13_or_OL13_06_wvaP,100.0%;OL13_or_OL13_07_hddC,100.0%;OL13_or_OL13_08_wvaQ,100.0%;OL13_or_OL13_09_iolG,100.0%;OL13_or_OL13_10_kat,100.0%;OL13_or_OL13_11_yafV,100.0%;OL13_or_OL13_12_wvdC,100.0%;OL13_or_OL13_13_wvcC,100.0%;OL13_or_OL13_14_wvaR,100.0%;OL13_or_O…		0		0 / 18 (0%)		0
GCA_000315135.1_De_novo_genomic	OL11		High	-	1	0.9907	-1 bp	23 / 24 (95.8%)	OL11_01_kdkA,99.156%;OL11_02_rmlB,100.0%;OL11_03_rmlA,98.98%;OL11_04_wvdJ,98.343%;OL11_05_wvdB,99.155%;OL11_06,100.0%;OL11_07_wvdC,99.597%;OL11_08,100.0%;OL11_09_wvdK,100.0%;OL11_10_wvdA,99.779%;OL11_11_wvaD,100.0%;OL11_12_wvcC,99.464%;OL11_13_wvaM,99.748%;OL11_14_wvaN,99.74%;OL11_15_gne,99.746%;OL11_16_wvaO,99.162%;OL11_17_wvaP,99.541%;OL11_18_hddC,99.433%;OL11_19_wvaQ,100.0%;OL11_20_wvcD_1,97.0…	OL11_21_wvcD_2	0		0 / 24 (0%)		1	OL14_03_rmlA,82.456%
GCA_000328405.1_ASM32840v1_genomic	OL4		Very high	*	1	0.9741	+30 bp	19 / 19 (100%)	OL4_01_kdkA,99.578%;OL4_02_rmlB,99.155%;OL4_03_rmlA,99.308%;OL4_04_wbtA,99.225%;OL4_05_wvdI,100.0%;OL4_06_wvaD,99.185%;OL4_07_wvcN,100.0%;OL4_08,99.355%;OL4_09,98.551%;OL4_10,99.648%;OL4_11,100.0%;OL4_12_dprE1,100.0%;OL4_13_wvdC,100.0%;OL4_14,98.521%;OL4_15_kdtA,99.297%;OL4_16_wbnK,98.966%;OL4_17_waaF,99.148%;OL4_18_wvaH,97.925%;OL4_19_msbB,88.754%		0		0 / 19 (0%)		0
GCA_000347495.1_VibParPCV08-7_1.0_genomic	OL7		Very high	*	1	0.9852	+4 bp	15 / 15 (100%)	OL7_01_kdkA,99.156%;OL7_02_rmlB,99.437%;OL7_03_rmlA,100.0%;OL7_04_wbtA,100.0%;OL7_05_wvcM,100.0%;OL7_06_wvaD,100.0%;OL7_07_wvcN,96.785%;OL7_08_wvcO,92.361%;OL7_09_wvcP,95.595%;OL7_10_wvcQ,95.755%;OL7_11_wvcR,99.628%;OL7_12_kdtA,99.765%;OL7_13_waaF,99.716%;OL7_14_wvaH,100.0%;OL7_15_msbB,99.392%		0		0 / 15 (0%)		0
GCA_000388025.1_SOAPdenovo_version_1.05_for_Vibrio_parahaemolyticus_strain_v110_genomic	OL10		None	-*	1	0.9657	+23 bp	11 / 15 (73.3%)	OL10_01_kdkA,98.312%;OL10_02_rmlB,99.718%;OL10_03_rmlA,100.0%;OL10_04_wbtA,99.286%;OL10_06_wvaD,99.457%;OL10_07_wvcN,99.032%;OL10_08_orf8,100.0%;OL10_10_orf10,89.251%;OL10_12_kdtA,96.226%;OL10_13_waaF,99.148%;OL10_14_wvaH,99.17%	OL10_05_wvdI;OL10_09_orf9;OL10_11;OL10_15_msbB	0		0 / 15 (0%)		0
GCA_000430405.1_ASM43040v1_genomic	OL1		Very high		1	0.9792	-7 bp	14 / 14 (100%)	OL1_01_kdkA,99.578%;OL1_02_rmlB,97.74%;OL1_03_rmlA,99.654%;OL1_04_wvaA,100.0%;OL1_05_wvaB,99.602%;OL1_06_wvaC,100.0%;OL1_07_wvaD,100.0%;OL1_08_wvaE,99.048%;OL1_09_wvaF,100.0%;OL1_10_wvaG,100.0%;OL1_11_wvaH,99.582%;OL1_12_kdtA,100.0%;OL1_13_waaF,100.0%;OL1_14_msbB,96.061%		0		0 / 14 (0%)		0
GCA_000430425.1_ASM43042v1_genomic	OL1		Very high		1	0.9921	-2 bp	14 / 14 (100%)	OL1_01_kdkA,98.312%;OL1_02_rmlB,100.0%;OL1_03_rmlA,99.654%;OL1_04_wvaA,99.301%;OL1_05_wvaB,100.0%;OL1_06_wvaC,100.0%;OL1_07_wvaD,100.0%;OL1_08_wvaE,99.365%;OL1_09_wvaF,100.0%;OL1_10_wvaG,100.0%;OL1_11_wvaH,99.163%;OL1_12_kdtA,99.528%;OL1_13_waaF,99.15%;OL1_14_msbB,99.697%		0		0 / 14 (0%)		0
GCA_000454145.1_ASM45414v1_genomic	OL3_or_OL13		Perfect		1	1	0 bp	18 / 18 (100%)	OL13_or_OL13_01_kdkA,100.0%;OL13_or_OL13_02_wvaM,100.0%;OL13_or_OL13_03_wvaN,100.0%;OL13_or_OL13_04_gne,100.0%;OL13_or_OL13_05_wvaO,100.0%;OL13_or_OL13_06_wvaP,100.0%;OL13_or_OL13_07_hddC,100.0%;OL13_or_OL13_08_wvaQ,100.0%;OL13_or_OL13_09_iolG,100.0%;OL13_or_OL13_10_kat,100.0%;OL13_or_OL13_11_yafV,100.0%;OL13_or_OL13_12_wvdC,100.0%;OL13_or_OL13_13_wvcC,100.0%;OL13_or_OL13_14_wvaR,100.0%;OL13_or_O…		0		0 / 18 (0%)		0
GCA_000454165.1_ASM45416v1_genomic	OL11		High	-	1	0.9905	-2 bp	23 / 24 (95.8%)	OL11_01_kdkA,98.734%;OL11_02_rmlB,98.873%;OL11_03_rmlA,99.32%;OL11_04_wvdJ,99.448%;OL11_05_wvdB,99.155%;OL11_06,100.0%;OL11_07_wvdC,99.597%;OL11_08,100.0%;OL11_09_wvdK,100.0%;OL11_10_wvdA,99.779%;OL11_11_wvaD,99.738%;OL11_12_wvcC,99.464%;OL11_13_wvaM,99.748%;OL11_14_wvaN,99.74%;OL11_15_gne,99.491%;OL11_16_wvaO,99.162%;OL11_17_wvaP,100.0%;OL11_18_hddC,99.717%;OL11_19_wvaQ,100.0%;OL11_20_wvcD_1,98.…	OL11_21_wvcD_2	0		0 / 24 (0%)		0
GCA_000454185.1_ASM45418v1_genomic	OL4-1		Very high	*	1	0.9705	-19 bp	19 / 19 (100%)	OL4-1_01_kdkA,100.0%;OL4-1_02_rmlB,98.592%;OL4-1_03_rmlA,96.54%;OL4-1_04_wbtA,99.213%;OL4-1_05_wvcM,100.0%;OL4-1_06_wvaD,94.837%;OL4-1_07_wvcN,92.605%;OL4-1_08,96.774%;OL4-1_09,99.275%;OL4-1_10,98.239%;OL4-1_11,99.254%;OL4-1_12_dprE1,99.766%;OL4-1_13_wvdC,99.593%;OL4-1_14,96.858%;OL4-1_15_kdtA,97.658%;OL4-1_16_wbnK,99.31%;OL4-1_17_waaF,99.716%;OL4-1_18_wvaH,99.585%;OL4-1_19_msbB,96.049%		0		0 / 19 (0%)		0
GCA_000454205.1_ASM45420v1_genomic	OL4		Very high		1	1	0 bp	19 / 19 (100%)	OL4_01_kdkA,100.0%;OL4_02_rmlB,100.0%;OL4_03_rmlA,100.0%;OL4_04_wbtA,100.0%;OL4_05_wvdI,100.0%;OL4_06_wvaD,100.0%;OL4_07_wvcN,100.0%;OL4_08,100.0%;OL4_09,100.0%;OL4_10,100.0%;OL4_11,100.0%;OL4_12_dprE1,100.0%;OL4_13_wvdC,100.0%;OL4_14,100.0%;OL4_15_kdtA,100.0%;OL4_16_wbnK,100.0%;OL4_17_waaF,100.0%;OL4_18_wvaH,100.0%;OL4_19_msbB,100.0%		0		0 / 19 (0%)		0
GCA_000454225.1_ASM45422v1_genomic	OL1		Very high		1	0.9927	0 bp	14 / 14 (100%)	OL1_01_kdkA,99.156%;OL1_02_rmlB,99.435%;OL1_03_rmlA,99.308%;OL1_04_wvaA,100.0%;OL1_05_wvaB,100.0%;OL1_06_wvaC,100.0%;OL1_07_wvaD,100.0%;OL1_08_wvaE,99.048%;OL1_09_wvaF,99.505%;OL1_10_wvaG,100.0%;OL1_11_wvaH,99.163%;OL1_12_kdtA,99.057%;OL1_13_waaF,99.717%;OL1_14_msbB,98.788%		0		0 / 14 (0%)		0
GCA_000454245.1_ASM45424v1_genomic	OL8		Very high	*	1	0.9794	+19 bp	17 / 17 (100%)	OL8_01_kdkA,100.0%;OL8_02_rmlB,99.718%;OL8_03_rmlA,99.313%;OL8_04_wvaD,99.724%;OL8_05_wvdA,99.219%;OL8_06_dltC,100.0%;OL8_07_wvdB,99.438%;OL8_08,100.0%;OL8_09_wvdC,100.0%;OL8_10_wvdD,100.0%;OL8_11_wvdE,99.052%;OL8_12_wvdF,99.293%;OL8_13_wvdG,99.644%;OL8_14_wvaH,99.585%;OL8_15_kdtA,98.585%;OL8_16_waaF,99.15%;OL8_17_msbB,92.121%		0		0 / 17 (0%)		0
GCA_000454265.1_ASM45426v1_genomic	OL3_or_OL13		Perfect		1	1	0 bp	18 / 18 (100%)	OL13_or_OL13_01_kdkA,100.0%;OL13_or_OL13_02_wvaM,100.0%;OL13_or_OL13_03_wvaN,100.0%;OL13_or_OL13_04_gne,100.0%;OL13_or_OL13_05_wvaO,100.0%;OL13_or_OL13_06_wvaP,100.0%;OL13_or_OL13_07_hddC,100.0%;OL13_or_OL13_08_wvaQ,100.0%;OL13_or_OL13_09_iolG,100.0%;OL13_or_OL13_10_kat,100.0%;OL13_or_OL13_11_yafV,100.0%;OL13_or_OL13_12_wvdC,100.0%;OL13_or_OL13_13_wvcC,100.0%;OL13_or_OL13_14_wvaR,100.0%;OL13_or_O…		0		0 / 18 (0%)		0
GCA_000454455.1_ASM45445v1_genomic	OL3_or_OL13		Very high		1	1	0 bp	18 / 18 (100%)	OL13_or_OL13_01_kdkA,100.0%;OL13_or_OL13_02_wvaM,99.748%;OL13_or_OL13_03_wvaN,100.0%;OL13_or_OL13_04_gne,100.0%;OL13_or_OL13_05_wvaO,100.0%;OL13_or_OL13_06_wvaP,100.0%;OL13_or_OL13_07_hddC,100.0%;OL13_or_OL13_08_wvaQ,100.0%;OL13_or_OL13_09_iolG,100.0%;OL13_or_OL13_10_kat,100.0%;OL13_or_OL13_11_yafV,100.0%;OL13_or_OL13_12_wvdC,100.0%;OL13_or_OL13_13_wvcC,100.0%;OL13_or_OL13_14_wvaR,100.0%;OL13_or_…		0		0 / 18 (0%)		0
GCA_000454475.1_ASM45447v1_genomic	OL12		Very high	*	0.9998	0.9859	-1 bp	15 / 15 (100%)	OL12_01_kdkA,99.156%;OL12_02_rmlB,99.155%;OL12_03_rmlA,100.0%;OL12_04_wbtA,100.0%;OL12_05_wvdI,99.363%;OL12_06_wvaD,99.457%;OL12_07_wvcN,98.387%;OL12_08_wvcO,98.611%;OL12_09_wvcP,94.714%;OL12_10_wvcQ,100.0%;OL12_11_wvcR,99.628%;OL12_12_kdtA,99.765%;OL12_13_waaF,99.432%;OL12_14_wvaH,99.585%;OL12_15_msbB,99.696%		0		0 / 15 (0%)		5	OL10_06_wvaD,99.452%;OL1_02_rmlB,99.718%;OL12_03_rmlA,100.0%;OL4_05_wvdI,100.0%;OL12_04_wbtA,100.0%
GCA_000477475.1_ASM47747v1_genomic	OL1		Very high		1	0.9885	+12 bp	14 / 14 (100%)	OL1_01_kdkA,98.734%;OL1_02_rmlB,99.718%;OL1_03_rmlA,99.654%;OL1_04_wvaA,99.301%;OL1_05_wvaB,99.602%;OL1_06_wvaC,100.0%;OL1_07_wvaD,99.454%;OL1_08_wvaE,99.048%;OL1_09_wvaF,100.0%;OL1_10_wvaG,100.0%;OL1_11_wvaH,99.582%;OL1_12_kdtA,100.0%;OL1_13_waaF,99.717%;OL1_14_msbB,99.091%		0		0 / 14 (0%)		0
GCA_000489015.1_S174_genomic	OL1		Very high		1	0.9932	0 bp	14 / 14 (100%)	OL1_01_kdkA,99.578%;OL1_02_rmlB,99.718%;OL1_03_rmlA,99.654%;OL1_04_wvaA,100.0%;OL1_05_wvaB,100.0%;OL1_06_wvaC,100.0%;OL1_07_wvaD,100.0%;OL1_08_wvaE,98.73%;OL1_09_wvaF,99.505%;OL1_10_wvaG,99.728%;OL1_11_wvaH,99.163%;OL1_12_kdtA,99.528%;OL1_13_waaF,99.433%;OL1_14_msbB,100.0%		0		0 / 14 (0%)		0
GCA_000489035.1_S173_genomic	OL14		Perfect		1	1	0 bp	10 / 10 (100%)	OL14_01_kdkA,100.0%;OL14_02_rmlB,100.0%;OL14_03_rmlA,100.0%;OL14_04_wvcA,100.0%;OL14_05_wvaD,100.0%;OL14_06_wvcC,100.0%;OL14_07_wvcD,100.0%;OL14_08_kdtA,100.0%;OL14_09_waaF,100.0%;OL14_10_msbB,100.0%		0		0 / 10 (0%)		4	OL13_or_OL13_04_gne,99.244%;OL13_or_OL13_02_wvaM,97.481%;OL13_or_OL13_03_wvaN,98.438%;OL13_or_OL13_05_wvaO,94.972%
GCA_000489055.1_S172_genomic	OL12		Good	?-	0.9998	0.9863	n/a	13 / 15 (86.7%)	OL12_01_kdkA,98.312%;OL12_02_rmlB,99.125%;OL12_04_wbtA,100.0%;OL12_05_wvdI,99.363%;OL12_06_wvaD,100.0%;OL12_08_wvcO,98.958%;OL12_09_wvcP,99.559%;OL12_10_wvcQ,98.585%;OL12_11_wvcR,99.441%;OL12_12_kdtA,99.529%;OL12_13_waaF,99.716%;OL12_14_wvaH,99.17%;OL12_15_msbB,99.696%	OL12_03_rmlA;OL12_07_wvcN	0		0 / 15 (0%)		0
GCA_000489075.1_S171_genomic	OL16		Perfect		1	1	0 bp	16 / 16 (100%)	OL16_01_kdkA,100.0%;OL16_02_rmlB,100.0%;OL16_03_rmlA,100.0%;OL16_04_wbtA,100.0%;OL16_05_wvdI,100.0%;OL16_06_wvaD,100.0%;OL16_07_wvcN,100.0%;OL16_08_orf8,100.0%;OL16_09_orf9,100.0%;OL16_10_orf10,100.0%;OL16_11_kdtA,100.0%;OL16_12_waaF,100.0%;OL16_13_wvaH_1,100.0%;OL16_14_msbB,100.0%;OL16_15_wvaH_2,100.0%;OL16_16_wvcL,100.0%		0		0 / 16 (0%)		0
GCA_000489095.1_S170_genomic	OL15		High	*	1	0.924	+12 bp	9 / 9 (100%)	OL15_01_kdkA,95.359%;OL15_02_rmlB,98.3%;OL15_03_wvaE,97.143%;OL15_04_wvaF,97.03%;OL15_05_wvaG,97.011%;OL15_06_wvaH,97.942%;OL15_07_kdtA,86.321%;OL15_08_waaF,91.785%;OL15_09_msbB,98.788%		0		0 / 9 (0%)		1	OL8_03_rmlA,84.375%
GCA_000489115.1_S168_genomic	OL14		Very high		1	0.9935	-1 bp	10 / 10 (100%)	OL14_01_kdkA,99.156%;OL14_02_rmlB,99.718%;OL14_03_rmlA,99.66%;OL14_04_wvcA,99.329%;OL14_05_wvaD,99.472%;OL14_06_wvcC,100.0%;OL14_07_wvcD,100.0%;OL14_08_kdtA,100.0%;OL14_09_waaF,99.433%;OL14_10_msbB,100.0%		0		0 / 10 (0%)		4	OL13_or_OL13_04_gne,99.244%;OL13_or_OL13_02_wvaM,97.229%;OL13_or_OL13_03_wvaN,98.698%;OL13_or_OL13_05_wvaO,95.251%
GCA_000489135.1_S167_genomic	OL1		Very high		1	0.9922	0 bp	14 / 14 (100%)	OL1_01_kdkA,99.578%;OL1_02_rmlB,99.718%;OL1_03_rmlA,100.0%;OL1_04_wvaA,100.0%;OL1_05_wvaB,100.0%;OL1_06_wvaC,100.0%;OL1_07_wvaD,100.0%;OL1_08_wvaE,99.048%;OL1_09_wvaF,100.0%;OL1_10_wvaG,100.0%;OL1_11_wvaH,99.582%;OL1_12_kdtA,98.349%;OL1_13_waaF,98.867%;OL1_14_msbB,99.697%		0		0 / 14 (0%)		0
GCA_000489155.1_S166_genomic	OL12		Good	?-	0.9983	0.9897	n/a	14 / 15 (93.3%)	OL12_01_kdkA,98.734%;OL12_03_rmlA,100.0%;OL12_04_wbtA,100.0%;OL12_05_wvdI,99.363%;OL12_06_wvaD,99.451%;OL12_07_wvcN,98.387%;OL12_08_wvcO,98.958%;OL12_09_wvcP,99.119%;OL12_10_wvcQ,100.0%;OL12_11_wvcR,99.814%;OL12_12_kdtA,99.529%;OL12_13_waaF,99.432%;OL12_14_wvaH,99.17%;OL12_15_msbB,100.0%	OL12_02_rmlB	0		0 / 15 (0%)		0
GCA_000489175.1_S165_genomic	OL2		Very high		1	0.9819	-1 bp	16 / 16 (100%)	OL2_01_kdkA,100.0%;OL2_02_wvaI,99.675%;OL2_03_wvaJ,100.0%;OL2_04_wvaK,99.59%;OL2_05_wvaL,99.383%;OL2_06_wvaM,99.496%;OL2_07_wvaN,98.438%;OL2_08_gne,98.728%;OL2_09_wvaO,95.251%;OL2_10_wvaP,95.413%;OL2_11_hddC,99.717%;OL2_12_wvaQ,98.684%;OL2_13_wvaR,100.0%;OL2_14_kdtA,99.763%;OL2_15_waaF,97.734%;OL2_16_msbB,98.485%		0		0 / 16 (0%)		0
GCA_000489195.1_S164_genomic	OL3_or_OL13		Very high		1	0.9846	0 bp	18 / 18 (100%)	OL13_or_OL13_01_kdkA,100.0%;OL13_or_OL13_02_wvaM,99.244%;OL13_or_OL13_03_wvaN,98.698%;OL13_or_OL13_04_gne,99.246%;OL13_or_OL13_05_wvaO,98.324%;OL13_or_OL13_06_wvaP,100.0%;OL13_or_OL13_07_hddC,99.204%;OL13_or_OL13_08_wvaQ,99.167%;OL13_or_OL13_09_iolG,100.0%;OL13_or_OL13_10_kat,100.0%;OL13_or_OL13_11_yafV,100.0%;OL13_or_OL13_12_wvdC,99.222%;OL13_or_OL13_13_wvcC,99.187%;OL13_or_OL13_14_wvaR,100.0%;O…		0		0 / 18 (0%)		0
GCA_000489215.1_S163_genomic	OL4		Good	?-	0.9999	0.9923	n/a	18 / 19 (94.7%)	OL4_01_kdkA,98.734%;OL4_02_rmlB,99.437%;OL4_03_rmlA,100.0%;OL4_04_wbtA,99.225%;OL4_05_wvdI,100.0%;OL4_06_wvaD,99.457%;OL4_08,99.355%;OL4_09,99.275%;OL4_10,99.648%;OL4_11,100.0%;OL4_12_dprE1,100.0%;OL4_13_wvdC,100.0%;OL4_14,98.336%;OL4_15_kdtA,99.766%;OL4_16_wbnK,99.655%;OL4_17_waaF,99.148%;OL4_18_wvaH,99.585%;OL4_19_msbB,99.696%	OL4_07_wvcN	0		0 / 19 (0%)		0
GCA_000489235.1_S162_genomic	OL4		Very high		1	0.9868	+11 bp	19 / 19 (100%)	OL4_01_kdkA,98.734%;OL4_02_rmlB,99.437%;OL4_03_rmlA,99.654%;OL4_04_wbtA,99.225%;OL4_05_wvdI,100.0%;OL4_06_wvaD,99.457%;OL4_07_wvcN,99.677%;OL4_08,98.065%;OL4_09,99.275%;OL4_10,98.592%;OL4_11,99.254%;OL4_12_dprE1,99.065%;OL4_13_wvdC,99.593%;OL4_14,97.967%;OL4_15_kdtA,99.063%;OL4_16_wbnK,98.966%;OL4_17_waaF,98.295%;OL4_18_wvaH,98.34%;OL4_19_msbB,98.784%		0		0 / 19 (0%)		4	OL13_or_OL13_02_wvaM,95.718%;OL13_or_OL13_04_gne,91.709%;OL13_or_OL13_03_wvaN,91.623%;OL13_or_OL13_05_wvaO,92.737%
GCA_000489255.1_S161_genomic	OL15		High	*	1	0.924	+12 bp	9 / 9 (100%)	OL15_01_kdkA,95.359%;OL15_02_rmlB,98.3%;OL15_03_wvaE,97.143%;OL15_04_wvaF,97.03%;OL15_05_wvaG,97.011%;OL15_06_wvaH,97.942%;OL15_07_kdtA,86.321%;OL15_08_waaF,91.785%;OL15_09_msbB,98.788%		0		0 / 9 (0%)		1	OL8_03_rmlA,84.375%
GCA_000489275.1_S160_genomic	OL101		None	?-*	0.6321	0.762	n/a	2 / 8 (25%)	OL101_07_waaF,84.136%;OL101_08_msbB,89.394%	OL101_01_kdkA;OL101_02_wvaK;OL101_03_wvaL;OL101_04_wvaQ;OL101_05_wvaR;OL101_06_kdtA	0		0 / 8 (0%)		2	OL10_02_rmlB,84.986%;OL5_03_rmlA,81.597%
GCA_000489295.1_S159_genomic	OL3_or_OL13		Very high		1	0.9867	0 bp	18 / 18 (100%)	OL13_or_OL13_01_kdkA,99.163%;OL13_or_OL13_02_wvaM,99.496%;OL13_or_OL13_03_wvaN,98.438%;OL13_or_OL13_04_gne,98.995%;OL13_or_OL13_05_wvaO,98.324%;OL13_or_OL13_06_wvaP,100.0%;OL13_or_OL13_07_hddC,100.0%;OL13_or_OL13_08_wvaQ,100.0%;OL13_or_OL13_09_iolG,100.0%;OL13_or_OL13_10_kat,100.0%;OL13_or_OL13_11_yafV,100.0%;OL13_or_OL13_12_wvdC,99.222%;OL13_or_OL13_13_wvcC,100.0%;OL13_or_OL13_14_wvaR,100.0%;OL1…		0		0 / 18 (0%)		1	OL14_03_rmlA,80.556%
GCA_000489315.1_S158_genomic	OL15		High	*	1	0.924	+12 bp	9 / 9 (100%)	OL15_01_kdkA,95.359%;OL15_02_rmlB,98.3%;OL15_03_wvaE,97.143%;OL15_04_wvaF,97.03%;OL15_05_wvaG,97.011%;OL15_06_wvaH,97.942%;OL15_07_kdtA,86.321%;OL15_08_waaF,91.785%;OL15_09_msbB,98.788%		0		0 / 9 (0%)		1	OL8_03_rmlA,84.375%
GCA_000489335.1_S157_genomic	OL3_or_OL13		Good	?	0.9999	0.9868	n/a	18 / 18 (100%)	OL13_or_OL13_01_kdkA,99.163%;OL13_or_OL13_02_wvaM,99.496%;OL13_or_OL13_03_wvaN,98.438%;OL13_or_OL13_04_gne,98.995%;OL13_or_OL13_05_wvaO,98.324%;OL13_or_OL13_06_wvaP,100.0%;OL13_or_OL13_07_hddC,100.0%;OL13_or_OL13_08_wvaQ,100.0%;OL13_or_OL13_09_iolG,100.0%;OL13_or_OL13_10_kat,100.0%;OL13_or_OL13_11_yafV,100.0%;OL13_or_OL13_12_wvdC,99.222%;OL13_or_OL13_13_wvcC,100.0%;OL13_or_OL13_14_wvaR,100.0%;OL1…		0		0 / 18 (0%)		1	OL14_03_rmlA,80.556%
GCA_000489355.1_S156_genomic	OL15		High	*	1	0.924	+12 bp	9 / 9 (100%)	OL15_01_kdkA,95.359%;OL15_02_rmlB,98.3%;OL15_03_wvaE,97.143%;OL15_04_wvaF,97.03%;OL15_05_wvaG,97.011%;OL15_06_wvaH,97.942%;OL15_07_kdtA,86.321%;OL15_08_waaF,91.785%;OL15_09_msbB,98.788%		0		0 / 9 (0%)		1	OL8_03_rmlA,84.375%
GCA_000489375.1_S155_genomic	OL15		High	*	1	0.924	+12 bp	9 / 9 (100%)	OL15_01_kdkA,95.359%;OL15_02_rmlB,98.3%;OL15_03_wvaE,97.143%;OL15_04_wvaF,97.03%;OL15_05_wvaG,97.011%;OL15_06_wvaH,97.942%;OL15_07_kdtA,86.321%;OL15_08_waaF,91.785%;OL15_09_msbB,98.788%		0		0 / 9 (0%)		1	OL8_03_rmlA,84.375%
GCA_000489395.1_S154_genomic	OL15		Good	?*	1	0.9241	n/a	9 / 9 (100%)	OL15_01_kdkA,95.359%;OL15_02_rmlB,98.3%;OL15_03_wvaE,97.143%;OL15_04_wvaF,97.015%;OL15_05_wvaG,97.011%;OL15_06_wvaH,97.942%;OL15_07_kdtA,86.321%;OL15_08_waaF,91.785%;OL15_09_msbB,98.788%		0		0 / 9 (0%)		1	OL8_03_rmlA,84.375%
GCA_000489415.1_S153_genomic	OL15		High	*	1	0.924	+12 bp	9 / 9 (100%)	OL15_01_kdkA,95.359%;OL15_02_rmlB,98.3%;OL15_03_wvaE,97.143%;OL15_04_wvaF,97.03%;OL15_05_wvaG,97.011%;OL15_06_wvaH,97.942%;OL15_07_kdtA,86.321%;OL15_08_waaF,91.785%;OL15_09_msbB,98.788%		0		0 / 9 (0%)		1	OL8_03_rmlA,84.375%
GCA_000489435.1_S152_genomic	OL5		Good	?-	0.9999	0.9892	n/a	15 / 17 (88.2%)	OL5_01_kdkA,98.734%;OL5_02_rmlB,98.31%;OL5_03_rmlA,99.66%;OL5_04_wvcA,99.329%;OL5_05_wvaD,100.0%;OL5_07_wvaM,99.244%;OL5_08_wvaN,99.479%;OL5_09_gne,99.237%;OL5_10_wvaO,99.721%;OL5_11_wvaP,100.0%;OL5_13_wvaQ,100.0%;OL5_14_wvcD,100.0%;OL5_15_kdtA,99.526%;OL5_16_waaF,98.867%;OL5_17_msbB,98.485%	OL5_06_wvcC;OL5_12_hddC	0		0 / 17 (0%)		0
GCA_000489455.1_S151_genomic	OL15		High	*	1	0.924	+12 bp	9 / 9 (100%)	OL15_01_kdkA,95.359%;OL15_02_rmlB,98.3%;OL15_03_wvaE,97.143%;OL15_04_wvaF,97.03%;OL15_05_wvaG,97.011%;OL15_06_wvaH,97.942%;OL15_07_kdtA,86.321%;OL15_08_waaF,91.785%;OL15_09_msbB,98.788%		0		0 / 9 (0%)		1	OL8_03_rmlA,84.375%
GCA_000489475.1_S150_genomic	OL15		High	*	1	0.924	+12 bp	9 / 9 (100%)	OL15_01_kdkA,95.359%;OL15_02_rmlB,98.3%;OL15_03_wvaE,97.143%;OL15_04_wvaF,97.03%;OL15_05_wvaG,97.011%;OL15_06_wvaH,97.942%;OL15_07_kdtA,86.321%;OL15_08_waaF,91.785%;OL15_09_msbB,98.788%		0		0 / 9 (0%)		1	OL8_03_rmlA,84.375%
GCA_000489495.1_S148_genomic	OL11		Good	?-	1	0.9868	n/a	22 / 24 (91.7%)	OL11_01_kdkA,99.156%;OL11_02_rmlB,99.437%;OL11_03_rmlA,100.0%;OL11_04_wvdJ,98.895%;OL11_05_wvdB,99.155%;OL11_06,100.0%;OL11_07_wvdC,99.597%;OL11_08,100.0%;OL11_09_wvdK,100.0%;OL11_10_wvdA,100.0%;OL11_11_wvaD,99.738%;OL11_13_wvaM,99.748%;OL11_14_wvaN,100.0%;OL11_15_gne,99.746%;OL11_16_wvaO,98.883%;OL11_17_wvaP,99.083%;OL11_18_hddC,99.717%;OL11_19_wvaQ,99.134%;OL11_20_wvcD_1,100.0%;OL11_22_kdtA,99.…	OL11_12_wvcC;OL11_21_wvcD_2	0		0 / 24 (0%)		2	OL1-1_02_rmlB,83.523%;OL8_03_rmlA,80.345%
GCA_000489515.1_S147_genomic	OL10		High	-*	1	0.9744	+8 bp	14 / 15 (93.3%)	OL10_01_kdkA,99.578%;OL10_02_rmlB,98.592%;OL10_03_rmlA,99.308%;OL10_04_wbtA,99.286%;OL10_05_wvdI,98.089%;OL10_06_wvaD,99.457%;OL10_07_wvcN,100.0%;OL10_08_orf8,100.0%;OL10_09_orf9,98.118%;OL10_10_orf10,88.925%;OL10_12_kdtA,94.575%;OL10_13_waaF,99.148%;OL10_14_wvaH,99.17%;OL10_15_msbB,99.392%	OL10_11	0		0 / 15 (0%)		0
GCA_000489535.1_S146_genomic	OL14		Very high		1	0.9871	0 bp	10 / 10 (100%)	OL14_01_kdkA,98.734%;OL14_02_rmlB,99.718%;OL14_03_rmlA,99.66%;OL14_04_wvcA,98.993%;OL14_05_wvaD,99.475%;OL14_06_wvcC,100.0%;OL14_07_wvcD,100.0%;OL14_08_kdtA,99.763%;OL14_09_waaF,99.433%;OL14_10_msbB,98.485%		0		0 / 10 (0%)		4	OL13_or_OL13_04_gne,99.244%;OL13_or_OL13_02_wvaM,97.481%;OL13_or_OL13_03_wvaN,98.438%;OL13_or_OL13_05_wvaO,96.089%
GCA_000489555.1_S145_genomic	OL8		Very high	*	1	0.9745	+19 bp	17 / 17 (100%)	OL8_01_kdkA,97.89%;OL8_02_rmlB,99.155%;OL8_03_rmlA,99.656%;OL8_04_wvaD,99.724%;OL8_05_wvdA,99.219%;OL8_06_dltC,100.0%;OL8_07_wvdB,99.438%;OL8_08,100.0%;OL8_09_wvdC,100.0%;OL8_10_wvdD,100.0%;OL8_11_wvdE,99.052%;OL8_12_wvdF,100.0%;OL8_13_wvdG,99.644%;OL8_14_wvaH,100.0%;OL8_15_kdtA,99.292%;OL8_16_waaF,98.584%;OL8_17_msbB,92.727%		0		0 / 17 (0%)		0
GCA_000489575.1_S144_genomic	OL15		High	*	1	0.924	+12 bp	9 / 9 (100%)	OL15_01_kdkA,95.359%;OL15_02_rmlB,98.3%;OL15_03_wvaE,97.143%;OL15_04_wvaF,97.03%;OL15_05_wvaG,97.011%;OL15_06_wvaH,97.942%;OL15_07_kdtA,86.321%;OL15_08_waaF,91.785%;OL15_09_msbB,98.788%		0		0 / 9 (0%)		1	OL8_03_rmlA,84.375%
GCA_000489595.1_S143_genomic	OL15		High	*	1	0.924	+12 bp	9 / 9 (100%)	OL15_01_kdkA,95.359%;OL15_02_rmlB,98.3%;OL15_03_wvaE,97.143%;OL15_04_wvaF,97.03%;OL15_05_wvaG,97.011%;OL15_06_wvaH,97.942%;OL15_07_kdtA,86.321%;OL15_08_waaF,91.785%;OL15_09_msbB,98.788%		0		0 / 9 (0%)		1	OL8_03_rmlA,84.375%
GCA_000489615.1_S142_genomic	OL2		Good	?-	1	0.9815	n/a	14 / 16 (87.5%)	OL2_01_kdkA,99.576%;OL2_02_wvaI,99.675%;OL2_03_wvaJ,100.0%;OL2_04_wvaK,98.77%;OL2_05_wvaL,99.383%;OL2_06_wvaM,100.0%;OL2_07_wvaN,98.958%;OL2_08_gne,98.982%;OL2_09_wvaO,95.251%;OL2_12_wvaQ,98.707%;OL2_13_wvaR,100.0%;OL2_14_kdtA,99.289%;OL2_15_waaF,99.15%;OL2_16_msbB,98.485%	OL2_10_wvaP;OL2_11_hddC	0		0 / 16 (0%)		0
GCA_000489635.1_S141_genomic	OL7		Very high		1	0.9843	0 bp	15 / 15 (100%)	OL7_01_kdkA,98.312%;OL7_02_rmlB,99.437%;OL7_03_rmlA,99.654%;OL7_04_wbtA,100.0%;OL7_05_wvcM,100.0%;OL7_06_wvaD,99.459%;OL7_07_wvcN,97.106%;OL7_08_wvcO,99.306%;OL7_09_wvcP,96.035%;OL7_10_wvcQ,95.755%;OL7_11_wvcR,100.0%;OL7_12_kdtA,100.0%;OL7_13_waaF,100.0%;OL7_14_wvaH,99.585%;OL7_15_msbB,99.696%		0		0 / 15 (0%)		0
GCA_000489655.1_S140_genomic	OL4		Good	?-	0.9998	0.9864	n/a	18 / 19 (94.7%)	OL4_01_kdkA,98.734%;OL4_02_rmlB,99.155%;OL4_03_rmlA,99.654%;OL4_04_wbtA,99.225%;OL4_05_wvdI,100.0%;OL4_06_wvaD,99.457%;OL4_07_wvcN,96.452%;OL4_08,97.419%;OL4_10,97.887%;OL4_11,100.0%;OL4_12_dprE1,99.766%;OL4_13_wvdC,100.0%;OL4_14,97.412%;OL4_15_kdtA,99.297%;OL4_16_wbnK,99.31%;OL4_17_waaF,99.148%;OL4_18_wvaH,98.34%;OL4_19_msbB,98.784%	OL4_09	0		0 / 19 (0%)		0
GCA_000489675.1_S139_genomic	OL1		Very high		1	0.9914	0 bp	14 / 14 (100%)	OL1_01_kdkA,99.156%;OL1_02_rmlB,100.0%;OL1_03_rmlA,97.578%;OL1_04_wvaA,100.0%;OL1_05_wvaB,100.0%;OL1_06_wvaC,100.0%;OL1_07_wvaD,99.454%;OL1_08_wvaE,99.365%;OL1_09_wvaF,100.0%;OL1_10_wvaG,99.728%;OL1_11_wvaH,99.163%;OL1_12_kdtA,99.057%;OL1_13_waaF,98.867%;OL1_14_msbB,99.697%		0		0 / 14 (0%)		0
GCA_000489695.1_S138_genomic	OL3_or_OL13		Good	?	0.9999	1	n/a	18 / 18 (100%)	OL13_or_OL13_01_kdkA,100.0%;OL13_or_OL13_02_wvaM,100.0%;OL13_or_OL13_03_wvaN,100.0%;OL13_or_OL13_04_gne,100.0%;OL13_or_OL13_05_wvaO,100.0%;OL13_or_OL13_06_wvaP,100.0%;OL13_or_OL13_07_hddC,100.0%;OL13_or_OL13_08_wvaQ,100.0%;OL13_or_OL13_09_iolG,100.0%;OL13_or_OL13_10_kat,100.0%;OL13_or_OL13_11_yafV,100.0%;OL13_or_OL13_12_wvdC,100.0%;OL13_or_OL13_13_wvcC,100.0%;OL13_or_OL13_14_wvaR,100.0%;OL13_or_O…		0		0 / 18 (0%)		0
GCA_000489715.1_S137_genomic	OL3_or_OL13		Good	?-	0.9582	1	n/a	15 / 18 (83.3%)	OL13_or_OL13_01_kdkA,100.0%;OL13_or_OL13_02_wvaM,100.0%;OL13_or_OL13_03_wvaN,100.0%;OL13_or_OL13_04_gne,100.0%;OL13_or_OL13_05_wvaO,100.0%;OL13_or_OL13_06_wvaP,100.0%;OL13_or_OL13_07_hddC,100.0%;OL13_or_OL13_08_wvaQ,100.0%;OL13_or_OL13_09_iolG,100.0%;OL13_or_OL13_10_kat,100.0%;OL13_or_OL13_11_yafV,100.0%;OL13_or_OL13_12_wvdC,100.0%;OL13_or_OL13_16_kdtA,100.0%;OL13_or_OL13_17_waaF,100.0%;OL13_or_O…	OL13_or_OL13_13_wvcC;OL13_or_OL13_14_wvaR;OL13_or_OL13_15_wvaH	0		0 / 18 (0%)		0
GCA_000489735.1_S136_genomic	OL3_or_OL13		Perfect		1	1	0 bp	18 / 18 (100%)	OL13_or_OL13_01_kdkA,100.0%;OL13_or_OL13_02_wvaM,100.0%;OL13_or_OL13_03_wvaN,100.0%;OL13_or_OL13_04_gne,100.0%;OL13_or_OL13_05_wvaO,100.0%;OL13_or_OL13_06_wvaP,100.0%;OL13_or_OL13_07_hddC,100.0%;OL13_or_OL13_08_wvaQ,100.0%;OL13_or_OL13_09_iolG,100.0%;OL13_or_OL13_10_kat,100.0%;OL13_or_OL13_11_yafV,100.0%;OL13_or_OL13_12_wvdC,100.0%;OL13_or_OL13_13_wvcC,100.0%;OL13_or_OL13_14_wvaR,100.0%;OL13_or_O…		0		0 / 18 (0%)		0
GCA_000489755.1_S135_genomic	OL3_or_OL13		Perfect		1	1	0 bp	18 / 18 (100%)	OL13_or_OL13_01_kdkA,100.0%;OL13_or_OL13_02_wvaM,100.0%;OL13_or_OL13_03_wvaN,100.0%;OL13_or_OL13_04_gne,100.0%;OL13_or_OL13_05_wvaO,100.0%;OL13_or_OL13_06_wvaP,100.0%;OL13_or_OL13_07_hddC,100.0%;OL13_or_OL13_08_wvaQ,100.0%;OL13_or_OL13_09_iolG,100.0%;OL13_or_OL13_10_kat,100.0%;OL13_or_OL13_11_yafV,100.0%;OL13_or_OL13_12_wvdC,100.0%;OL13_or_OL13_13_wvcC,100.0%;OL13_or_OL13_14_wvaR,100.0%;OL13_or_O…		0		0 / 18 (0%)		0
GCA_000489775.1_S134_genomic	OL8		Very high		1	0.9945	0 bp	17 / 17 (100%)	OL8_01_kdkA,99.578%;OL8_02_rmlB,100.0%;OL8_03_rmlA,99.656%;OL8_04_wvaD,100.0%;OL8_05_wvdA,100.0%;OL8_06_dltC,100.0%;OL8_07_wvdB,99.438%;OL8_08,100.0%;OL8_09_wvdC,100.0%;OL8_10_wvdD,100.0%;OL8_11_wvdE,99.052%;OL8_12_wvdF,99.293%;OL8_13_wvdG,99.644%;OL8_14_wvaH,100.0%;OL8_15_kdtA,99.292%;OL8_16_waaF,99.15%;OL8_17_msbB,100.0%		0		0 / 17 (0%)		0
GCA_000489795.1_S133_genomic	OL3_or_OL13		Perfect		1	1	0 bp	18 / 18 (100%)	OL13_or_OL13_01_kdkA,100.0%;OL13_or_OL13_02_wvaM,100.0%;OL13_or_OL13_03_wvaN,100.0%;OL13_or_OL13_04_gne,100.0%;OL13_or_OL13_05_wvaO,100.0%;OL13_or_OL13_06_wvaP,100.0%;OL13_or_OL13_07_hddC,100.0%;OL13_or_OL13_08_wvaQ,100.0%;OL13_or_OL13_09_iolG,100.0%;OL13_or_OL13_10_kat,100.0%;OL13_or_OL13_11_yafV,100.0%;OL13_or_OL13_12_wvdC,100.0%;OL13_or_OL13_13_wvcC,100.0%;OL13_or_OL13_14_wvaR,100.0%;OL13_or_O…		0		0 / 18 (0%)		0
GCA_000489815.1_S132_genomic	OL4		Good	?-	0.9989	0.9778	n/a	18 / 19 (94.7%)	OL4_01_kdkA,99.156%;OL4_02_rmlB,98.873%;OL4_03_rmlA,99.654%;OL4_04_wbtA,98.45%;OL4_05_wvdI,99.363%;OL4_06_wvaD,99.728%;OL4_07_wvcN,99.677%;OL4_08,96.129%;OL4_09,99.275%;OL4_10,98.592%;OL4_12_dprE1,100.0%;OL4_13_wvdC,98.78%;OL4_14,98.891%;OL4_15_kdtA,99.532%;OL4_16_wbnK,98.276%;OL4_17_waaF,98.864%;OL4_18_wvaH,98.34%;OL4_19_msbB,95.137%	OL4_11	0		0 / 19 (0%)		0
GCA_000489835.1_S131_genomic	OL3_or_OL13		Perfect		1	1	0 bp	18 / 18 (100%)	OL13_or_OL13_01_kdkA,100.0%;OL13_or_OL13_02_wvaM,100.0%;OL13_or_OL13_03_wvaN,100.0%;OL13_or_OL13_04_gne,100.0%;OL13_or_OL13_05_wvaO,100.0%;OL13_or_OL13_06_wvaP,100.0%;OL13_or_OL13_07_hddC,100.0%;OL13_or_OL13_08_wvaQ,100.0%;OL13_or_OL13_09_iolG,100.0%;OL13_or_OL13_10_kat,100.0%;OL13_or_OL13_11_yafV,100.0%;OL13_or_OL13_12_wvdC,100.0%;OL13_or_OL13_13_wvcC,100.0%;OL13_or_OL13_14_wvaR,100.0%;OL13_or_O…		0		0 / 18 (0%)		0
GCA_000489855.1_S130_genomic	OL8		Good	?-	1	0.9945	n/a	16 / 17 (94.1%)	OL8_01_kdkA,99.578%;OL8_02_rmlB,100.0%;OL8_03_rmlA,99.656%;OL8_04_wvaD,100.0%;OL8_05_wvdA,100.0%;OL8_06_dltC,100.0%;OL8_07_wvdB,99.438%;OL8_08,100.0%;OL8_10_wvdD,100.0%;OL8_11_wvdE,99.052%;OL8_12_wvdF,99.293%;OL8_13_wvdG,99.644%;OL8_14_wvaH,100.0%;OL8_15_kdtA,99.292%;OL8_16_waaF,99.15%;OL8_17_msbB,100.0%	OL8_09_wvdC	0		0 / 17 (0%)		0
GCA_000489875.1_S129_genomic	OL6		None	?-	0.8675	0.9985	n/a	10 / 13 (76.9%)	OL6_01_kdkA,100.0%;OL6_02_wvcE,100.0%;OL6_03_wvcF,100.0%;OL6_05_wvcH,100.0%;OL6_06_wvcI,100.0%;OL6_07_wvcJ,99.657%;OL6_10_kdtA,99.765%;OL6_11_waaF,100.0%;OL6_12_wvaH,100.0%;OL6_13_msbB,100.0%	OL6_04_wvcG;OL6_08_wvcK;OL6_09_wvcL	0		0 / 13 (0%)		0
GCA_000489895.1_S128_genomic	OL8		Very high	*	1	0.9764	+19 bp	17 / 17 (100%)	OL8_01_kdkA,99.578%;OL8_02_rmlB,99.718%;OL8_03_rmlA,99.656%;OL8_04_wvaD,99.448%;OL8_05_wvdA,99.219%;OL8_06_dltC,100.0%;OL8_07_wvdB,99.438%;OL8_08,100.0%;OL8_09_wvdC,100.0%;OL8_10_wvdD,99.662%;OL8_11_wvdE,99.052%;OL8_12_wvdF,99.647%;OL8_13_wvdG,99.288%;OL8_14_wvaH,100.0%;OL8_15_kdtA,98.585%;OL8_16_waaF,98.867%;OL8_17_msbB,91.818%		0		0 / 17 (0%)		0
GCA_000489915.1_S126_genomic	OL3_or_OL13		Perfect		1	1	0 bp	18 / 18 (100%)	OL13_or_OL13_01_kdkA,100.0%;OL13_or_OL13_02_wvaM,100.0%;OL13_or_OL13_03_wvaN,100.0%;OL13_or_OL13_04_gne,100.0%;OL13_or_OL13_05_wvaO,100.0%;OL13_or_OL13_06_wvaP,100.0%;OL13_or_OL13_07_hddC,100.0%;OL13_or_OL13_08_wvaQ,100.0%;OL13_or_OL13_09_iolG,100.0%;OL13_or_OL13_10_kat,100.0%;OL13_or_OL13_11_yafV,100.0%;OL13_or_OL13_12_wvdC,100.0%;OL13_or_OL13_13_wvcC,100.0%;OL13_or_OL13_14_wvaR,100.0%;OL13_or_O…		0		0 / 18 (0%)		0
GCA_000489935.1_S125_genomic	OL4		Very high		1	0.9839	+11 bp	19 / 19 (100%)	OL4_01_kdkA,98.734%;OL4_02_rmlB,99.718%;OL4_03_rmlA,100.0%;OL4_04_wbtA,99.225%;OL4_05_wvdI,100.0%;OL4_06_wvaD,99.457%;OL4_07_wvcN,98.065%;OL4_08,95.484%;OL4_09,98.551%;OL4_10,98.592%;OL4_11,98.507%;OL4_12_dprE1,100.0%;OL4_13_wvdC,99.593%;OL4_14,98.336%;OL4_15_kdtA,99.297%;OL4_16_wbnK,96.897%;OL4_17_waaF,99.148%;OL4_18_wvaH,97.925%;OL4_19_msbB,99.088%		0		0 / 19 (0%)		0
GCA_000489955.1_S124_genomic	OL3_or_OL13		Good	?-	0.9999	0.9861	n/a	17 / 18 (94.4%)	OL13_or_OL13_01_kdkA,99.163%;OL13_or_OL13_02_wvaM,99.748%;OL13_or_OL13_03_wvaN,99.219%;OL13_or_OL13_04_gne,99.246%;OL13_or_OL13_05_wvaO,100.0%;OL13_or_OL13_06_wvaP,100.0%;OL13_or_OL13_07_hddC,99.469%;OL13_or_OL13_08_wvaQ,100.0%;OL13_or_OL13_09_iolG,100.0%;OL13_or_OL13_10_kat,100.0%;OL13_or_OL13_11_yafV,100.0%;OL13_or_OL13_13_wvcC,100.0%;OL13_or_OL13_14_wvaR,99.708%;OL13_or_OL13_15_wvaH,99.583%;OL…	OL13_or_OL13_12_wvdC	0		0 / 18 (0%)		1	OL11_03_rmlA,81.185%
GCA_000489975.1_S123_genomic	OL1		Very high		1	0.9926	0 bp	14 / 14 (100%)	OL1_01_kdkA,98.312%;OL1_02_rmlB,99.153%;OL1_03_rmlA,99.654%;OL1_04_wvaA,100.0%;OL1_05_wvaB,100.0%;OL1_06_wvaC,100.0%;OL1_07_wvaD,99.727%;OL1_08_wvaE,98.73%;OL1_09_wvaF,100.0%;OL1_10_wvaG,99.728%;OL1_11_wvaH,99.163%;OL1_12_kdtA,98.821%;OL1_13_waaF,98.867%;OL1_14_msbB,99.697%		0		0 / 14 (0%)		0
GCA_000489995.1_S122_genomic	OL1		Very high		1	0.9926	0 bp	14 / 14 (100%)	OL1_01_kdkA,98.312%;OL1_02_rmlB,99.153%;OL1_03_rmlA,99.654%;OL1_04_wvaA,100.0%;OL1_05_wvaB,100.0%;OL1_06_wvaC,100.0%;OL1_07_wvaD,99.727%;OL1_08_wvaE,98.73%;OL1_09_wvaF,100.0%;OL1_10_wvaG,99.728%;OL1_11_wvaH,99.163%;OL1_12_kdtA,98.821%;OL1_13_waaF,98.867%;OL1_14_msbB,99.697%		0		0 / 14 (0%)		0
GCA_000490015.1_S121_genomic	OL8		Good	?-*	0.9982	0.9795	n/a	16 / 17 (94.1%)	OL8_01_kdkA,98.734%;OL8_02_rmlB,99.718%;OL8_03_rmlA,99.656%;OL8_04_wvaD,99.724%;OL8_05_wvdA,99.219%;OL8_06_dltC,100.0%;OL8_07_wvdB,99.157%;OL8_08,100.0%;OL8_10_wvdD,100.0%;OL8_11_wvdE,99.526%;OL8_12_wvdF,100.0%;OL8_13_wvdG,100.0%;OL8_14_wvaH,100.0%;OL8_15_kdtA,98.821%;OL8_16_waaF,99.717%;OL8_17_msbB,92.424%	OL8_09_wvdC	0		0 / 17 (0%)		0
GCA_000490035.1_S120_genomic	OL12		None	?-+	0.9826	0.983	n/a	11 / 15 (73.3%)	OL12_01_kdkA,99.156%;OL12_06_wvaD,99.176%;OL12_07_wvcN,99.032%;OL12_08_wvcO,98.958%;OL12_09_wvcP,96.035%;OL12_10_wvcQ,97.17%;OL12_11_wvcR,99.069%;OL12_12_kdtA,96.706%;OL12_13_waaF,98.58%;OL12_14_wvaH,99.585%;OL12_15_msbB,100.0%	OL12_02_rmlB;OL12_03_rmlA;OL12_04_wbtA;OL12_05_wvdI	1	OL4_04_wbtA,94.4%	0 / 15 (0%)		0
GCA_000490055.1_S119_genomic	OL4		Very high		1	0.9828	+11 bp	19 / 19 (100%)	OL4_01_kdkA,99.156%;OL4_02_rmlB,99.155%;OL4_03_rmlA,99.654%;OL4_04_wbtA,99.225%;OL4_05_wvdI,100.0%;OL4_06_wvaD,99.185%;OL4_07_wvcN,97.742%;OL4_08,96.774%;OL4_09,99.275%;OL4_10,98.944%;OL4_11,98.507%;OL4_12_dprE1,100.0%;OL4_13_wvdC,99.593%;OL4_14,97.782%;OL4_15_kdtA,99.063%;OL4_16_wbnK,99.31%;OL4_17_waaF,99.148%;OL4_18_wvaH,98.34%;OL4_19_msbB,99.392%		0		0 / 19 (0%)		0
GCA_000490075.1_S118_genomic	OL4		Good	?*	0.9997	0.9694	n/a	19 / 19 (100%)	OL4_01_kdkA,98.312%;OL4_02_rmlB,99.155%;OL4_03_rmlA,99.654%;OL4_04_wbtA,99.225%;OL4_05_wvdI,100.0%;OL4_06_wvaD,98.913%;OL4_07_wvcN,98.065%;OL4_08,98.065%;OL4_09,99.275%;OL4_10,98.944%;OL4_11,98.507%;OL4_12_dprE1,100.0%;OL4_13_wvdC,99.593%;OL4_14,97.967%;OL4_15_kdtA,99.532%;OL4_16_wbnK,99.31%;OL4_17_waaF,99.148%;OL4_18_wvaH,98.34%;OL4_19_msbB,90.274%		0		0 / 19 (0%)		0
GCA_000490095.1_S117_genomic	OL1		Very high		1	0.9947	0 bp	14 / 14 (100%)	OL1_01_kdkA,98.312%;OL1_02_rmlB,100.0%;OL1_03_rmlA,100.0%;OL1_04_wvaA,100.0%;OL1_05_wvaB,100.0%;OL1_06_wvaC,100.0%;OL1_07_wvaD,100.0%;OL1_08_wvaE,99.365%;OL1_09_wvaF,100.0%;OL1_10_wvaG,100.0%;OL1_11_wvaH,99.582%;OL1_12_kdtA,99.292%;OL1_13_waaF,99.717%;OL1_14_msbB,99.697%		0		0 / 14 (0%)		0
GCA_000490115.1_S116_genomic	OL8		Good	?-*	0.9986	0.9795	n/a	16 / 17 (94.1%)	OL8_01_kdkA,98.734%;OL8_02_rmlB,99.718%;OL8_03_rmlA,99.656%;OL8_04_wvaD,99.724%;OL8_05_wvdA,99.219%;OL8_06_dltC,100.0%;OL8_07_wvdB,99.157%;OL8_08,100.0%;OL8_10_wvdD,100.0%;OL8_11_wvdE,99.526%;OL8_12_wvdF,100.0%;OL8_13_wvdG,100.0%;OL8_14_wvaH,100.0%;OL8_15_kdtA,98.821%;OL8_16_waaF,99.717%;OL8_17_msbB,92.424%	OL8_09_wvdC	0		0 / 17 (0%)		0
GCA_000490135.1_S115_genomic	OL4		Good	?	1	0.9857	n/a	19 / 19 (100%)	OL4_01_kdkA,99.578%;OL4_02_rmlB,99.718%;OL4_03_rmlA,100.0%;OL4_04_wbtA,98.45%;OL4_05_wvdI,100.0%;OL4_06_wvaD,99.457%;OL4_07_wvcN,97.742%;OL4_08,95.38%;OL4_09,98.551%;OL4_10,98.944%;OL4_11,98.507%;OL4_12_dprE1,100.0%;OL4_13_wvdC,99.593%;OL4_14,97.782%;OL4_15_kdtA,99.063%;OL4_16_wbnK,99.31%;OL4_17_waaF,99.148%;OL4_18_wvaH,98.34%;OL4_19_msbB,98.784%		0		0 / 19 (0%)		0
GCA_000490155.1_S114_genomic	OL1		Very high		1	0.9916	+19 bp	14 / 14 (100%)	OL1_01_kdkA,98.734%;OL1_02_rmlB,99.435%;OL1_03_rmlA,99.654%;OL1_04_wvaA,100.0%;OL1_05_wvaB,100.0%;OL1_06_wvaC,100.0%;OL1_07_wvaD,99.727%;OL1_08_wvaE,99.365%;OL1_09_wvaF,100.0%;OL1_10_wvaG,100.0%;OL1_11_wvaH,99.163%;OL1_12_kdtA,97.877%;OL1_13_waaF,98.584%;OL1_14_msbB,100.0%		0		0 / 14 (0%)		0
GCA_000490175.1_S113_genomic	OL1		Good	?	0.9988	0.9916	n/a	14 / 14 (100%)	OL1_01_kdkA,98.734%;OL1_02_rmlB,99.435%;OL1_03_rmlA,99.654%;OL1_04_wvaA,100.0%;OL1_05_wvaB,100.0%;OL1_06_wvaC,100.0%;OL1_07_wvaD,99.727%;OL1_08_wvaE,99.365%;OL1_09_wvaF,100.0%;OL1_10_wvaG,100.0%;OL1_11_wvaH,99.163%;OL1_12_kdtA,97.877%;OL1_13_waaF,98.584%;OL1_14_msbB,100.0%		0		0 / 14 (0%)		0
GCA_000490195.1_S112_genomic	OL1		Very high		1	0.9916	+19 bp	14 / 14 (100%)	OL1_01_kdkA,98.734%;OL1_02_rmlB,99.435%;OL1_03_rmlA,99.654%;OL1_04_wvaA,100.0%;OL1_05_wvaB,100.0%;OL1_06_wvaC,100.0%;OL1_07_wvaD,99.727%;OL1_08_wvaE,99.365%;OL1_09_wvaF,100.0%;OL1_10_wvaG,100.0%;OL1_11_wvaH,99.163%;OL1_12_kdtA,97.877%;OL1_13_waaF,98.584%;OL1_14_msbB,100.0%		0		0 / 14 (0%)		0
GCA_000490215.1_S111_genomic	OL1		Very high		1	0.9916	+19 bp	14 / 14 (100%)	OL1_01_kdkA,98.734%;OL1_02_rmlB,99.435%;OL1_03_rmlA,99.654%;OL1_04_wvaA,100.0%;OL1_05_wvaB,100.0%;OL1_06_wvaC,100.0%;OL1_07_wvaD,99.727%;OL1_08_wvaE,99.365%;OL1_09_wvaF,100.0%;OL1_10_wvaG,100.0%;OL1_11_wvaH,99.163%;OL1_12_kdtA,97.877%;OL1_13_waaF,98.584%;OL1_14_msbB,100.0%		0		0 / 14 (0%)		0
GCA_000490235.1_S110_genomic	OL1		Good	?	0.9999	0.9917	n/a	14 / 14 (100%)	OL1_01_kdkA,98.734%;OL1_02_rmlB,99.435%;OL1_03_rmlA,99.654%;OL1_04_wvaA,100.0%;OL1_05_wvaB,100.0%;OL1_06_wvaC,100.0%;OL1_07_wvaD,99.727%;OL1_08_wvaE,99.365%;OL1_09_wvaF,100.0%;OL1_10_wvaG,100.0%;OL1_11_wvaH,99.163%;OL1_12_kdtA,97.877%;OL1_13_waaF,98.584%;OL1_14_msbB,100.0%		0		0 / 14 (0%)		0
GCA_000490255.1_S109_genomic	OL5		Good	?-+	0.9857	0.9999	n/a	15 / 17 (88.2%)	OL5_01_kdkA,99.578%;OL5_02_rmlB,100.0%;OL5_03_rmlA,100.0%;OL5_05_wvaD,100.0%;OL5_06_wvcC,100.0%;OL5_07_wvaM,100.0%;OL5_08_wvaN,100.0%;OL5_09_gne,100.0%;OL5_10_wvaO,100.0%;OL5_11_wvaP,100.0%;OL5_12_hddC,100.0%;OL5_13_wvaQ,100.0%;OL5_15_kdtA,100.0%;OL5_16_waaF,100.0%;OL5_17_msbB,100.0%	OL5_04_wvcA;OL5_14_wvcD	1	OL11_20_wvcD_1,98.039%	0 / 17 (0%)		0
GCA_000490275.1_S108_genomic	OL5		Good	?	0.9999	0.9889	n/a	17 / 17 (100%)	OL5_01_kdkA,99.156%;OL5_02_rmlB,98.31%;OL5_03_rmlA,99.66%;OL5_04_wvcA,98.993%;OL5_05_wvaD,99.213%;OL5_06_wvcC,98.928%;OL5_07_wvaM,99.748%;OL5_08_wvaN,99.479%;OL5_09_gne,99.237%;OL5_10_wvaO,99.441%;OL5_11_wvaP,100.0%;OL5_12_hddC,100.0%;OL5_13_wvaQ,99.567%;OL5_14_wvcD,99.357%;OL5_15_kdtA,99.526%;OL5_16_waaF,99.15%;OL5_17_msbB,98.485%		0		0 / 17 (0%)		0
GCA_000490295.1_S106_genomic	OL5		Very high		1	0.9888	+13 bp	17 / 17 (100%)	OL5_01_kdkA,99.156%;OL5_02_rmlB,98.31%;OL5_03_rmlA,99.66%;OL5_04_wvcA,98.993%;OL5_05_wvaD,99.213%;OL5_06_wvcC,98.928%;OL5_07_wvaM,99.748%;OL5_08_wvaN,99.479%;OL5_09_gne,99.237%;OL5_10_wvaO,99.441%;OL5_11_wvaP,100.0%;OL5_12_hddC,100.0%;OL5_13_wvaQ,99.567%;OL5_14_wvcD,99.357%;OL5_15_kdtA,99.526%;OL5_16_waaF,99.15%;OL5_17_msbB,98.485%		0		0 / 17 (0%)		0
GCA_000490315.1_S105_genomic	OL4		Good	?-	0.9974	0.9849	n/a	17 / 19 (89.5%)	OL4_01_kdkA,99.578%;OL4_02_rmlB,99.155%;OL4_03_rmlA,100.0%;OL4_04_wbtA,99.225%;OL4_05_wvdI,100.0%;OL4_06_wvaD,99.185%;OL4_07_wvcN,98.27%;OL4_08,95.806%;OL4_09,98.551%;OL4_10,98.592%;OL4_11,98.507%;OL4_12_dprE1,99.766%;OL4_14,98.336%;OL4_15_kdtA,99.297%;OL4_16_wbnK,96.897%;OL4_17_waaF,99.148%;OL4_18_wvaH,100.0%	OL4_13_wvdC;OL4_19_msbB	0		0 / 19 (0%)		0
GCA_000490335.1_S104_genomic	OL6		Very high		1	0.9984	+3 bp	13 / 13 (100%)	OL6_01_kdkA,100.0%;OL6_02_wvcE,100.0%;OL6_03_wvcF,100.0%;OL6_04_wvcG,99.388%;OL6_05_wvcH,100.0%;OL6_06_wvcI,100.0%;OL6_07_wvcJ,99.661%;OL6_08_wvcK,99.844%;OL6_09_wvcL,100.0%;OL6_10_kdtA,99.765%;OL6_11_waaF,100.0%;OL6_12_wvaH,100.0%;OL6_13_msbB,100.0%		0		0 / 13 (0%)		0
GCA_000490355.1_S101_genomic	OL4		Good	?-	1	0.9768	n/a	18 / 19 (94.7%)	OL4_01_kdkA,99.156%;OL4_02_rmlB,99.155%;OL4_03_rmlA,100.0%;OL4_04_wbtA,98.45%;OL4_05_wvdI,100.0%;OL4_06_wvaD,99.185%;OL4_07_wvcN,96.774%;OL4_08,97.742%;OL4_09,98.551%;OL4_10,97.535%;OL4_11,100.0%;OL4_12_dprE1,99.766%;OL4_13_wvdC,100.0%;OL4_14,97.597%;OL4_15_kdtA,98.829%;OL4_16_wbnK,98.966%;OL4_17_waaF,98.113%;OL4_19_msbB,96.353%	OL4_18_wvaH	0		0 / 19 (0%)		4	OL13_or_OL13_02_wvaM,95.214%;OL13_or_OL13_04_gne,91.709%;OL13_or_OL13_03_wvaN,91.885%;OL13_or_OL13_05_wvaO,92.737%
GCA_000490375.1_S100_genomic	OL4		Very high	*	1	0.9721	+30 bp	19 / 19 (100%)	OL4_01_kdkA,99.156%;OL4_02_rmlB,99.718%;OL4_03_rmlA,99.654%;OL4_04_wbtA,96.899%;OL4_05_wvdI,99.363%;OL4_06_wvaD,99.457%;OL4_07_wvcN,100.0%;OL4_08,95.806%;OL4_09,99.275%;OL4_10,98.592%;OL4_11,98.507%;OL4_12_dprE1,100.0%;OL4_13_wvdC,99.593%;OL4_14,97.043%;OL4_15_kdtA,98.829%;OL4_16_wbnK,98.621%;OL4_17_waaF,99.432%;OL4_18_wvaH,97.51%;OL4_19_msbB,88.754%		0		0 / 19 (0%)		0
GCA_000490395.1_S098_genomic	OL3_or_OL13		Very high		1	0.9869	0 bp	18 / 18 (100%)	OL13_or_OL13_01_kdkA,99.163%;OL13_or_OL13_02_wvaM,99.496%;OL13_or_OL13_03_wvaN,99.219%;OL13_or_OL13_04_gne,98.995%;OL13_or_OL13_05_wvaO,99.441%;OL13_or_OL13_06_wvaP,100.0%;OL13_or_OL13_07_hddC,100.0%;OL13_or_OL13_08_wvaQ,100.0%;OL13_or_OL13_09_iolG,100.0%;OL13_or_OL13_10_kat,100.0%;OL13_or_OL13_11_yafV,99.632%;OL13_or_OL13_12_wvdC,99.222%;OL13_or_OL13_13_wvcC,100.0%;OL13_or_OL13_14_wvaR,100.0%;OL…		0		0 / 18 (0%)		0
GCA_000490415.1_S097_genomic	OL3_or_OL13		Very high		1	0.9884	0 bp	18 / 18 (100%)	OL13_or_OL13_01_kdkA,99.582%;OL13_or_OL13_02_wvaM,99.748%;OL13_or_OL13_03_wvaN,99.479%;OL13_or_OL13_04_gne,98.995%;OL13_or_OL13_05_wvaO,99.162%;OL13_or_OL13_06_wvaP,100.0%;OL13_or_OL13_07_hddC,100.0%;OL13_or_OL13_08_wvaQ,99.583%;OL13_or_OL13_09_iolG,100.0%;OL13_or_OL13_10_kat,100.0%;OL13_or_OL13_11_yafV,99.632%;OL13_or_OL13_12_wvdC,98.833%;OL13_or_OL13_13_wvcC,100.0%;OL13_or_OL13_14_wvaR,100.0%;O…		0		0 / 18 (0%)		0
GCA_000490445.1_S095_genomic	OL3_or_OL13		Good	?	0.9999	0.9998	n/a	18 / 18 (100%)	OL13_or_OL13_01_kdkA,100.0%;OL13_or_OL13_02_wvaM,100.0%;OL13_or_OL13_03_wvaN,100.0%;OL13_or_OL13_04_gne,100.0%;OL13_or_OL13_05_wvaO,100.0%;OL13_or_OL13_06_wvaP,100.0%;OL13_or_OL13_07_hddC,100.0%;OL13_or_OL13_08_wvaQ,100.0%;OL13_or_OL13_09_iolG,100.0%;OL13_or_OL13_10_kat,100.0%;OL13_or_OL13_11_yafV,100.0%;OL13_or_OL13_12_wvdC,100.0%;OL13_or_OL13_13_wvcC,100.0%;OL13_or_OL13_14_wvaR,100.0%;OL13_or_O…		0		0 / 18 (0%)		0
GCA_000490465.1_S094_genomic	OL3_or_OL13		Perfect		1	1	0 bp	18 / 18 (100%)	OL13_or_OL13_01_kdkA,100.0%;OL13_or_OL13_02_wvaM,100.0%;OL13_or_OL13_03_wvaN,100.0%;OL13_or_OL13_04_gne,100.0%;OL13_or_OL13_05_wvaO,100.0%;OL13_or_OL13_06_wvaP,100.0%;OL13_or_OL13_07_hddC,100.0%;OL13_or_OL13_08_wvaQ,100.0%;OL13_or_OL13_09_iolG,100.0%;OL13_or_OL13_10_kat,100.0%;OL13_or_OL13_11_yafV,100.0%;OL13_or_OL13_12_wvdC,100.0%;OL13_or_OL13_13_wvcC,100.0%;OL13_or_OL13_14_wvaR,100.0%;OL13_or_O…		0		0 / 18 (0%)		0
GCA_000490485.1_S093_genomic	OL3_or_OL13		Low	?-	0.9474	1	n/a	15 / 18 (83.3%)	OL13_or_OL13_01_kdkA,100.0%;OL13_or_OL13_02_wvaM,100.0%;OL13_or_OL13_03_wvaN,100.0%;OL13_or_OL13_04_gne,100.0%;OL13_or_OL13_05_wvaO,100.0%;OL13_or_OL13_06_wvaP,100.0%;OL13_or_OL13_07_hddC,100.0%;OL13_or_OL13_08_wvaQ,100.0%;OL13_or_OL13_09_iolG,100.0%;OL13_or_OL13_10_kat,100.0%;OL13_or_OL13_11_yafV,100.0%;OL13_or_OL13_12_wvdC,100.0%;OL13_or_OL13_16_kdtA,100.0%;OL13_or_OL13_17_waaF,100.0%;OL13_or_O…	OL13_or_OL13_13_wvcC;OL13_or_OL13_14_wvaR;OL13_or_OL13_15_wvaH	0		0 / 18 (0%)		0
GCA_000490515.1_S091_genomic	OL4-1		Good	?-*	0.9999	0.9704	n/a	18 / 19 (94.7%)	OL4-1_01_kdkA,100.0%;OL4-1_02_rmlB,98.592%;OL4-1_03_rmlA,96.54%;OL4-1_04_wbtA,99.213%;OL4-1_05_wvcM,100.0%;OL4-1_06_wvaD,94.837%;OL4-1_07_wvcN,92.605%;OL4-1_08,96.774%;OL4-1_09,99.275%;OL4-1_10,98.239%;OL4-1_12_dprE1,99.766%;OL4-1_13_wvdC,99.593%;OL4-1_14,96.858%;OL4-1_15_kdtA,97.658%;OL4-1_16_wbnK,99.31%;OL4-1_17_waaF,99.716%;OL4-1_18_wvaH,99.585%;OL4-1_19_msbB,96.049%	OL4-1_11	0		0 / 19 (0%)		0
GCA_000490535.1_S090_genomic	OL4-1		None	?-*	0.9216	0.9704	n/a	13 / 19 (68.4%)	OL4-1_01_kdkA,100.0%;OL4-1_02_rmlB,98.592%;OL4-1_03_rmlA,96.54%;OL4-1_04_wbtA,99.213%;OL4-1_05_wvcM,100.0%;OL4-1_06_wvaD,94.837%;OL4-1_07_wvcN,92.605%;OL4-1_11,99.254%;OL4-1_12_dprE1,99.766%;OL4-1_13_wvdC,99.593%;OL4-1_15_kdtA,97.658%;OL4-1_17_waaF,99.716%;OL4-1_18_wvaH,99.585%	OL4-1_08;OL4-1_09;OL4-1_10;OL4-1_14;OL4-1_16_wbnK;OL4-1_19_msbB	0		0 / 19 (0%)		0
GCA_000490555.1_S088_genomic	OL4-1		Very high	*	1	0.9705	-19 bp	19 / 19 (100%)	OL4-1_01_kdkA,100.0%;OL4-1_02_rmlB,98.592%;OL4-1_03_rmlA,96.54%;OL4-1_04_wbtA,99.213%;OL4-1_05_wvcM,100.0%;OL4-1_06_wvaD,94.837%;OL4-1_07_wvcN,92.605%;OL4-1_08,96.774%;OL4-1_09,99.275%;OL4-1_10,98.239%;OL4-1_11,99.254%;OL4-1_12_dprE1,99.766%;OL4-1_13_wvdC,99.593%;OL4-1_14,96.858%;OL4-1_15_kdtA,97.658%;OL4-1_16_wbnK,99.31%;OL4-1_17_waaF,99.716%;OL4-1_18_wvaH,99.585%;OL4-1_19_msbB,96.049%		0		0 / 19 (0%)		0
GCA_000490575.1_S087_genomic	OL4-1		Very high	*	1	0.9705	-19 bp	19 / 19 (100%)	OL4-1_01_kdkA,100.0%;OL4-1_02_rmlB,98.592%;OL4-1_03_rmlA,96.54%;OL4-1_04_wbtA,99.213%;OL4-1_05_wvcM,100.0%;OL4-1_06_wvaD,94.837%;OL4-1_07_wvcN,92.605%;OL4-1_08,96.774%;OL4-1_09,99.275%;OL4-1_10,98.239%;OL4-1_11,99.254%;OL4-1_12_dprE1,99.766%;OL4-1_13_wvdC,99.593%;OL4-1_14,96.858%;OL4-1_15_kdtA,97.658%;OL4-1_16_wbnK,99.31%;OL4-1_17_waaF,99.716%;OL4-1_18_wvaH,99.585%;OL4-1_19_msbB,96.049%		0		0 / 19 (0%)		0
GCA_000490595.1_S086_genomic	OL1		Very high		1	0.9931	0 bp	14 / 14 (100%)	OL1_01_kdkA,99.156%;OL1_02_rmlB,99.718%;OL1_03_rmlA,99.654%;OL1_04_wvaA,99.301%;OL1_05_wvaB,100.0%;OL1_06_wvaC,100.0%;OL1_07_wvaD,100.0%;OL1_08_wvaE,99.048%;OL1_09_wvaF,100.0%;OL1_10_wvaG,100.0%;OL1_11_wvaH,99.163%;OL1_12_kdtA,98.821%;OL1_13_waaF,99.433%;OL1_14_msbB,100.0%		0		0 / 14 (0%)		0
GCA_000490615.1_S083_genomic	OL3_or_OL13		Good	?-	0.9999	0.9999	n/a	17 / 18 (94.4%)	OL13_or_OL13_01_kdkA,100.0%;OL13_or_OL13_02_wvaM,100.0%;OL13_or_OL13_03_wvaN,100.0%;OL13_or_OL13_04_gne,100.0%;OL13_or_OL13_05_wvaO,100.0%;OL13_or_OL13_06_wvaP,100.0%;OL13_or_OL13_07_hddC,100.0%;OL13_or_OL13_08_wvaQ,100.0%;OL13_or_OL13_09_iolG,100.0%;OL13_or_OL13_11_yafV,100.0%;OL13_or_OL13_12_wvdC,100.0%;OL13_or_OL13_13_wvcC,100.0%;OL13_or_OL13_14_wvaR,100.0%;OL13_or_OL13_15_wvaH,100.0%;OL13_or_…	OL13_or_OL13_10_kat	0		0 / 18 (0%)		0
GCA_000490635.1_S082_genomic	OL3_or_OL13		Good	?-	1	0.9999	n/a	16 / 18 (88.9%)	OL13_or_OL13_01_kdkA,100.0%;OL13_or_OL13_02_wvaM,100.0%;OL13_or_OL13_03_wvaN,100.0%;OL13_or_OL13_04_gne,100.0%;OL13_or_OL13_05_wvaO,100.0%;OL13_or_OL13_06_wvaP,100.0%;OL13_or_OL13_07_hddC,100.0%;OL13_or_OL13_08_wvaQ,100.0%;OL13_or_OL13_09_iolG,100.0%;OL13_or_OL13_10_kat,100.0%;OL13_or_OL13_11_yafV,100.0%;OL13_or_OL13_12_wvdC,100.0%;OL13_or_OL13_14_wvaR,100.0%;OL13_or_OL13_16_kdtA,100.0%;OL13_or_O…	OL13_or_OL13_13_wvcC;OL13_or_OL13_15_wvaH	0		0 / 18 (0%)		0
GCA_000490655.1_S081_genomic	OL3_or_OL13		Perfect		1	1	0 bp	18 / 18 (100%)	OL13_or_OL13_01_kdkA,100.0%;OL13_or_OL13_02_wvaM,100.0%;OL13_or_OL13_03_wvaN,100.0%;OL13_or_OL13_04_gne,100.0%;OL13_or_OL13_05_wvaO,100.0%;OL13_or_OL13_06_wvaP,100.0%;OL13_or_OL13_07_hddC,100.0%;OL13_or_OL13_08_wvaQ,100.0%;OL13_or_OL13_09_iolG,100.0%;OL13_or_OL13_10_kat,100.0%;OL13_or_OL13_11_yafV,100.0%;OL13_or_OL13_12_wvdC,100.0%;OL13_or_OL13_13_wvcC,100.0%;OL13_or_OL13_14_wvaR,100.0%;OL13_or_O…		0		0 / 18 (0%)		0
GCA_000490675.1_S079_genomic	OL3_or_OL13		Perfect		1	1	0 bp	18 / 18 (100%)	OL13_or_OL13_01_kdkA,100.0%;OL13_or_OL13_02_wvaM,100.0%;OL13_or_OL13_03_wvaN,100.0%;OL13_or_OL13_04_gne,100.0%;OL13_or_OL13_05_wvaO,100.0%;OL13_or_OL13_06_wvaP,100.0%;OL13_or_OL13_07_hddC,100.0%;OL13_or_OL13_08_wvaQ,100.0%;OL13_or_OL13_09_iolG,100.0%;OL13_or_OL13_10_kat,100.0%;OL13_or_OL13_11_yafV,100.0%;OL13_or_OL13_12_wvdC,100.0%;OL13_or_OL13_13_wvcC,100.0%;OL13_or_OL13_14_wvaR,100.0%;OL13_or_O…		0		0 / 18 (0%)		0
GCA_000490695.1_S078_genomic	OL3_or_OL13		Perfect		1	1	0 bp	18 / 18 (100%)	OL13_or_OL13_01_kdkA,100.0%;OL13_or_OL13_02_wvaM,100.0%;OL13_or_OL13_03_wvaN,100.0%;OL13_or_OL13_04_gne,100.0%;OL13_or_OL13_05_wvaO,100.0%;OL13_or_OL13_06_wvaP,100.0%;OL13_or_OL13_07_hddC,100.0%;OL13_or_OL13_08_wvaQ,100.0%;OL13_or_OL13_09_iolG,100.0%;OL13_or_OL13_10_kat,100.0%;OL13_or_OL13_11_yafV,100.0%;OL13_or_OL13_12_wvdC,100.0%;OL13_or_OL13_13_wvcC,100.0%;OL13_or_OL13_14_wvaR,100.0%;OL13_or_O…		0		0 / 18 (0%)		0
GCA_000490715.1_S077_genomic	OL3_or_OL13		Good	?-	0.9938	1	n/a	17 / 18 (94.4%)	OL13_or_OL13_01_kdkA,100.0%;OL13_or_OL13_02_wvaM,100.0%;OL13_or_OL13_03_wvaN,100.0%;OL13_or_OL13_04_gne,100.0%;OL13_or_OL13_05_wvaO,100.0%;OL13_or_OL13_06_wvaP,100.0%;OL13_or_OL13_07_hddC,100.0%;OL13_or_OL13_08_wvaQ,100.0%;OL13_or_OL13_09_iolG,100.0%;OL13_or_OL13_10_kat,100.0%;OL13_or_OL13_11_yafV,100.0%;OL13_or_OL13_12_wvdC,100.0%;OL13_or_OL13_14_wvaR,100.0%;OL13_or_OL13_15_wvaH,100.0%;OL13_or_O…	OL13_or_OL13_13_wvcC	0		0 / 18 (0%)		0
GCA_000490735.1_S076_genomic	OL3_or_OL13		Good	?-	1	1	n/a	17 / 18 (94.4%)	OL13_or_OL13_01_kdkA,100.0%;OL13_or_OL13_02_wvaM,100.0%;OL13_or_OL13_03_wvaN,100.0%;OL13_or_OL13_04_gne,100.0%;OL13_or_OL13_05_wvaO,100.0%;OL13_or_OL13_06_wvaP,100.0%;OL13_or_OL13_07_hddC,100.0%;OL13_or_OL13_09_iolG,100.0%;OL13_or_OL13_10_kat,100.0%;OL13_or_OL13_11_yafV,100.0%;OL13_or_OL13_12_wvdC,100.0%;OL13_or_OL13_13_wvcC,100.0%;OL13_or_OL13_14_wvaR,100.0%;OL13_or_OL13_15_wvaH,100.0%;OL13_or_O…	OL13_or_OL13_08_wvaQ	0		0 / 18 (0%)		0
GCA_000490755.1_S075_genomic	OL3_or_OL13		Good	?	1	1	n/a	18 / 18 (100%)	OL13_or_OL13_01_kdkA,100.0%;OL13_or_OL13_02_wvaM,100.0%;OL13_or_OL13_03_wvaN,100.0%;OL13_or_OL13_04_gne,100.0%;OL13_or_OL13_05_wvaO,100.0%;OL13_or_OL13_06_wvaP,100.0%;OL13_or_OL13_07_hddC,100.0%;OL13_or_OL13_08_wvaQ,100.0%;OL13_or_OL13_09_iolG,100.0%;OL13_or_OL13_10_kat,100.0%;OL13_or_OL13_11_yafV,100.0%;OL13_or_OL13_12_wvdC,100.0%;OL13_or_OL13_13_wvcC,100.0%;OL13_or_OL13_14_wvaR,100.0%;OL13_or_O…		0		0 / 18 (0%)		0
GCA_000490775.1_S074_genomic	OL3_or_OL13		Good	?-	0.9921	1	n/a	17 / 18 (94.4%)	OL13_or_OL13_01_kdkA,100.0%;OL13_or_OL13_02_wvaM,100.0%;OL13_or_OL13_03_wvaN,100.0%;OL13_or_OL13_04_gne,100.0%;OL13_or_OL13_05_wvaO,100.0%;OL13_or_OL13_06_wvaP,100.0%;OL13_or_OL13_07_hddC,100.0%;OL13_or_OL13_08_wvaQ,100.0%;OL13_or_OL13_09_iolG,100.0%;OL13_or_OL13_10_kat,100.0%;OL13_or_OL13_11_yafV,100.0%;OL13_or_OL13_12_wvdC,100.0%;OL13_or_OL13_14_wvaR,100.0%;OL13_or_OL13_15_wvaH,100.0%;OL13_or_O…	OL13_or_OL13_13_wvcC	0		0 / 18 (0%)		0
GCA_000490795.1_S073_genomic	OL4		Very high		1	0.9778	+11 bp	19 / 19 (100%)	OL4_01_kdkA,99.156%;OL4_02_rmlB,98.873%;OL4_03_rmlA,99.654%;OL4_04_wbtA,98.45%;OL4_05_wvdI,99.363%;OL4_06_wvaD,99.728%;OL4_07_wvcN,99.677%;OL4_08,96.129%;OL4_09,99.275%;OL4_10,98.592%;OL4_11,97.761%;OL4_12_dprE1,100.0%;OL4_13_wvdC,98.78%;OL4_14,98.891%;OL4_15_kdtA,99.532%;OL4_16_wbnK,98.276%;OL4_17_waaF,98.864%;OL4_18_wvaH,98.34%;OL4_19_msbB,95.137%		0		0 / 19 (0%)		0
GCA_000490815.1_S072_genomic	OL3_or_OL13		Perfect		1	1	0 bp	18 / 18 (100%)	OL13_or_OL13_01_kdkA,100.0%;OL13_or_OL13_02_wvaM,100.0%;OL13_or_OL13_03_wvaN,100.0%;OL13_or_OL13_04_gne,100.0%;OL13_or_OL13_05_wvaO,100.0%;OL13_or_OL13_06_wvaP,100.0%;OL13_or_OL13_07_hddC,100.0%;OL13_or_OL13_08_wvaQ,100.0%;OL13_or_OL13_09_iolG,100.0%;OL13_or_OL13_10_kat,100.0%;OL13_or_OL13_11_yafV,100.0%;OL13_or_OL13_12_wvdC,100.0%;OL13_or_OL13_13_wvcC,100.0%;OL13_or_OL13_14_wvaR,100.0%;OL13_or_O…		0		0 / 18 (0%)		0
GCA_000490835.1_S071_genomic	OL1		Very high		1	0.9928	0 bp	14 / 14 (100%)	OL1_01_kdkA,99.156%;OL1_02_rmlB,99.435%;OL1_03_rmlA,99.654%;OL1_04_wvaA,100.0%;OL1_05_wvaB,100.0%;OL1_06_wvaC,100.0%;OL1_07_wvaD,100.0%;OL1_08_wvaE,99.048%;OL1_09_wvaF,99.505%;OL1_10_wvaG,100.0%;OL1_11_wvaH,99.163%;OL1_12_kdtA,99.057%;OL1_13_waaF,99.717%;OL1_14_msbB,98.788%		0		0 / 14 (0%)		0
GCA_000490855.1_S070_genomic	OL3_or_OL13		Good	?-	1	1	n/a	16 / 18 (88.9%)	OL13_or_OL13_01_kdkA,100.0%;OL13_or_OL13_02_wvaM,100.0%;OL13_or_OL13_03_wvaN,100.0%;OL13_or_OL13_04_gne,100.0%;OL13_or_OL13_06_wvaP,100.0%;OL13_or_OL13_07_hddC,100.0%;OL13_or_OL13_08_wvaQ,100.0%;OL13_or_OL13_09_iolG,100.0%;OL13_or_OL13_10_kat,100.0%;OL13_or_OL13_11_yafV,100.0%;OL13_or_OL13_12_wvdC,100.0%;OL13_or_OL13_14_wvaR,100.0%;OL13_or_OL13_15_wvaH,100.0%;OL13_or_OL13_16_kdtA,100.0%;OL13_or_O…	OL13_or_OL13_05_wvaO;OL13_or_OL13_13_wvcC	0		0 / 18 (0%)		0
GCA_000490875.1_S069_genomic	OL3_or_OL13		Perfect		1	1	0 bp	18 / 18 (100%)	OL13_or_OL13_01_kdkA,100.0%;OL13_or_OL13_02_wvaM,100.0%;OL13_or_OL13_03_wvaN,100.0%;OL13_or_OL13_04_gne,100.0%;OL13_or_OL13_05_wvaO,100.0%;OL13_or_OL13_06_wvaP,100.0%;OL13_or_OL13_07_hddC,100.0%;OL13_or_OL13_08_wvaQ,100.0%;OL13_or_OL13_09_iolG,100.0%;OL13_or_OL13_10_kat,100.0%;OL13_or_OL13_11_yafV,100.0%;OL13_or_OL13_12_wvdC,100.0%;OL13_or_OL13_13_wvcC,100.0%;OL13_or_OL13_14_wvaR,100.0%;OL13_or_O…		0		0 / 18 (0%)		0
GCA_000490895.1_S068_genomic	OL3_or_OL13		Perfect		1	1	0 bp	18 / 18 (100%)	OL13_or_OL13_01_kdkA,100.0%;OL13_or_OL13_02_wvaM,100.0%;OL13_or_OL13_03_wvaN,100.0%;OL13_or_OL13_04_gne,100.0%;OL13_or_OL13_05_wvaO,100.0%;OL13_or_OL13_06_wvaP,100.0%;OL13_or_OL13_07_hddC,100.0%;OL13_or_OL13_08_wvaQ,100.0%;OL13_or_OL13_09_iolG,100.0%;OL13_or_OL13_10_kat,100.0%;OL13_or_OL13_11_yafV,100.0%;OL13_or_OL13_12_wvdC,100.0%;OL13_or_OL13_13_wvcC,100.0%;OL13_or_OL13_14_wvaR,100.0%;OL13_or_O…		0		0 / 18 (0%)		0
GCA_000490915.1_S067_genomic	OL3_or_OL13		Perfect		1	1	0 bp	18 / 18 (100%)	OL13_or_OL13_01_kdkA,100.0%;OL13_or_OL13_02_wvaM,100.0%;OL13_or_OL13_03_wvaN,100.0%;OL13_or_OL13_04_gne,100.0%;OL13_or_OL13_05_wvaO,100.0%;OL13_or_OL13_06_wvaP,100.0%;OL13_or_OL13_07_hddC,100.0%;OL13_or_OL13_08_wvaQ,100.0%;OL13_or_OL13_09_iolG,100.0%;OL13_or_OL13_10_kat,100.0%;OL13_or_OL13_11_yafV,100.0%;OL13_or_OL13_12_wvdC,100.0%;OL13_or_OL13_13_wvcC,100.0%;OL13_or_OL13_14_wvaR,100.0%;OL13_or_O…		0		0 / 18 (0%)		0
GCA_000490935.1_S066_genomic	OL3_or_OL13		Perfect		1	1	0 bp	18 / 18 (100%)	OL13_or_OL13_01_kdkA,100.0%;OL13_or_OL13_02_wvaM,100.0%;OL13_or_OL13_03_wvaN,100.0%;OL13_or_OL13_04_gne,100.0%;OL13_or_OL13_05_wvaO,100.0%;OL13_or_OL13_06_wvaP,100.0%;OL13_or_OL13_07_hddC,100.0%;OL13_or_OL13_08_wvaQ,100.0%;OL13_or_OL13_09_iolG,100.0%;OL13_or_OL13_10_kat,100.0%;OL13_or_OL13_11_yafV,100.0%;OL13_or_OL13_12_wvdC,100.0%;OL13_or_OL13_13_wvcC,100.0%;OL13_or_OL13_14_wvaR,100.0%;OL13_or_O…		0		0 / 18 (0%)		0
GCA_000490955.1_S065_genomic	OL1		Very high		1	0.9931	0 bp	14 / 14 (100%)	OL1_01_kdkA,99.156%;OL1_02_rmlB,99.718%;OL1_03_rmlA,99.654%;OL1_04_wvaA,99.301%;OL1_05_wvaB,100.0%;OL1_06_wvaC,100.0%;OL1_07_wvaD,100.0%;OL1_08_wvaE,99.048%;OL1_09_wvaF,100.0%;OL1_10_wvaG,100.0%;OL1_11_wvaH,99.163%;OL1_12_kdtA,98.821%;OL1_13_waaF,99.433%;OL1_14_msbB,100.0%		0		0 / 14 (0%)		0
GCA_000490975.1_S064_genomic	OL3_or_OL13		Good	?-	0.9896	1	n/a	17 / 18 (94.4%)	OL13_or_OL13_01_kdkA,100.0%;OL13_or_OL13_02_wvaM,100.0%;OL13_or_OL13_03_wvaN,100.0%;OL13_or_OL13_04_gne,100.0%;OL13_or_OL13_05_wvaO,100.0%;OL13_or_OL13_06_wvaP,100.0%;OL13_or_OL13_07_hddC,100.0%;OL13_or_OL13_08_wvaQ,100.0%;OL13_or_OL13_09_iolG,100.0%;OL13_or_OL13_10_kat,100.0%;OL13_or_OL13_11_yafV,100.0%;OL13_or_OL13_12_wvdC,100.0%;OL13_or_OL13_13_wvcC,100.0%;OL13_or_OL13_14_wvaR,100.0%;OL13_or_O…	OL13_or_OL13_15_wvaH	0		0 / 18 (0%)		0
GCA_000490995.1_S063_genomic	OL4-1		Very high	*	1	0.9705	-19 bp	19 / 19 (100%)	OL4-1_01_kdkA,100.0%;OL4-1_02_rmlB,98.592%;OL4-1_03_rmlA,96.54%;OL4-1_04_wbtA,99.213%;OL4-1_05_wvcM,100.0%;OL4-1_06_wvaD,94.837%;OL4-1_07_wvcN,92.605%;OL4-1_08,96.774%;OL4-1_09,99.275%;OL4-1_10,98.239%;OL4-1_11,99.254%;OL4-1_12_dprE1,99.766%;OL4-1_13_wvdC,99.593%;OL4-1_14,96.858%;OL4-1_15_kdtA,97.658%;OL4-1_16_wbnK,99.31%;OL4-1_17_waaF,99.716%;OL4-1_18_wvaH,99.585%;OL4-1_19_msbB,96.049%		0		0 / 19 (0%)		0
GCA_000491015.1_S062_genomic	OL1		Very high		1	0.9931	0 bp	14 / 14 (100%)	OL1_01_kdkA,99.156%;OL1_02_rmlB,99.718%;OL1_03_rmlA,99.654%;OL1_04_wvaA,99.301%;OL1_05_wvaB,100.0%;OL1_06_wvaC,100.0%;OL1_07_wvaD,100.0%;OL1_08_wvaE,99.048%;OL1_09_wvaF,100.0%;OL1_10_wvaG,100.0%;OL1_11_wvaH,99.163%;OL1_12_kdtA,98.821%;OL1_13_waaF,99.433%;OL1_14_msbB,100.0%		0		0 / 14 (0%)		0
GCA_000491035.1_S060_genomic	OL3_or_OL13		Good	?-	0.9999	0.9868	n/a	17 / 18 (94.4%)	OL13_or_OL13_01_kdkA,98.745%;OL13_or_OL13_02_wvaM,98.992%;OL13_or_OL13_03_wvaN,98.698%;OL13_or_OL13_04_gne,98.995%;OL13_or_OL13_05_wvaO,98.324%;OL13_or_OL13_06_wvaP,100.0%;OL13_or_OL13_07_hddC,99.204%;OL13_or_OL13_08_wvaQ,99.583%;OL13_or_OL13_09_iolG,100.0%;OL13_or_OL13_10_kat,100.0%;OL13_or_OL13_11_yafV,99.265%;OL13_or_OL13_13_wvcC,100.0%;OL13_or_OL13_14_wvaR,100.0%;OL13_or_OL13_15_wvaH,98.75%;O…	OL13_or_OL13_12_wvdC	0		0 / 18 (0%)		1	OL14_03_rmlA,80.556%
GCA_000491055.1_S058_genomic	OL4		Very high		1	0.9969	0 bp	19 / 19 (100%)	OL4_01_kdkA,98.312%;OL4_02_rmlB,99.437%;OL4_03_rmlA,99.654%;OL4_04_wbtA,99.225%;OL4_05_wvdI,100.0%;OL4_06_wvaD,100.0%;OL4_07_wvcN,100.0%;OL4_08,99.677%;OL4_09,98.551%;OL4_10,100.0%;OL4_11,100.0%;OL4_12_dprE1,100.0%;OL4_13_wvdC,100.0%;OL4_14,99.815%;OL4_15_kdtA,99.766%;OL4_16_wbnK,99.655%;OL4_17_waaF,100.0%;OL4_18_wvaH,100.0%;OL4_19_msbB,100.0%		0		0 / 19 (0%)		0
GCA_000491075.1_S057_genomic	OL8		Good	?-	1	0.9945	n/a	16 / 17 (94.1%)	OL8_01_kdkA,99.578%;OL8_02_rmlB,100.0%;OL8_03_rmlA,99.656%;OL8_04_wvaD,100.0%;OL8_05_wvdA,100.0%;OL8_06_dltC,100.0%;OL8_07_wvdB,99.438%;OL8_08,100.0%;OL8_10_wvdD,100.0%;OL8_11_wvdE,99.052%;OL8_12_wvdF,99.293%;OL8_13_wvdG,99.644%;OL8_14_wvaH,100.0%;OL8_15_kdtA,99.292%;OL8_16_waaF,99.15%;OL8_17_msbB,100.0%	OL8_09_wvdC	0		0 / 17 (0%)		0
GCA_000491095.1_S056_genomic	OL8		Very high		1	0.9945	0 bp	17 / 17 (100%)	OL8_01_kdkA,99.578%;OL8_02_rmlB,100.0%;OL8_03_rmlA,99.656%;OL8_04_wvaD,100.0%;OL8_05_wvdA,100.0%;OL8_06_dltC,100.0%;OL8_07_wvdB,99.438%;OL8_08,100.0%;OL8_09_wvdC,100.0%;OL8_10_wvdD,100.0%;OL8_11_wvdE,99.052%;OL8_12_wvdF,99.293%;OL8_13_wvdG,99.644%;OL8_14_wvaH,100.0%;OL8_15_kdtA,99.292%;OL8_16_waaF,99.15%;OL8_17_msbB,100.0%		0		0 / 17 (0%)		0
GCA_000491115.1_S055_genomic	OL8		Good	?-	0.9971	0.9945	n/a	16 / 17 (94.1%)	OL8_01_kdkA,99.578%;OL8_02_rmlB,100.0%;OL8_03_rmlA,99.656%;OL8_04_wvaD,100.0%;OL8_05_wvdA,100.0%;OL8_06_dltC,100.0%;OL8_07_wvdB,99.438%;OL8_08,100.0%;OL8_09_wvdC,100.0%;OL8_10_wvdD,100.0%;OL8_11_wvdE,99.052%;OL8_13_wvdG,99.644%;OL8_14_wvaH,100.0%;OL8_15_kdtA,99.292%;OL8_16_waaF,99.15%;OL8_17_msbB,100.0%	OL8_12_wvdF	0		0 / 17 (0%)		0
GCA_000491135.1_S054_genomic	OL8		Very high		1	0.9945	0 bp	17 / 17 (100%)	OL8_01_kdkA,99.578%;OL8_02_rmlB,100.0%;OL8_03_rmlA,99.656%;OL8_04_wvaD,100.0%;OL8_05_wvdA,100.0%;OL8_06_dltC,100.0%;OL8_07_wvdB,99.438%;OL8_08,100.0%;OL8_09_wvdC,100.0%;OL8_10_wvdD,100.0%;OL8_11_wvdE,99.052%;OL8_12_wvdF,99.293%;OL8_13_wvdG,99.644%;OL8_14_wvaH,100.0%;OL8_15_kdtA,99.292%;OL8_16_waaF,99.15%;OL8_17_msbB,100.0%		0		0 / 17 (0%)		0
GCA_000491155.1_S053_genomic	OL1		Good	?-	0.9736	0.9945	n/a	13 / 14 (92.9%)	OL1_01_kdkA,98.312%;OL1_02_rmlB,100.0%;OL1_03_rmlA,100.0%;OL1_04_wvaA,100.0%;OL1_05_wvaB,100.0%;OL1_06_wvaC,100.0%;OL1_07_wvaD,100.0%;OL1_08_wvaE,99.365%;OL1_10_wvaG,100.0%;OL1_11_wvaH,99.561%;OL1_12_kdtA,99.292%;OL1_13_waaF,99.717%;OL1_14_msbB,99.697%	OL1_09_wvaF	0		0 / 14 (0%)		0
GCA_000491175.1_S052_genomic	OL4-1		Good	?-*	1	0.969	n/a	18 / 19 (94.7%)	OL4-1_01_kdkA,99.578%;OL4-1_02_rmlB,98.567%;OL4-1_03_rmlA,97.924%;OL4-1_04_wbtA,97.638%;OL4-1_05_wvcM,98.851%;OL4-1_06_wvaD,93.733%;OL4-1_07_wvcN,92.283%;OL4-1_08,97.419%;OL4-1_09,99.275%;OL4-1_10,97.887%;OL4-1_11,100.0%;OL4-1_12_dprE1,99.533%;OL4-1_13_wvdC,99.593%;OL4-1_14,96.673%;OL4-1_15_kdtA,98.126%;OL4-1_16_wbnK,99.31%;OL4-1_17_waaF,99.432%;OL4-1_18_wvaH,99.585%	OL4-1_19_msbB	0		0 / 19 (0%)		0
GCA_000491195.1_S049_genomic	OL5		Very high		1	0.9908	+13 bp	17 / 17 (100%)	OL5_01_kdkA,98.312%;OL5_02_rmlB,98.592%;OL5_03_rmlA,99.32%;OL5_04_wvcA,99.329%;OL5_05_wvaD,99.475%;OL5_06_wvcC,99.464%;OL5_07_wvaM,100.0%;OL5_08_wvaN,99.479%;OL5_09_gne,99.491%;OL5_10_wvaO,99.441%;OL5_11_wvaP,100.0%;OL5_12_hddC,99.717%;OL5_13_wvaQ,100.0%;OL5_14_wvcD,99.678%;OL5_15_kdtA,99.763%;OL5_16_waaF,99.15%;OL5_17_msbB,99.091%		0		0 / 17 (0%)		0
GCA_000491215.1_S048_genomic	OL11		Good	?-	1	0.9956	n/a	22 / 24 (91.7%)	OL11_01_kdkA,98.734%;OL11_02_rmlB,99.437%;OL11_03_rmlA,100.0%;OL11_04_wvdJ,98.895%;OL11_05_wvdB,99.155%;OL11_06,100.0%;OL11_07_wvdC,99.597%;OL11_08,100.0%;OL11_09_wvdK,100.0%;OL11_10_wvdA,100.0%;OL11_11_wvaD,99.738%;OL11_12_wvcC,99.464%;OL11_13_wvaM,100.0%;OL11_14_wvaN,100.0%;OL11_15_gne,99.746%;OL11_16_wvaO,99.721%;OL11_17_wvaP,100.0%;OL11_19_wvaQ,100.0%;OL11_20_wvcD_1,100.0%;OL11_22_kdtA,100.0%…	OL11_18_hddC;OL11_21_wvcD_2	0		0 / 24 (0%)		0
GCA_000491235.1_S047_genomic	OL2		Good	?-	0.9992	0.9836	n/a	15 / 16 (93.8%)	OL2_01_kdkA,100.0%;OL2_02_wvaI,99.675%;OL2_03_wvaJ,100.0%;OL2_04_wvaK,99.18%;OL2_05_wvaL,99.383%;OL2_06_wvaM,99.748%;OL2_07_wvaN,99.219%;OL2_08_gne,99.491%;OL2_09_wvaO,95.81%;OL2_10_wvaP,96.33%;OL2_12_wvaQ,99.569%;OL2_13_wvaR,100.0%;OL2_14_kdtA,99.052%;OL2_15_waaF,98.867%;OL2_16_msbB,98.485%	OL2_11_hddC	0		0 / 16 (0%)		0
GCA_000491255.1_S046_genomic	OL11		High	-	1	0.985	-9 bp	23 / 24 (95.8%)	OL11_01_kdkA,99.156%;OL11_02_rmlB,99.437%;OL11_03_rmlA,99.32%;OL11_04_wvdJ,98.343%;OL11_05_wvdB,99.437%;OL11_06,100.0%;OL11_07_wvdC,99.597%;OL11_08,100.0%;OL11_09_wvdK,100.0%;OL11_10_wvdA,99.779%;OL11_11_wvaD,100.0%;OL11_12_wvcC,99.732%;OL11_13_wvaM,100.0%;OL11_14_wvaN,99.74%;OL11_15_gne,99.746%;OL11_16_wvaO,99.441%;OL11_17_wvaP,99.541%;OL11_18_hddC,99.717%;OL11_19_wvaQ,100.0%;OL11_20_wvcD_1,100.…	OL11_21_wvcD_2	0		0 / 24 (0%)		0
GCA_000491275.1_S045_genomic	OL1		Very high		1	0.9947	0 bp	14 / 14 (100%)	OL1_01_kdkA,98.312%;OL1_02_rmlB,100.0%;OL1_03_rmlA,100.0%;OL1_04_wvaA,100.0%;OL1_05_wvaB,100.0%;OL1_06_wvaC,100.0%;OL1_07_wvaD,100.0%;OL1_08_wvaE,99.365%;OL1_09_wvaF,100.0%;OL1_10_wvaG,100.0%;OL1_11_wvaH,99.582%;OL1_12_kdtA,99.292%;OL1_13_waaF,99.717%;OL1_14_msbB,99.697%		0		0 / 14 (0%)		0
GCA_000491295.1_S044_genomic	OL1		Good	?	0.9984	0.9942	n/a	14 / 14 (100%)	OL1_01_kdkA,98.312%;OL1_02_rmlB,100.0%;OL1_03_rmlA,100.0%;OL1_04_wvaA,100.0%;OL1_05_wvaB,100.0%;OL1_06_wvaC,100.0%;OL1_07_wvaD,100.0%;OL1_08_wvaE,99.365%;OL1_09_wvaF,98.515%;OL1_10_wvaG,100.0%;OL1_11_wvaH,99.582%;OL1_12_kdtA,99.292%;OL1_13_waaF,99.717%;OL1_14_msbB,99.697%		0		0 / 14 (0%)		0
GCA_000491315.1_S043_genomic	OL4-1		Good	?-*	1	0.9718	n/a	18 / 19 (94.7%)	OL4-1_01_kdkA,100.0%;OL4-1_02_rmlB,98.592%;OL4-1_03_rmlA,96.54%;OL4-1_04_wbtA,99.213%;OL4-1_05_wvcM,100.0%;OL4-1_06_wvaD,94.837%;OL4-1_07_wvcN,92.605%;OL4-1_08,95.946%;OL4-1_09,98.551%;OL4-1_10,98.592%;OL4-1_11,100.0%;OL4-1_13_wvdC,99.187%;OL4-1_14,97.043%;OL4-1_15_kdtA,97.658%;OL4-1_16_wbnK,100.0%;OL4-1_17_waaF,99.432%;OL4-1_18_wvaH,100.0%;OL4-1_19_msbB,95.441%	OL4-1_12_dprE1	0		0 / 19 (0%)		0
GCA_000491335.1_S042_genomic	OL4		Good	?-	1	0.9828	n/a	17 / 19 (89.5%)	OL4_01_kdkA,99.156%;OL4_02_rmlB,99.718%;OL4_03_rmlA,97.578%;OL4_04_wbtA,97.674%;OL4_05_wvdI,100.0%;OL4_06_wvaD,99.457%;OL4_07_wvcN,99.677%;OL4_08,95.806%;OL4_09,99.275%;OL4_10,98.592%;OL4_11,100.0%;OL4_12_dprE1,99.533%;OL4_13_wvdC,100.0%;OL4_15_kdtA,99.532%;OL4_16_wbnK,98.966%;OL4_17_waaF,98.58%;OL4_19_msbB,98.176%	OL4_14;OL4_18_wvaH	0		0 / 19 (0%)		4	OL13_or_OL13_02_wvaM,95.214%;OL13_or_OL13_04_gne,91.709%;OL13_or_OL13_03_wvaN,91.885%;OL13_or_OL13_05_wvaO,92.737%
GCA_000491355.1_S041_genomic	OL4		Good	?-	1	0.983	n/a	17 / 19 (89.5%)	OL4_01_kdkA,99.156%;OL4_02_rmlB,99.718%;OL4_03_rmlA,97.578%;OL4_04_wbtA,97.674%;OL4_05_wvdI,100.0%;OL4_06_wvaD,99.457%;OL4_08,95.806%;OL4_10,98.592%;OL4_11,100.0%;OL4_12_dprE1,99.533%;OL4_13_wvdC,100.0%;OL4_14,97.967%;OL4_15_kdtA,99.532%;OL4_16_wbnK,98.966%;OL4_17_waaF,98.58%;OL4_18_wvaH,98.34%;OL4_19_msbB,98.176%	OL4_07_wvcN;OL4_09	0		0 / 19 (0%)		4	OL13_or_OL13_02_wvaM,95.214%;OL13_or_OL13_04_gne,91.709%;OL13_or_OL13_03_wvaN,91.885%;OL13_or_OL13_05_wvaO,92.737%
GCA_000491375.1_S040_genomic	OL1		Good	?	0.9999	0.9885	n/a	14 / 14 (100%)	OL1_01_kdkA,98.734%;OL1_02_rmlB,99.718%;OL1_03_rmlA,100.0%;OL1_04_wvaA,100.0%;OL1_05_wvaB,100.0%;OL1_06_wvaC,100.0%;OL1_07_wvaD,99.727%;OL1_08_wvaE,99.365%;OL1_09_wvaF,100.0%;OL1_10_wvaG,100.0%;OL1_11_wvaH,99.163%;OL1_12_kdtA,98.585%;OL1_13_waaF,98.867%;OL1_14_msbB,96.667%		0		0 / 14 (0%)		2	OL13_or_OL13_02_wvaM,95.718%;OL13_or_OL13_03_wvaN,89.71%
GCA_000491395.1_S039_genomic	OL15		High	*	1	0.9133	-7 bp	9 / 9 (100%)	OL15_01_kdkA,95.359%;OL15_02_rmlB,98.3%;OL15_03_wvaE,97.143%;OL15_04_wvaF,96.04%;OL15_05_wvaG,96.739%;OL15_06_wvaH,97.942%;OL15_07_kdtA,86.085%;OL15_08_waaF,91.785%;OL15_09_msbB,92.727%		0		0 / 9 (0%)		1	OL8_03_rmlA,84.375%
GCA_000491415.1_S038_genomic	OL4		Good	?-	1	0.9999	n/a	18 / 19 (94.7%)	OL4_01_kdkA,100.0%;OL4_02_rmlB,100.0%;OL4_03_rmlA,100.0%;OL4_04_wbtA,100.0%;OL4_05_wvdI,100.0%;OL4_06_wvaD,100.0%;OL4_07_wvcN,100.0%;OL4_08,100.0%;OL4_09,100.0%;OL4_10,100.0%;OL4_11,100.0%;OL4_12_dprE1,100.0%;OL4_13_wvdC,100.0%;OL4_15_kdtA,100.0%;OL4_16_wbnK,100.0%;OL4_17_waaF,100.0%;OL4_18_wvaH,100.0%;OL4_19_msbB,100.0%	OL4_14	0		0 / 19 (0%)		0
GCA_000491435.1_S037_genomic	OL4		Very high		1	1	0 bp	19 / 19 (100%)	OL4_01_kdkA,100.0%;OL4_02_rmlB,100.0%;OL4_03_rmlA,100.0%;OL4_04_wbtA,100.0%;OL4_05_wvdI,100.0%;OL4_06_wvaD,100.0%;OL4_07_wvcN,100.0%;OL4_08,100.0%;OL4_09,100.0%;OL4_10,100.0%;OL4_11,100.0%;OL4_12_dprE1,100.0%;OL4_13_wvdC,100.0%;OL4_14,100.0%;OL4_15_kdtA,100.0%;OL4_16_wbnK,100.0%;OL4_17_waaF,100.0%;OL4_18_wvaH,100.0%;OL4_19_msbB,100.0%		0		0 / 19 (0%)		0
GCA_000491455.1_S036_genomic	OL1		Very high		1	0.985	-8 bp	14 / 14 (100%)	OL1_01_kdkA,99.156%;OL1_02_rmlB,100.0%;OL1_03_rmlA,99.654%;OL1_04_wvaA,100.0%;OL1_05_wvaB,100.0%;OL1_06_wvaC,100.0%;OL1_07_wvaD,100.0%;OL1_08_wvaE,99.048%;OL1_09_wvaF,99.505%;OL1_10_wvaG,100.0%;OL1_11_wvaH,99.163%;OL1_12_kdtA,98.585%;OL1_13_waaF,99.433%;OL1_14_msbB,96.667%		0		0 / 14 (0%)		0
GCA_000491475.1_S035_genomic	OL4		Very high		1	0.9856	+12 bp	19 / 19 (100%)	OL4_01_kdkA,99.578%;OL4_02_rmlB,99.718%;OL4_03_rmlA,100.0%;OL4_04_wbtA,98.45%;OL4_05_wvdI,100.0%;OL4_06_wvaD,99.728%;OL4_07_wvcN,97.419%;OL4_08,95.806%;OL4_09,98.551%;OL4_10,98.592%;OL4_11,98.507%;OL4_12_dprE1,99.766%;OL4_13_wvdC,99.593%;OL4_14,97.782%;OL4_15_kdtA,99.063%;OL4_16_wbnK,99.31%;OL4_17_waaF,99.148%;OL4_18_wvaH,98.34%;OL4_19_msbB,98.784%		0		0 / 19 (0%)		0
GCA_000491495.1_S034_genomic	OL5		Very high		1	0.9911	+13 bp	17 / 17 (100%)	OL5_01_kdkA,98.734%;OL5_02_rmlB,98.592%;OL5_03_rmlA,99.32%;OL5_04_wvcA,99.329%;OL5_05_wvaD,99.475%;OL5_06_wvcC,99.732%;OL5_07_wvaM,100.0%;OL5_08_wvaN,99.479%;OL5_09_gne,99.491%;OL5_10_wvaO,99.441%;OL5_11_wvaP,100.0%;OL5_12_hddC,99.717%;OL5_13_wvaQ,100.0%;OL5_14_wvcD,99.678%;OL5_15_kdtA,100.0%;OL5_16_waaF,99.15%;OL5_17_msbB,99.091%		0		0 / 17 (0%)		0
GCA_000491515.1_S033_genomic	OL1		Very high		1	0.9882	0 bp	14 / 14 (100%)	OL1_01_kdkA,99.156%;OL1_02_rmlB,100.0%;OL1_03_rmlA,99.654%;OL1_04_wvaA,100.0%;OL1_05_wvaB,100.0%;OL1_06_wvaC,100.0%;OL1_07_wvaD,100.0%;OL1_08_wvaE,99.048%;OL1_09_wvaF,99.505%;OL1_10_wvaG,100.0%;OL1_11_wvaH,99.163%;OL1_12_kdtA,98.585%;OL1_13_waaF,99.433%;OL1_14_msbB,96.97%		0		0 / 14 (0%)		0
GCA_000491535.1_S032_genomic	OL1		Good	?	1	0.9841	n/a	14 / 14 (100%)	OL1_01_kdkA,99.156%;OL1_02_rmlB,100.0%;OL1_03_rmlA,99.654%;OL1_04_wvaA,100.0%;OL1_05_wvaB,100.0%;OL1_06_wvaC,100.0%;OL1_07_wvaD,100.0%;OL1_08_wvaE,99.048%;OL1_09_wvaF,99.505%;OL1_10_wvaG,100.0%;OL1_11_wvaH,99.163%;OL1_12_kdtA,98.585%;OL1_13_waaF,99.433%;OL1_14_msbB,96.667%		0		0 / 14 (0%)		0
GCA_000491555.1_S031_genomic	OL4		Good	?-*	0.9971	0.9738	n/a	17 / 19 (89.5%)	OL4_02_rmlB,99.155%;OL4_03_rmlA,99.308%;OL4_04_wbtA,99.225%;OL4_05_wvdI,100.0%;OL4_06_wvaD,99.185%;OL4_07_wvcN,100.0%;OL4_08,99.355%;OL4_10,99.648%;OL4_11,100.0%;OL4_12_dprE1,100.0%;OL4_13_wvdC,100.0%;OL4_14,98.521%;OL4_15_kdtA,99.297%;OL4_16_wbnK,98.966%;OL4_17_waaF,99.148%;OL4_18_wvaH,97.925%;OL4_19_msbB,88.754%	OL4_01_kdkA;OL4_09	0		0 / 19 (0%)		0
GCA_000491575.1_S030_genomic	OL4		Very high	*	1	0.9741	+30 bp	19 / 19 (100%)	OL4_01_kdkA,99.578%;OL4_02_rmlB,99.155%;OL4_03_rmlA,99.308%;OL4_04_wbtA,99.225%;OL4_05_wvdI,100.0%;OL4_06_wvaD,99.185%;OL4_07_wvcN,100.0%;OL4_08,99.355%;OL4_09,98.551%;OL4_10,99.648%;OL4_11,100.0%;OL4_12_dprE1,100.0%;OL4_13_wvdC,100.0%;OL4_14,98.521%;OL4_15_kdtA,99.297%;OL4_16_wbnK,98.966%;OL4_17_waaF,99.148%;OL4_18_wvaH,97.925%;OL4_19_msbB,88.754%		0		0 / 19 (0%)		0
GCA_000491595.1_S029_genomic	OL12		Low	?-	0.9488	0.9844	n/a	12 / 15 (80%)	OL12_01_kdkA,98.734%;OL12_03_rmlA,100.0%;OL12_04_wbtA,100.0%;OL12_05_wvdI,99.363%;OL12_06_wvaD,99.437%;OL12_07_wvcN,99.032%;OL12_10_wvcQ,99.057%;OL12_11_wvcR,99.069%;OL12_12_kdtA,99.765%;OL12_13_waaF,99.716%;OL12_14_wvaH,99.17%;OL12_15_msbB,99.696%	OL12_02_rmlB;OL12_08_wvcO;OL12_09_wvcP	0		0 / 15 (0%)		0
GCA_000491615.1_S028_genomic	OL4		Very high		1	0.9778	+11 bp	19 / 19 (100%)	OL4_01_kdkA,99.156%;OL4_02_rmlB,98.873%;OL4_03_rmlA,99.654%;OL4_04_wbtA,98.45%;OL4_05_wvdI,99.363%;OL4_06_wvaD,99.728%;OL4_07_wvcN,99.677%;OL4_08,96.129%;OL4_09,99.275%;OL4_10,98.592%;OL4_11,97.761%;OL4_12_dprE1,100.0%;OL4_13_wvdC,98.78%;OL4_14,98.891%;OL4_15_kdtA,99.532%;OL4_16_wbnK,98.276%;OL4_17_waaF,98.864%;OL4_18_wvaH,98.34%;OL4_19_msbB,95.137%		0		0 / 19 (0%)		0
GCA_000491635.1_S027_genomic	OL4		Very high		1	0.9815	+11 bp	19 / 19 (100%)	OL4_01_kdkA,99.156%;OL4_02_rmlB,98.873%;OL4_03_rmlA,100.0%;OL4_04_wbtA,99.225%;OL4_05_wvdI,100.0%;OL4_06_wvaD,99.457%;OL4_07_wvcN,98.71%;OL4_08,95.484%;OL4_09,99.275%;OL4_10,98.592%;OL4_11,98.507%;OL4_12_dprE1,100.0%;OL4_13_wvdC,99.593%;OL4_14,98.336%;OL4_15_kdtA,97.658%;OL4_16_wbnK,99.31%;OL4_17_waaF,99.148%;OL4_18_wvaH,98.34%;OL4_19_msbB,95.137%		0		0 / 19 (0%)		0
GCA_000491655.1_S026_genomic	OL4		Very high		1	0.9815	+11 bp	19 / 19 (100%)	OL4_01_kdkA,99.156%;OL4_02_rmlB,98.873%;OL4_03_rmlA,100.0%;OL4_04_wbtA,99.225%;OL4_05_wvdI,100.0%;OL4_06_wvaD,99.457%;OL4_07_wvcN,98.71%;OL4_08,95.484%;OL4_09,99.275%;OL4_10,98.592%;OL4_11,98.507%;OL4_12_dprE1,100.0%;OL4_13_wvdC,99.593%;OL4_14,98.336%;OL4_15_kdtA,97.658%;OL4_16_wbnK,99.31%;OL4_17_waaF,99.148%;OL4_18_wvaH,98.34%;OL4_19_msbB,95.137%		0		0 / 19 (0%)		0
GCA_000491675.1_S025_genomic	OL1		Very high		1	0.9922	0 bp	14 / 14 (100%)	OL1_01_kdkA,98.734%;OL1_02_rmlB,99.435%;OL1_03_rmlA,99.654%;OL1_04_wvaA,99.301%;OL1_05_wvaB,100.0%;OL1_06_wvaC,100.0%;OL1_07_wvaD,100.0%;OL1_08_wvaE,99.048%;OL1_09_wvaF,100.0%;OL1_10_wvaG,100.0%;OL1_11_wvaH,99.163%;OL1_12_kdtA,98.821%;OL1_13_waaF,99.433%;OL1_14_msbB,100.0%		0		0 / 14 (0%)		0
GCA_000491695.1_S024_genomic	OL4		Very high		1	0.9797	+11 bp	19 / 19 (100%)	OL4_01_kdkA,99.156%;OL4_02_rmlB,98.873%;OL4_03_rmlA,100.0%;OL4_04_wbtA,99.225%;OL4_05_wvdI,100.0%;OL4_06_wvaD,99.185%;OL4_07_wvcN,96.452%;OL4_08,96.452%;OL4_09,98.551%;OL4_10,98.592%;OL4_11,98.507%;OL4_12_dprE1,100.0%;OL4_13_wvdC,99.593%;OL4_14,97.967%;OL4_15_kdtA,99.063%;OL4_16_wbnK,99.31%;OL4_17_waaF,99.148%;OL4_18_wvaH,98.34%;OL4_19_msbB,98.784%		0		0 / 19 (0%)		0
GCA_000491715.1_S023_genomic	OL3_or_OL13		Good	?	1	0.9862	n/a	18 / 18 (100%)	OL13_or_OL13_01_kdkA,99.163%;OL13_or_OL13_02_wvaM,99.742%;OL13_or_OL13_03_wvaN,99.219%;OL13_or_OL13_04_gne,98.995%;OL13_or_OL13_05_wvaO,100.0%;OL13_or_OL13_06_wvaP,100.0%;OL13_or_OL13_07_hddC,99.469%;OL13_or_OL13_08_wvaQ,99.583%;OL13_or_OL13_09_iolG,100.0%;OL13_or_OL13_10_kat,99.773%;OL13_or_OL13_11_yafV,100.0%;OL13_or_OL13_12_wvdC,99.222%;OL13_or_OL13_13_wvcC,100.0%;OL13_or_OL13_14_wvaR,100.0%;O…		0		0 / 18 (0%)		0
GCA_000491735.1_S022_genomic	OL5		Very high		1	0.9876	+13 bp	17 / 17 (100%)	OL5_01_kdkA,98.312%;OL5_02_rmlB,98.592%;OL5_03_rmlA,99.32%;OL5_04_wvcA,99.329%;OL5_05_wvaD,99.475%;OL5_06_wvcC,99.732%;OL5_07_wvaM,100.0%;OL5_08_wvaN,99.479%;OL5_09_gne,99.237%;OL5_10_wvaO,99.441%;OL5_11_wvaP,100.0%;OL5_12_hddC,99.717%;OL5_13_wvaQ,100.0%;OL5_14_wvcD,98.714%;OL5_15_kdtA,98.815%;OL5_16_waaF,98.867%;OL5_17_msbB,98.182%		0		0 / 17 (0%)		0
GCA_000491755.1_S021_genomic	OL5		Good	?-	1	0.9998	n/a	16 / 17 (94.1%)	OL5_01_kdkA,99.578%;OL5_02_rmlB,100.0%;OL5_03_rmlA,100.0%;OL5_04_wvcA,100.0%;OL5_05_wvaD,100.0%;OL5_06_wvcC,100.0%;OL5_07_wvaM,100.0%;OL5_08_wvaN,100.0%;OL5_09_gne,100.0%;OL5_10_wvaO,100.0%;OL5_11_wvaP,100.0%;OL5_13_wvaQ,100.0%;OL5_14_wvcD,100.0%;OL5_15_kdtA,100.0%;OL5_16_waaF,100.0%;OL5_17_msbB,100.0%	OL5_12_hddC	0		0 / 17 (0%)		0
GCA_000491775.1_S020_genomic	OL5		Perfect		1	1	0 bp	17 / 17 (100%)	OL5_01_kdkA,100.0%;OL5_02_rmlB,100.0%;OL5_03_rmlA,100.0%;OL5_04_wvcA,100.0%;OL5_05_wvaD,100.0%;OL5_06_wvcC,100.0%;OL5_07_wvaM,100.0%;OL5_08_wvaN,100.0%;OL5_09_gne,100.0%;OL5_10_wvaO,100.0%;OL5_11_wvaP,100.0%;OL5_12_hddC,100.0%;OL5_13_wvaQ,100.0%;OL5_14_wvcD,100.0%;OL5_15_kdtA,100.0%;OL5_16_waaF,100.0%;OL5_17_msbB,100.0%		0		0 / 17 (0%)		0
GCA_000491795.1_S019_genomic	OL3_or_OL13		Very high		1	0.9878	0 bp	18 / 18 (100%)	OL13_or_OL13_01_kdkA,99.582%;OL13_or_OL13_02_wvaM,98.992%;OL13_or_OL13_03_wvaN,98.698%;OL13_or_OL13_04_gne,99.246%;OL13_or_OL13_05_wvaO,99.721%;OL13_or_OL13_06_wvaP,100.0%;OL13_or_OL13_07_hddC,100.0%;OL13_or_OL13_08_wvaQ,100.0%;OL13_or_OL13_09_iolG,100.0%;OL13_or_OL13_10_kat,100.0%;OL13_or_OL13_11_yafV,99.632%;OL13_or_OL13_12_wvdC,98.444%;OL13_or_OL13_13_wvcC,99.729%;OL13_or_OL13_14_wvaR,100.0%;O…		0		0 / 18 (0%)		0
GCA_000491815.1_S018_genomic	OL3_or_OL13		Very high		1	0.9879	0 bp	18 / 18 (100%)	OL13_or_OL13_01_kdkA,98.745%;OL13_or_OL13_02_wvaM,98.992%;OL13_or_OL13_03_wvaN,98.698%;OL13_or_OL13_04_gne,99.246%;OL13_or_OL13_05_wvaO,99.721%;OL13_or_OL13_06_wvaP,100.0%;OL13_or_OL13_07_hddC,100.0%;OL13_or_OL13_08_wvaQ,100.0%;OL13_or_OL13_09_iolG,99.706%;OL13_or_OL13_10_kat,100.0%;OL13_or_OL13_11_yafV,100.0%;OL13_or_OL13_12_wvdC,98.833%;OL13_or_OL13_13_wvcC,99.729%;OL13_or_OL13_14_wvaR,100.0%;O…		0		0 / 18 (0%)		0
GCA_000491835.1_S017_genomic	OL1		Very high		1	0.9922	0 bp	14 / 14 (100%)	OL1_01_kdkA,98.734%;OL1_02_rmlB,99.435%;OL1_03_rmlA,99.654%;OL1_04_wvaA,99.301%;OL1_05_wvaB,100.0%;OL1_06_wvaC,100.0%;OL1_07_wvaD,100.0%;OL1_08_wvaE,99.048%;OL1_09_wvaF,100.0%;OL1_10_wvaG,100.0%;OL1_11_wvaH,99.163%;OL1_12_kdtA,98.821%;OL1_13_waaF,99.433%;OL1_14_msbB,100.0%		0		0 / 14 (0%)		0
GCA_000491855.1_S016_genomic	OL3_or_OL13		Very high		1	0.9879	0 bp	18 / 18 (100%)	OL13_or_OL13_01_kdkA,98.745%;OL13_or_OL13_02_wvaM,98.992%;OL13_or_OL13_03_wvaN,98.698%;OL13_or_OL13_04_gne,99.246%;OL13_or_OL13_05_wvaO,99.721%;OL13_or_OL13_06_wvaP,100.0%;OL13_or_OL13_07_hddC,100.0%;OL13_or_OL13_08_wvaQ,100.0%;OL13_or_OL13_09_iolG,99.706%;OL13_or_OL13_10_kat,100.0%;OL13_or_OL13_11_yafV,100.0%;OL13_or_OL13_12_wvdC,98.833%;OL13_or_OL13_13_wvcC,99.729%;OL13_or_OL13_14_wvaR,100.0%;O…		0		0 / 18 (0%)		0
GCA_000491875.1_S015_genomic	OL4		Good	?-*	0.9995	0.9695	n/a	18 / 19 (94.7%)	OL4_01_kdkA,100.0%;OL4_02_rmlB,99.437%;OL4_03_rmlA,99.654%;OL4_04_wbtA,99.225%;OL4_05_wvdI,100.0%;OL4_06_wvaD,98.913%;OL4_07_wvcN,98.065%;OL4_08,98.065%;OL4_09,99.275%;OL4_10,98.944%;OL4_12_dprE1,100.0%;OL4_13_wvdC,99.187%;OL4_14,97.967%;OL4_15_kdtA,99.532%;OL4_16_wbnK,99.31%;OL4_17_waaF,98.864%;OL4_18_wvaH,98.34%;OL4_19_msbB,90.274%	OL4_11	0		0 / 19 (0%)		0
GCA_000491895.1_S014_genomic	OL4		Good	?-*	1	0.9695	n/a	18 / 19 (94.7%)	OL4_01_kdkA,100.0%;OL4_02_rmlB,99.437%;OL4_03_rmlA,99.654%;OL4_04_wbtA,99.225%;OL4_05_wvdI,100.0%;OL4_06_wvaD,98.913%;OL4_07_wvcN,98.065%;OL4_08,98.065%;OL4_09,99.275%;OL4_10,98.944%;OL4_11,98.507%;OL4_12_dprE1,100.0%;OL4_13_wvdC,99.187%;OL4_14,97.967%;OL4_15_kdtA,99.532%;OL4_16_wbnK,99.31%;OL4_17_waaF,98.864%;OL4_19_msbB,90.274%	OL4_18_wvaH	0		0 / 19 (0%)		0
GCA_000491915.1_S013_genomic	OL3_or_OL13		Low	?-	0.9471	0.9998	n/a	15 / 18 (83.3%)	OL13_or_OL13_01_kdkA,100.0%;OL13_or_OL13_02_wvaM,100.0%;OL13_or_OL13_03_wvaN,100.0%;OL13_or_OL13_04_gne,100.0%;OL13_or_OL13_05_wvaO,100.0%;OL13_or_OL13_06_wvaP,100.0%;OL13_or_OL13_07_hddC,100.0%;OL13_or_OL13_08_wvaQ,100.0%;OL13_or_OL13_09_iolG,100.0%;OL13_or_OL13_10_kat,100.0%;OL13_or_OL13_11_yafV,100.0%;OL13_or_OL13_12_wvdC,100.0%;OL13_or_OL13_16_kdtA,99.764%;OL13_or_OL13_17_waaF,100.0%;OL13_or_…	OL13_or_OL13_13_wvcC;OL13_or_OL13_14_wvaR;OL13_or_OL13_15_wvaH	0		0 / 18 (0%)		0
GCA_000491935.1_S012_genomic	OL3_or_OL13		Very high		1	0.9998	0 bp	18 / 18 (100%)	OL13_or_OL13_01_kdkA,100.0%;OL13_or_OL13_02_wvaM,100.0%;OL13_or_OL13_03_wvaN,100.0%;OL13_or_OL13_04_gne,100.0%;OL13_or_OL13_05_wvaO,100.0%;OL13_or_OL13_06_wvaP,100.0%;OL13_or_OL13_07_hddC,100.0%;OL13_or_OL13_08_wvaQ,100.0%;OL13_or_OL13_09_iolG,100.0%;OL13_or_OL13_10_kat,100.0%;OL13_or_OL13_11_yafV,100.0%;OL13_or_OL13_12_wvdC,100.0%;OL13_or_OL13_13_wvcC,100.0%;OL13_or_OL13_14_wvaR,100.0%;OL13_or_O…		0		0 / 18 (0%)		0
GCA_000491955.1_S011_genomic	OL3_or_OL13		Very high		1	0.9998	0 bp	18 / 18 (100%)	OL13_or_OL13_01_kdkA,100.0%;OL13_or_OL13_02_wvaM,100.0%;OL13_or_OL13_03_wvaN,100.0%;OL13_or_OL13_04_gne,100.0%;OL13_or_OL13_05_wvaO,100.0%;OL13_or_OL13_06_wvaP,100.0%;OL13_or_OL13_07_hddC,100.0%;OL13_or_OL13_08_wvaQ,100.0%;OL13_or_OL13_09_iolG,100.0%;OL13_or_OL13_10_kat,100.0%;OL13_or_OL13_11_yafV,100.0%;OL13_or_OL13_12_wvdC,100.0%;OL13_or_OL13_13_wvcC,100.0%;OL13_or_OL13_14_wvaR,100.0%;OL13_or_O…		0		0 / 18 (0%)		0
GCA_000491975.1_S009_genomic	OL3_or_OL13		Good	?-	0.9935	0.9998	n/a	16 / 18 (88.9%)	OL13_or_OL13_01_kdkA,100.0%;OL13_or_OL13_02_wvaM,100.0%;OL13_or_OL13_03_wvaN,100.0%;OL13_or_OL13_04_gne,100.0%;OL13_or_OL13_05_wvaO,100.0%;OL13_or_OL13_06_wvaP,100.0%;OL13_or_OL13_07_hddC,100.0%;OL13_or_OL13_08_wvaQ,100.0%;OL13_or_OL13_09_iolG,100.0%;OL13_or_OL13_10_kat,100.0%;OL13_or_OL13_11_yafV,100.0%;OL13_or_OL13_12_wvdC,100.0%;OL13_or_OL13_14_wvaR,100.0%;OL13_or_OL13_16_kdtA,99.764%;OL13_or_…	OL13_or_OL13_13_wvcC;OL13_or_OL13_15_wvaH	0		0 / 18 (0%)		0
GCA_000491995.1_S008_genomic	OL3_or_OL13		Very high		1	0.9998	0 bp	18 / 18 (100%)	OL13_or_OL13_01_kdkA,100.0%;OL13_or_OL13_02_wvaM,100.0%;OL13_or_OL13_03_wvaN,100.0%;OL13_or_OL13_04_gne,100.0%;OL13_or_OL13_05_wvaO,100.0%;OL13_or_OL13_06_wvaP,100.0%;OL13_or_OL13_07_hddC,100.0%;OL13_or_OL13_08_wvaQ,100.0%;OL13_or_OL13_09_iolG,100.0%;OL13_or_OL13_10_kat,100.0%;OL13_or_OL13_11_yafV,100.0%;OL13_or_OL13_12_wvdC,100.0%;OL13_or_OL13_13_wvcC,100.0%;OL13_or_OL13_14_wvaR,100.0%;OL13_or_O…		0		0 / 18 (0%)		0
GCA_000492015.1_S005_genomic	OL3_or_OL13		Very high		1	0.9997	0 bp	18 / 18 (100%)	OL13_or_OL13_01_kdkA,100.0%;OL13_or_OL13_02_wvaM,100.0%;OL13_or_OL13_03_wvaN,100.0%;OL13_or_OL13_04_gne,100.0%;OL13_or_OL13_05_wvaO,100.0%;OL13_or_OL13_06_wvaP,100.0%;OL13_or_OL13_07_hddC,100.0%;OL13_or_OL13_08_wvaQ,100.0%;OL13_or_OL13_09_iolG,100.0%;OL13_or_OL13_10_kat,100.0%;OL13_or_OL13_11_yafV,100.0%;OL13_or_OL13_12_wvdC,100.0%;OL13_or_OL13_13_wvcC,100.0%;OL13_or_OL13_14_wvaR,100.0%;OL13_or_O…		0		0 / 18 (0%)		0
GCA_000492035.1_S004_genomic	OL3_or_OL13		Good	?-	1	0.9997	n/a	16 / 18 (88.9%)	OL13_or_OL13_01_kdkA,100.0%;OL13_or_OL13_02_wvaM,100.0%;OL13_or_OL13_03_wvaN,100.0%;OL13_or_OL13_04_gne,100.0%;OL13_or_OL13_05_wvaO,100.0%;OL13_or_OL13_06_wvaP,100.0%;OL13_or_OL13_07_hddC,100.0%;OL13_or_OL13_08_wvaQ,100.0%;OL13_or_OL13_09_iolG,100.0%;OL13_or_OL13_10_kat,100.0%;OL13_or_OL13_11_yafV,100.0%;OL13_or_OL13_12_wvdC,100.0%;OL13_or_OL13_14_wvaR,100.0%;OL13_or_OL13_16_kdtA,99.764%;OL13_or_…	OL13_or_OL13_13_wvcC;OL13_or_OL13_15_wvaH	0		0 / 18 (0%)		0
GCA_000492055.1_S003_genomic	OL3_or_OL13		Very high		1	0.9998	0 bp	18 / 18 (100%)	OL13_or_OL13_01_kdkA,100.0%;OL13_or_OL13_02_wvaM,100.0%;OL13_or_OL13_03_wvaN,100.0%;OL13_or_OL13_04_gne,100.0%;OL13_or_OL13_05_wvaO,100.0%;OL13_or_OL13_06_wvaP,100.0%;OL13_or_OL13_07_hddC,100.0%;OL13_or_OL13_08_wvaQ,100.0%;OL13_or_OL13_09_iolG,100.0%;OL13_or_OL13_10_kat,100.0%;OL13_or_OL13_11_yafV,100.0%;OL13_or_OL13_12_wvdC,100.0%;OL13_or_OL13_13_wvcC,100.0%;OL13_or_OL13_14_wvaR,100.0%;OL13_or_O…		0		0 / 18 (0%)		0
GCA_000492075.1_S002_genomic	OL2		Perfect		1	1	0 bp	16 / 16 (100%)	OL2_01_kdkA,100.0%;OL2_02_wvaI,100.0%;OL2_03_wvaJ,100.0%;OL2_04_wvaK,100.0%;OL2_05_wvaL,100.0%;OL2_06_wvaM,100.0%;OL2_07_wvaN,100.0%;OL2_08_gne,100.0%;OL2_09_wvaO,100.0%;OL2_10_wvaP,100.0%;OL2_11_hddC,100.0%;OL2_12_wvaQ,100.0%;OL2_13_wvaR,100.0%;OL2_14_kdtA,100.0%;OL2_15_waaF,100.0%;OL2_16_msbB,100.0%		0		0 / 16 (0%)		0
GCA_000492095.1_S001_genomic	OL12		Good	?-	0.9971	0.99	n/a	14 / 15 (93.3%)	OL12_01_kdkA,98.312%;OL12_03_rmlA,100.0%;OL12_04_wbtA,100.0%;OL12_05_wvdI,99.363%;OL12_06_wvaD,99.451%;OL12_07_wvcN,98.387%;OL12_08_wvcO,98.958%;OL12_09_wvcP,99.119%;OL12_10_wvcQ,100.0%;OL12_11_wvcR,99.814%;OL12_12_kdtA,99.529%;OL12_13_waaF,99.432%;OL12_14_wvaH,99.17%;OL12_15_msbB,100.0%	OL12_02_rmlB	0		0 / 15 (0%)		0
GCA_000493225.1_S096_genomic	OL1		Very high		1	0.9926	0 bp	14 / 14 (100%)	OL1_01_kdkA,97.89%;OL1_02_rmlB,99.153%;OL1_03_rmlA,99.654%;OL1_04_wvaA,100.0%;OL1_05_wvaB,100.0%;OL1_06_wvaC,100.0%;OL1_07_wvaD,99.727%;OL1_08_wvaE,98.73%;OL1_09_wvaF,100.0%;OL1_10_wvaG,99.728%;OL1_11_wvaH,99.163%;OL1_12_kdtA,98.821%;OL1_13_waaF,98.867%;OL1_14_msbB,99.697%		0		0 / 14 (0%)		0
GCA_000493715.1_S092_genomic	OL3_or_OL13		Good	?	0.9999	1	n/a	18 / 18 (100%)	OL13_or_OL13_01_kdkA,100.0%;OL13_or_OL13_02_wvaM,100.0%;OL13_or_OL13_03_wvaN,100.0%;OL13_or_OL13_04_gne,100.0%;OL13_or_OL13_05_wvaO,100.0%;OL13_or_OL13_06_wvaP,100.0%;OL13_or_OL13_07_hddC,100.0%;OL13_or_OL13_08_wvaQ,100.0%;OL13_or_OL13_09_iolG,100.0%;OL13_or_OL13_10_kat,100.0%;OL13_or_OL13_11_yafV,100.0%;OL13_or_OL13_12_wvdC,100.0%;OL13_or_OL13_13_wvcC,100.0%;OL13_or_OL13_14_wvaR,100.0%;OL13_or_O…		0		0 / 18 (0%)		0
GCA_000500105.2_vp10296_genomic	OL4		Very high		1	1	0 bp	19 / 19 (100%)	OL4_01_kdkA,100.0%;OL4_02_rmlB,100.0%;OL4_03_rmlA,100.0%;OL4_04_wbtA,100.0%;OL4_05_wvdI,100.0%;OL4_06_wvaD,100.0%;OL4_07_wvcN,100.0%;OL4_08,100.0%;OL4_09,100.0%;OL4_10,100.0%;OL4_11,100.0%;OL4_12_dprE1,100.0%;OL4_13_wvdC,100.0%;OL4_14,100.0%;OL4_15_kdtA,100.0%;OL4_16_wbnK,100.0%;OL4_17_waaF,100.0%;OL4_18_wvaH,100.0%;OL4_19_msbB,100.0%		0		0 / 19 (0%)		0
GCA_000500405.1_VIP4-0407_genomic	OL3_or_OL13		Perfect		1	1	0 bp	18 / 18 (100%)	OL13_or_OL13_01_kdkA,100.0%;OL13_or_OL13_02_wvaM,100.0%;OL13_or_OL13_03_wvaN,100.0%;OL13_or_OL13_04_gne,100.0%;OL13_or_OL13_05_wvaO,100.0%;OL13_or_OL13_06_wvaP,100.0%;OL13_or_OL13_07_hddC,100.0%;OL13_or_OL13_08_wvaQ,100.0%;OL13_or_OL13_09_iolG,100.0%;OL13_or_OL13_10_kat,100.0%;OL13_or_OL13_11_yafV,100.0%;OL13_or_OL13_12_wvdC,100.0%;OL13_or_OL13_13_wvcC,100.0%;OL13_or_OL13_14_wvaR,100.0%;OL13_or_O…		0		0 / 18 (0%)		0
GCA_000500425.1_VIP4-0434_genomic	OL4		Very high		1	0.9777	+10 bp	19 / 19 (100%)	OL4_01_kdkA,99.156%;OL4_02_rmlB,98.873%;OL4_03_rmlA,99.654%;OL4_04_wbtA,98.45%;OL4_05_wvdI,99.363%;OL4_06_wvaD,99.728%;OL4_07_wvcN,99.677%;OL4_08,96.129%;OL4_09,99.275%;OL4_10,98.592%;OL4_11,97.015%;OL4_12_dprE1,100.0%;OL4_13_wvdC,98.78%;OL4_14,98.891%;OL4_15_kdtA,99.257%;OL4_16_wbnK,98.276%;OL4_17_waaF,98.864%;OL4_18_wvaH,98.34%;OL4_19_msbB,95.137%		0		0 / 19 (0%)		0
GCA_000500485.1_VIP4-0444_genomic	OL11		Perfect		1	1	0 bp	24 / 24 (100%)	OL11_01_kdkA,100.0%;OL11_02_rmlB,100.0%;OL11_03_rmlA,100.0%;OL11_04_wvdJ,100.0%;OL11_05_wvdB,100.0%;OL11_06,100.0%;OL11_07_wvdC,100.0%;OL11_08,100.0%;OL11_09_wvdK,100.0%;OL11_10_wvdA,100.0%;OL11_11_wvaD,100.0%;OL11_12_wvcC,100.0%;OL11_13_wvaM,100.0%;OL11_14_wvaN,100.0%;OL11_15_gne,100.0%;OL11_16_wvaO,100.0%;OL11_17_wvaP,100.0%;OL11_18_hddC,100.0%;OL11_19_wvaQ,100.0%;OL11_20_wvcD_1,100.0%;OL11_21_…		0		0 / 24 (0%)		0
GCA_000500525.1_VIP4-0219_genomic	OL1		Very high		1	0.9946	0 bp	14 / 14 (100%)	OL1_01_kdkA,98.312%;OL1_02_rmlB,100.0%;OL1_03_rmlA,100.0%;OL1_04_wvaA,100.0%;OL1_05_wvaB,100.0%;OL1_06_wvaC,100.0%;OL1_07_wvaD,100.0%;OL1_08_wvaE,99.048%;OL1_09_wvaF,100.0%;OL1_10_wvaG,100.0%;OL1_11_wvaH,99.582%;OL1_12_kdtA,99.528%;OL1_13_waaF,99.433%;OL1_14_msbB,99.697%		0		0 / 14 (0%)		0
GCA_000500545.1_VIP4-0447_genomic	OL11		High	-	1	0.9908	-2 bp	22 / 24 (91.7%)	OL11_01_kdkA,99.156%;OL11_02_rmlB,99.437%;OL11_03_rmlA,99.66%;OL11_04_wvdJ,99.448%;OL11_05_wvdB,99.155%;OL11_06,100.0%;OL11_07_wvdC,99.194%;OL11_08,98.958%;OL11_09_wvdK,99.573%;OL11_10_wvdA,100.0%;OL11_11_wvaD,100.0%;OL11_12_wvcC,99.464%;OL11_13_wvaM,100.0%;OL11_14_wvaN,99.74%;OL11_15_gne,99.491%;OL11_16_wvaO,99.162%;OL11_17_wvaP,100.0%;OL11_18_hddC,99.717%;OL11_20_wvcD_1,98.039%;OL11_22_kdtA,98.…	OL11_19_wvaQ;OL11_21_wvcD_2	0		0 / 24 (0%)		0
GCA_000500755.2_vp12310_genomic	OL4		Very high		1	1	0 bp	19 / 19 (100%)	OL4_01_kdkA,100.0%;OL4_02_rmlB,100.0%;OL4_03_rmlA,100.0%;OL4_04_wbtA,100.0%;OL4_05_wvdI,100.0%;OL4_06_wvaD,100.0%;OL4_07_wvcN,100.0%;OL4_08,100.0%;OL4_09,100.0%;OL4_10,100.0%;OL4_11,100.0%;OL4_12_dprE1,100.0%;OL4_13_wvdC,100.0%;OL4_14,100.0%;OL4_15_kdtA,100.0%;OL4_16_wbnK,100.0%;OL4_17_waaF,100.0%;OL4_18_wvaH,100.0%;OL4_19_msbB,100.0%		0		0 / 19 (0%)		0
GCA_000510585.2_vpEKP008_genomic	OL8		Very high	*	1	0.9794	+19 bp	17 / 17 (100%)	OL8_01_kdkA,100.0%;OL8_02_rmlB,99.718%;OL8_03_rmlA,99.313%;OL8_04_wvaD,99.724%;OL8_05_wvdA,99.219%;OL8_06_dltC,100.0%;OL8_07_wvdB,99.438%;OL8_08,100.0%;OL8_09_wvdC,100.0%;OL8_10_wvdD,100.0%;OL8_11_wvdE,99.052%;OL8_12_wvdF,99.293%;OL8_13_wvdG,99.644%;OL8_14_wvaH,99.585%;OL8_15_kdtA,98.585%;OL8_16_waaF,99.15%;OL8_17_msbB,92.121%		0		0 / 17 (0%)		0
GCA_000510605.2_vp970107_genomic	OL4		Good	?-	0.9982	0.9839	n/a	16 / 19 (84.2%)	OL4_01_kdkA,98.734%;OL4_02_rmlB,99.718%;OL4_03_rmlA,100.0%;OL4_04_wbtA,99.225%;OL4_05_wvdI,100.0%;OL4_06_wvaD,99.457%;OL4_07_wvcN,98.065%;OL4_09,98.551%;OL4_10,98.592%;OL4_11,98.507%;OL4_13_wvdC,99.593%;OL4_15_kdtA,99.297%;OL4_16_wbnK,96.897%;OL4_17_waaF,99.148%;OL4_18_wvaH,97.925%;OL4_19_msbB,99.088%	OL4_08;OL4_12_dprE1;OL4_14	0		0 / 19 (0%)		0
GCA_000516875.2_vpB265_genomic	OL3_or_OL13		Perfect		1	1	0 bp	18 / 18 (100%)	OL13_or_OL13_01_kdkA,100.0%;OL13_or_OL13_02_wvaM,100.0%;OL13_or_OL13_03_wvaN,100.0%;OL13_or_OL13_04_gne,100.0%;OL13_or_OL13_05_wvaO,100.0%;OL13_or_OL13_06_wvaP,100.0%;OL13_or_OL13_07_hddC,100.0%;OL13_or_OL13_08_wvaQ,100.0%;OL13_or_OL13_09_iolG,100.0%;OL13_or_OL13_10_kat,100.0%;OL13_or_OL13_11_yafV,100.0%;OL13_or_OL13_12_wvdC,100.0%;OL13_or_OL13_13_wvcC,100.0%;OL13_or_OL13_14_wvaR,100.0%;OL13_or_O…		0		0 / 18 (0%)		0
GCA_000519365.2_vp605_genomic	OL3_or_OL13		Perfect		1	1	0 bp	18 / 18 (100%)	OL13_or_OL13_01_kdkA,100.0%;OL13_or_OL13_02_wvaM,100.0%;OL13_or_OL13_03_wvaN,100.0%;OL13_or_OL13_04_gne,100.0%;OL13_or_OL13_05_wvaO,100.0%;OL13_or_OL13_06_wvaP,100.0%;OL13_or_OL13_07_hddC,100.0%;OL13_or_OL13_08_wvaQ,100.0%;OL13_or_OL13_09_iolG,100.0%;OL13_or_OL13_10_kat,100.0%;OL13_or_OL13_11_yafV,100.0%;OL13_or_OL13_12_wvdC,100.0%;OL13_or_OL13_13_wvcC,100.0%;OL13_or_OL13_14_wvaR,100.0%;OL13_or_O…		0		0 / 18 (0%)		0
GCA_000519385.2_vp50_genomic	OL4		Very high		1	0.9796	+11 bp	19 / 19 (100%)	OL4_01_kdkA,99.578%;OL4_02_rmlB,98.873%;OL4_03_rmlA,98.616%;OL4_04_wbtA,99.225%;OL4_05_wvdI,100.0%;OL4_06_wvaD,99.728%;OL4_07_wvcN,99.032%;OL4_08,96.452%;OL4_09,97.826%;OL4_10,98.944%;OL4_11,98.507%;OL4_12_dprE1,100.0%;OL4_13_wvdC,99.187%;OL4_14,97.782%;OL4_15_kdtA,99.063%;OL4_16_wbnK,98.966%;OL4_17_waaF,99.148%;OL4_18_wvaH,98.34%;OL4_19_msbB,98.784%		0		0 / 19 (0%)		0
GCA_000519405.2_vp3256_genomic	OL4		Very high		1	1	0 bp	19 / 19 (100%)	OL4_01_kdkA,100.0%;OL4_02_rmlB,100.0%;OL4_03_rmlA,100.0%;OL4_04_wbtA,100.0%;OL4_05_wvdI,100.0%;OL4_06_wvaD,100.0%;OL4_07_wvcN,100.0%;OL4_08,100.0%;OL4_09,100.0%;OL4_10,100.0%;OL4_11,100.0%;OL4_12_dprE1,100.0%;OL4_13_wvdC,100.0%;OL4_14,100.0%;OL4_15_kdtA,100.0%;OL4_16_wbnK,100.0%;OL4_17_waaF,100.0%;OL4_18_wvaH,100.0%;OL4_19_msbB,100.0%		0		0 / 19 (0%)		0
GCA_000521825.2_vpIDH02640_genomic	OL1		Very high		1	0.9931	0 bp	14 / 14 (100%)	OL1_01_kdkA,99.156%;OL1_02_rmlB,99.718%;OL1_03_rmlA,99.654%;OL1_04_wvaA,99.301%;OL1_05_wvaB,100.0%;OL1_06_wvaC,100.0%;OL1_07_wvaD,100.0%;OL1_08_wvaE,99.048%;OL1_09_wvaF,100.0%;OL1_10_wvaG,100.0%;OL1_11_wvaH,99.163%;OL1_12_kdtA,98.821%;OL1_13_waaF,99.433%;OL1_14_msbB,100.0%		0		0 / 14 (0%)		0
GCA_000522025.2_vpEKP026_genomic	OL3_or_OL13		Perfect		1	1	0 bp	18 / 18 (100%)	OL13_or_OL13_01_kdkA,100.0%;OL13_or_OL13_02_wvaM,100.0%;OL13_or_OL13_03_wvaN,100.0%;OL13_or_OL13_04_gne,100.0%;OL13_or_OL13_05_wvaO,100.0%;OL13_or_OL13_06_wvaP,100.0%;OL13_or_OL13_07_hddC,100.0%;OL13_or_OL13_08_wvaQ,100.0%;OL13_or_OL13_09_iolG,100.0%;OL13_or_OL13_10_kat,100.0%;OL13_or_OL13_11_yafV,100.0%;OL13_or_OL13_12_wvdC,100.0%;OL13_or_OL13_13_wvcC,100.0%;OL13_or_OL13_14_wvaR,100.0%;OL13_or_O…		0		0 / 18 (0%)		0
GCA_000522045.2_vpSBR10290_genomic	OL4		Very high		1	1	0 bp	19 / 19 (100%)	OL4_01_kdkA,100.0%;OL4_02_rmlB,100.0%;OL4_03_rmlA,100.0%;OL4_04_wbtA,100.0%;OL4_05_wvdI,100.0%;OL4_06_wvaD,100.0%;OL4_07_wvcN,100.0%;OL4_08,100.0%;OL4_09,100.0%;OL4_10,100.0%;OL4_11,100.0%;OL4_12_dprE1,100.0%;OL4_13_wvdC,100.0%;OL4_14,100.0%;OL4_15_kdtA,100.0%;OL4_16_wbnK,100.0%;OL4_17_waaF,100.0%;OL4_18_wvaH,100.0%;OL4_19_msbB,100.0%		0		0 / 19 (0%)		0
GCA_000522065.2_vpPeru288_genomic	OL3_or_OL13		Perfect		1	1	0 bp	18 / 18 (100%)	OL13_or_OL13_01_kdkA,100.0%;OL13_or_OL13_02_wvaM,100.0%;OL13_or_OL13_03_wvaN,100.0%;OL13_or_OL13_04_gne,100.0%;OL13_or_OL13_05_wvaO,100.0%;OL13_or_OL13_06_wvaP,100.0%;OL13_or_OL13_07_hddC,100.0%;OL13_or_OL13_08_wvaQ,100.0%;OL13_or_OL13_09_iolG,100.0%;OL13_or_OL13_10_kat,100.0%;OL13_or_OL13_11_yafV,100.0%;OL13_or_OL13_12_wvdC,100.0%;OL13_or_OL13_13_wvcC,100.0%;OL13_or_OL13_14_wvaR,100.0%;OL13_or_O…		0		0 / 18 (0%)		0
GCA_000523375.1_M0605_genomic	OL1		Very high		1	0.9906	-2 bp	14 / 14 (100%)	OL1_01_kdkA,98.734%;OL1_02_rmlB,99.718%;OL1_03_rmlA,99.654%;OL1_04_wvaA,100.0%;OL1_05_wvaB,100.0%;OL1_06_wvaC,100.0%;OL1_07_wvaD,99.727%;OL1_08_wvaE,99.048%;OL1_09_wvaF,100.0%;OL1_10_wvaG,100.0%;OL1_11_wvaH,99.582%;OL1_12_kdtA,98.821%;OL1_13_waaF,98.584%;OL1_14_msbB,100.0%		0		0 / 14 (0%)		0
GCA_000524535.2_vp861_genomic	OL3_or_OL13		Perfect		1	1	0 bp	18 / 18 (100%)	OL13_or_OL13_01_kdkA,100.0%;OL13_or_OL13_02_wvaM,100.0%;OL13_or_OL13_03_wvaN,100.0%;OL13_or_OL13_04_gne,100.0%;OL13_or_OL13_05_wvaO,100.0%;OL13_or_OL13_06_wvaP,100.0%;OL13_or_OL13_07_hddC,100.0%;OL13_or_OL13_08_wvaQ,100.0%;OL13_or_OL13_09_iolG,100.0%;OL13_or_OL13_10_kat,100.0%;OL13_or_OL13_11_yafV,100.0%;OL13_or_OL13_12_wvdC,100.0%;OL13_or_OL13_13_wvcC,100.0%;OL13_or_OL13_14_wvaR,100.0%;OL13_or_O…		0		0 / 18 (0%)		0
GCA_000525005.2_vpEKP026_genomic	OL3_or_OL13		Perfect		1	1	0 bp	18 / 18 (100%)	OL13_or_OL13_01_kdkA,100.0%;OL13_or_OL13_02_wvaM,100.0%;OL13_or_OL13_03_wvaN,100.0%;OL13_or_OL13_04_gne,100.0%;OL13_or_OL13_05_wvaO,100.0%;OL13_or_OL13_06_wvaP,100.0%;OL13_or_OL13_07_hddC,100.0%;OL13_or_OL13_08_wvaQ,100.0%;OL13_or_OL13_09_iolG,100.0%;OL13_or_OL13_10_kat,100.0%;OL13_or_OL13_11_yafV,100.0%;OL13_or_OL13_12_wvdC,100.0%;OL13_or_OL13_13_wvcC,100.0%;OL13_or_OL13_14_wvaR,100.0%;OL13_or_O…		0		0 / 18 (0%)		0
GCA_000558885.2_vpV1401_genomic	OL3_or_OL13		Perfect		1	1	0 bp	18 / 18 (100%)	OL13_or_OL13_01_kdkA,100.0%;OL13_or_OL13_02_wvaM,100.0%;OL13_or_OL13_03_wvaN,100.0%;OL13_or_OL13_04_gne,100.0%;OL13_or_OL13_05_wvaO,100.0%;OL13_or_OL13_06_wvaP,100.0%;OL13_or_OL13_07_hddC,100.0%;OL13_or_OL13_08_wvaQ,100.0%;OL13_or_OL13_09_iolG,100.0%;OL13_or_OL13_10_kat,100.0%;OL13_or_OL13_11_yafV,100.0%;OL13_or_OL13_12_wvdC,100.0%;OL13_or_OL13_13_wvcC,100.0%;OL13_or_OL13_14_wvaR,100.0%;OL13_or_O…		0		0 / 18 (0%)		0
GCA_000558925.2_vpVP2007007_genomic	OL4		Very high	*	0.9991	0.9722	+280 bp	19 / 19 (100%)	OL4_01_kdkA,99.156%;OL4_02_rmlB,99.718%;OL4_03_rmlA,86.747%;OL4_04_wbtA,96.899%;OL4_05_wvdI,99.363%;OL4_06_wvaD,99.457%;OL4_07_wvcN,100.0%;OL4_08,95.806%;OL4_09,99.275%;OL4_10,98.592%;OL4_11,98.507%;OL4_12_dprE1,100.0%;OL4_13_wvdC,99.593%;OL4_14,97.043%;OL4_15_kdtA,98.829%;OL4_16_wbnK,98.621%;OL4_17_waaF,99.432%;OL4_18_wvaH,97.51%;OL4_19_msbB,88.754%		0		0 / 19 (0%)		0
GCA_000568495.1_ASM56849v1_genomic	OL2		Very high		1	0.9839	-12 bp	16 / 16 (100%)	OL2_01_kdkA,100.0%;OL2_02_wvaI,99.512%;OL2_03_wvaJ,100.0%;OL2_04_wvaK,98.361%;OL2_05_wvaL,99.383%;OL2_06_wvaM,99.748%;OL2_07_wvaN,99.219%;OL2_08_gne,100.0%;OL2_09_wvaO,95.531%;OL2_10_wvaP,95.413%;OL2_11_hddC,99.717%;OL2_12_wvaQ,99.138%;OL2_13_wvaR,100.0%;OL2_14_kdtA,99.289%;OL2_15_waaF,98.867%;OL2_16_msbB,98.485%		0		0 / 16 (0%)		0
GCA_000591455.1_ASM59145v1_genomic	OL5		High	*	1	0.9475	+14 bp	17 / 17 (100%)	OL5_01_kdkA,98.312%;OL5_02_rmlB,98.028%;OL5_03_rmlA,99.32%;OL5_04_wvcA,100.0%;OL5_05_wvaD,99.475%;OL5_06_wvcC,99.464%;OL5_07_wvaM,96.725%;OL5_08_wvaN,90.885%;OL5_09_gne,97.201%;OL5_10_wvaO,94.413%;OL5_11_wvaP,96.789%;OL5_12_hddC,99.717%;OL5_13_wvaQ,99.134%;OL5_14_wvcD,98.392%;OL5_15_kdtA,86.019%;OL5_16_waaF,96.884%;OL5_17_msbB,98.788%		0		0 / 17 (0%)		0
GCA_000591475.1_ASM59147v1_genomic	OL1		Perfect		1	1	0 bp	14 / 14 (100%)	OL1_01_kdkA,100.0%;OL1_02_rmlB,100.0%;OL1_03_rmlA,100.0%;OL1_04_wvaA,100.0%;OL1_05_wvaB,100.0%;OL1_06_wvaC,100.0%;OL1_07_wvaD,100.0%;OL1_08_wvaE,100.0%;OL1_09_wvaF,100.0%;OL1_10_wvaG,100.0%;OL1_11_wvaH,100.0%;OL1_12_kdtA,100.0%;OL1_13_waaF,100.0%;OL1_14_msbB,100.0%		0		0 / 14 (0%)		0
GCA_000591495.1_ASM59149v1_genomic	OL1		Very high		1	0.9903	0 bp	14 / 14 (100%)	OL1_01_kdkA,99.578%;OL1_02_rmlB,100.0%;OL1_03_rmlA,100.0%;OL1_04_wvaA,100.0%;OL1_05_wvaB,100.0%;OL1_06_wvaC,100.0%;OL1_07_wvaD,100.0%;OL1_08_wvaE,99.048%;OL1_09_wvaF,100.0%;OL1_10_wvaG,100.0%;OL1_11_wvaH,99.582%;OL1_12_kdtA,98.585%;OL1_13_waaF,98.867%;OL1_14_msbB,100.0%		0		0 / 14 (0%)		0
GCA_000591515.1_ASM59151v1_genomic	OL5		Very high		1	0.9882	+13 bp	17 / 17 (100%)	OL5_01_kdkA,98.312%;OL5_02_rmlB,98.592%;OL5_03_rmlA,99.66%;OL5_04_wvcA,99.329%;OL5_05_wvaD,99.738%;OL5_06_wvcC,98.66%;OL5_07_wvaM,99.748%;OL5_08_wvaN,99.219%;OL5_09_gne,98.982%;OL5_10_wvaO,99.441%;OL5_11_wvaP,99.541%;OL5_12_hddC,100.0%;OL5_13_wvaQ,99.567%;OL5_14_wvcD,98.392%;OL5_15_kdtA,99.289%;OL5_16_waaF,99.15%;OL5_17_msbB,98.182%		0		0 / 17 (0%)		0
GCA_000591555.1_ASM59155v1_genomic	OL3_or_OL13		Very high		1	0.9868	0 bp	18 / 18 (100%)	OL13_or_OL13_01_kdkA,98.745%;OL13_or_OL13_02_wvaM,98.992%;OL13_or_OL13_03_wvaN,98.698%;OL13_or_OL13_04_gne,98.995%;OL13_or_OL13_05_wvaO,98.324%;OL13_or_OL13_06_wvaP,100.0%;OL13_or_OL13_07_hddC,99.204%;OL13_or_OL13_08_wvaQ,99.583%;OL13_or_OL13_09_iolG,100.0%;OL13_or_OL13_10_kat,100.0%;OL13_or_OL13_11_yafV,99.632%;OL13_or_OL13_12_wvdC,99.222%;OL13_or_OL13_13_wvcC,99.729%;OL13_or_OL13_14_wvaR,100.0%…		0		0 / 18 (0%)		0
GCA_000593285.2_vpVP48_genomic	OL3_or_OL13		Perfect		1	1	0 bp	18 / 18 (100%)	OL13_or_OL13_01_kdkA,100.0%;OL13_or_OL13_02_wvaM,100.0%;OL13_or_OL13_03_wvaN,100.0%;OL13_or_OL13_04_gne,100.0%;OL13_or_OL13_05_wvaO,100.0%;OL13_or_OL13_06_wvaP,100.0%;OL13_or_OL13_07_hddC,100.0%;OL13_or_OL13_08_wvaQ,100.0%;OL13_or_OL13_09_iolG,100.0%;OL13_or_OL13_10_kat,100.0%;OL13_or_OL13_11_yafV,100.0%;OL13_or_OL13_12_wvdC,100.0%;OL13_or_OL13_13_wvcC,100.0%;OL13_or_OL13_14_wvaR,100.0%;OL13_or_O…		0		0 / 18 (0%)		0
GCA_000593305.2_vpVPCR2009_genomic	OL3_or_OL13		Good	-	0.9883	0.9866	+310 bp	17 / 18 (94.4%)	OL13_or_OL13_01_kdkA,99.582%;OL13_or_OL13_02_wvaM,98.741%;OL13_or_OL13_03_wvaN,98.698%;OL13_or_OL13_04_gne,99.246%;OL13_or_OL13_05_wvaO,98.045%;OL13_or_OL13_06_wvaP,100.0%;OL13_or_OL13_07_hddC,100.0%;OL13_or_OL13_08_wvaQ,99.583%;OL13_or_OL13_09_iolG,100.0%;OL13_or_OL13_10_kat,100.0%;OL13_or_OL13_11_yafV,99.265%;OL13_or_OL13_12_wvdC,98.833%;OL13_or_OL13_14_wvaR,100.0%;OL13_or_OL13_15_wvaH,99.167%;…	OL13_or_OL13_13_wvcC	0		0 / 18 (0%)		2	OL1_02_rmlB,92.373%;OL1-1_03_rmlA,87.889%
GCA_000593325.2_vpVPTS2009_genomic	OL12		None	?+	0.9998	0.9763	n/a	15 / 15 (100%)	OL12_01_kdkA,98.734%;OL12_02_rmlB,99.155%;OL12_03_rmlA,99.654%;OL12_04_wbtA,100.0%;OL12_05_wvdI,99.363%;OL12_06_wvaD,98.913%;OL12_07_wvcN,98.71%;OL12_08_wvcO,99.306%;OL12_09_wvcP,99.559%;OL12_10_wvcQ,99.057%;OL12_11_wvcR,99.814%;OL12_12_kdtA,98.118%;OL12_13_waaF,97.727%;OL12_14_wvaH,98.755%;OL12_15_msbB,95.745%		4	OL10_06_wvaD,98.904%;OL10_03_rmlA,100.0%;OL4_05_wvdI,100.0%;OL12_04_wbtA,100.0%	0 / 15 (0%)		0
GCA_000662375.1_De_novo_assembly_of_VP49_genome_genomic	OL101		None	?-*	0.9939	0.9236	n/a	4 / 8 (50%)	OL101_03_wvaL,96.104%;OL101_05_wvaR,97.289%;OL101_06_kdtA,88.152%;OL101_07_waaF,88.889%	OL101_01_kdkA;OL101_02_wvaK;OL101_04_wvaQ;OL101_08_msbB	0		0 / 8 (0%)		0
GCA_000701045.2_ASM70104v2_genomic	OL4		Very high	*	1	0.9741	+30 bp	19 / 19 (100%)	OL4_01_kdkA,99.578%;OL4_02_rmlB,99.155%;OL4_03_rmlA,99.308%;OL4_04_wbtA,99.225%;OL4_05_wvdI,100.0%;OL4_06_wvaD,99.185%;OL4_07_wvcN,100.0%;OL4_08,99.355%;OL4_09,98.551%;OL4_10,99.648%;OL4_11,100.0%;OL4_12_dprE1,100.0%;OL4_13_wvdC,100.0%;OL4_14,98.521%;OL4_15_kdtA,99.297%;OL4_16_wbnK,98.966%;OL4_17_waaF,99.148%;OL4_18_wvaH,97.925%;OL4_19_msbB,88.754%		0		0 / 19 (0%)		0
GCA_000706825.2_ASM70682v2_genomic	OL4		Very high		1	1	0 bp	19 / 19 (100%)	OL4_01_kdkA,100.0%;OL4_02_rmlB,100.0%;OL4_03_rmlA,100.0%;OL4_04_wbtA,100.0%;OL4_05_wvdI,100.0%;OL4_06_wvaD,100.0%;OL4_07_wvcN,100.0%;OL4_08,100.0%;OL4_09,100.0%;OL4_10,100.0%;OL4_11,100.0%;OL4_12_dprE1,100.0%;OL4_13_wvdC,100.0%;OL4_14,100.0%;OL4_15_kdtA,100.0%;OL4_16_wbnK,100.0%;OL4_17_waaF,100.0%;OL4_18_wvaH,100.0%;OL4_19_msbB,100.0%		0		0 / 19 (0%)		0
GCA_000706845.2_ASM70684v2_genomic	OL4		Very high		1	1	0 bp	19 / 19 (100%)	OL4_01_kdkA,100.0%;OL4_02_rmlB,100.0%;OL4_03_rmlA,100.0%;OL4_04_wbtA,100.0%;OL4_05_wvdI,100.0%;OL4_06_wvaD,100.0%;OL4_07_wvcN,100.0%;OL4_08,100.0%;OL4_09,100.0%;OL4_10,100.0%;OL4_11,100.0%;OL4_12_dprE1,100.0%;OL4_13_wvdC,100.0%;OL4_14,100.0%;OL4_15_kdtA,100.0%;OL4_16_wbnK,100.0%;OL4_17_waaF,100.0%;OL4_18_wvaH,100.0%;OL4_19_msbB,100.0%		0		0 / 19 (0%)		0
GCA_000706865.2_ASM70686v2_genomic	OL4		Very high		1	1	0 bp	19 / 19 (100%)	OL4_01_kdkA,100.0%;OL4_02_rmlB,100.0%;OL4_03_rmlA,100.0%;OL4_04_wbtA,100.0%;OL4_05_wvdI,100.0%;OL4_06_wvaD,100.0%;OL4_07_wvcN,100.0%;OL4_08,100.0%;OL4_09,100.0%;OL4_10,100.0%;OL4_11,100.0%;OL4_12_dprE1,100.0%;OL4_13_wvdC,100.0%;OL4_14,100.0%;OL4_15_kdtA,100.0%;OL4_16_wbnK,100.0%;OL4_17_waaF,100.0%;OL4_18_wvaH,100.0%;OL4_19_msbB,100.0%		0		0 / 19 (0%)		0
GCA_000706885.2_ASM70688v2_genomic	OL11		High	-	1	0.9906	-1 bp	23 / 24 (95.8%)	OL11_01_kdkA,98.734%;OL11_02_rmlB,98.873%;OL11_03_rmlA,99.32%;OL11_04_wvdJ,99.448%;OL11_05_wvdB,99.155%;OL11_06,100.0%;OL11_07_wvdC,99.597%;OL11_08,100.0%;OL11_09_wvdK,100.0%;OL11_10_wvdA,99.779%;OL11_11_wvaD,99.738%;OL11_12_wvcC,99.464%;OL11_13_wvaM,99.748%;OL11_14_wvaN,99.74%;OL11_15_gne,99.491%;OL11_16_wvaO,99.162%;OL11_17_wvaP,100.0%;OL11_18_hddC,99.717%;OL11_19_wvaQ,100.0%;OL11_20_wvcD_1,98.…	OL11_21_wvcD_2	0		0 / 24 (0%)		0
GCA_000706905.2_ASM70690v2_genomic	OL4		Very high		1	1	0 bp	19 / 19 (100%)	OL4_01_kdkA,100.0%;OL4_02_rmlB,100.0%;OL4_03_rmlA,100.0%;OL4_04_wbtA,100.0%;OL4_05_wvdI,100.0%;OL4_06_wvaD,100.0%;OL4_07_wvcN,100.0%;OL4_08,100.0%;OL4_09,100.0%;OL4_10,100.0%;OL4_11,100.0%;OL4_12_dprE1,100.0%;OL4_13_wvdC,100.0%;OL4_14,100.0%;OL4_15_kdtA,100.0%;OL4_16_wbnK,100.0%;OL4_17_waaF,100.0%;OL4_18_wvaH,100.0%;OL4_19_msbB,100.0%		0		0 / 19 (0%)		0
GCA_000706925.2_ASM70692v2_genomic	OL4		Very high		1	1	0 bp	19 / 19 (100%)	OL4_01_kdkA,100.0%;OL4_02_rmlB,100.0%;OL4_03_rmlA,100.0%;OL4_04_wbtA,100.0%;OL4_05_wvdI,100.0%;OL4_06_wvaD,100.0%;OL4_07_wvcN,100.0%;OL4_08,100.0%;OL4_09,100.0%;OL4_10,100.0%;OL4_11,100.0%;OL4_12_dprE1,100.0%;OL4_13_wvdC,100.0%;OL4_14,100.0%;OL4_15_kdtA,100.0%;OL4_16_wbnK,100.0%;OL4_17_waaF,100.0%;OL4_18_wvaH,100.0%;OL4_19_msbB,100.0%		0		0 / 19 (0%)		0
GCA_000706945.2_ASM70694v2_genomic	OL5		Very high		1	0.9892	+13 bp	17 / 17 (100%)	OL5_01_kdkA,98.312%;OL5_02_rmlB,98.588%;OL5_03_rmlA,99.66%;OL5_04_wvcA,99.329%;OL5_05_wvaD,99.475%;OL5_06_wvcC,98.66%;OL5_07_wvaM,99.748%;OL5_08_wvaN,98.958%;OL5_09_gne,99.746%;OL5_10_wvaO,99.441%;OL5_11_wvaP,99.541%;OL5_12_hddC,100.0%;OL5_13_wvaQ,100.0%;OL5_14_wvcD,98.392%;OL5_15_kdtA,98.815%;OL5_16_waaF,99.15%;OL5_17_msbB,98.182%		0		0 / 17 (0%)		0
GCA_000706965.2_ASM70696v2_genomic	OL4		Very high		1	1	0 bp	19 / 19 (100%)	OL4_01_kdkA,100.0%;OL4_02_rmlB,100.0%;OL4_03_rmlA,100.0%;OL4_04_wbtA,100.0%;OL4_05_wvdI,100.0%;OL4_06_wvaD,100.0%;OL4_07_wvcN,100.0%;OL4_08,100.0%;OL4_09,100.0%;OL4_10,100.0%;OL4_11,100.0%;OL4_12_dprE1,100.0%;OL4_13_wvdC,100.0%;OL4_14,100.0%;OL4_15_kdtA,100.0%;OL4_16_wbnK,100.0%;OL4_17_waaF,100.0%;OL4_18_wvaH,100.0%;OL4_19_msbB,100.0%		0		0 / 19 (0%)		0
GCA_000706985.2_ASM70698v2_genomic	OL3_or_OL13		Very high		1	0.9885	0 bp	18 / 18 (100%)	OL13_or_OL13_01_kdkA,98.745%;OL13_or_OL13_02_wvaM,99.496%;OL13_or_OL13_03_wvaN,98.177%;OL13_or_OL13_04_gne,100.0%;OL13_or_OL13_05_wvaO,100.0%;OL13_or_OL13_06_wvaP,100.0%;OL13_or_OL13_07_hddC,99.469%;OL13_or_OL13_08_wvaQ,99.583%;OL13_or_OL13_09_iolG,99.412%;OL13_or_OL13_10_kat,100.0%;OL13_or_OL13_11_yafV,99.632%;OL13_or_OL13_12_wvdC,98.833%;OL13_or_OL13_13_wvcC,100.0%;OL13_or_OL13_14_wvaR,100.0%;O…		0		0 / 18 (0%)		2	OL9_02_rmlB,90.141%;OL10_03_rmlA,87.108%
GCA_000707005.2_ASM70700v2_genomic	OL5		Very high		1	0.9871	+13 bp	17 / 17 (100%)	OL5_01_kdkA,98.734%;OL5_02_rmlB,98.592%;OL5_03_rmlA,99.66%;OL5_04_wvcA,99.664%;OL5_05_wvaD,96.85%;OL5_06_wvcC,99.196%;OL5_07_wvaM,99.748%;OL5_08_wvaN,98.958%;OL5_09_gne,99.746%;OL5_10_wvaO,99.441%;OL5_11_wvaP,100.0%;OL5_12_hddC,100.0%;OL5_13_wvaQ,100.0%;OL5_14_wvcD,98.392%;OL5_15_kdtA,99.526%;OL5_16_waaF,98.867%;OL5_17_msbB,98.788%		0		0 / 17 (0%)		0
GCA_000707025.2_ASM70702v2_genomic	OL5		Very high		1	0.9871	+13 bp	17 / 17 (100%)	OL5_01_kdkA,98.734%;OL5_02_rmlB,98.592%;OL5_03_rmlA,99.66%;OL5_04_wvcA,99.664%;OL5_05_wvaD,96.85%;OL5_06_wvcC,99.196%;OL5_07_wvaM,99.748%;OL5_08_wvaN,98.958%;OL5_09_gne,99.746%;OL5_10_wvaO,99.441%;OL5_11_wvaP,100.0%;OL5_12_hddC,100.0%;OL5_13_wvaQ,100.0%;OL5_14_wvcD,98.392%;OL5_15_kdtA,99.526%;OL5_16_waaF,98.867%;OL5_17_msbB,98.788%		0		0 / 17 (0%)		0
GCA_000707045.2_ASM70704v2_genomic	OL4		Very high		1	1	0 bp	19 / 19 (100%)	OL4_01_kdkA,100.0%;OL4_02_rmlB,100.0%;OL4_03_rmlA,100.0%;OL4_04_wbtA,100.0%;OL4_05_wvdI,100.0%;OL4_06_wvaD,100.0%;OL4_07_wvcN,100.0%;OL4_08,100.0%;OL4_09,100.0%;OL4_10,100.0%;OL4_11,100.0%;OL4_12_dprE1,100.0%;OL4_13_wvdC,100.0%;OL4_14,100.0%;OL4_15_kdtA,100.0%;OL4_16_wbnK,100.0%;OL4_17_waaF,100.0%;OL4_18_wvaH,100.0%;OL4_19_msbB,100.0%		0		0 / 19 (0%)		0
GCA_000707065.2_ASM70706v2_genomic	OL3_or_OL13		Very high		1	0.9841	-2 bp	18 / 18 (100%)	OL13_or_OL13_01_kdkA,100.0%;OL13_or_OL13_02_wvaM,98.992%;OL13_or_OL13_03_wvaN,98.698%;OL13_or_OL13_04_gne,99.496%;OL13_or_OL13_05_wvaO,97.207%;OL13_or_OL13_06_wvaP,100.0%;OL13_or_OL13_07_hddC,100.0%;OL13_or_OL13_08_wvaQ,99.583%;OL13_or_OL13_09_iolG,100.0%;OL13_or_OL13_10_kat,100.0%;OL13_or_OL13_11_yafV,99.632%;OL13_or_OL13_12_wvdC,98.833%;OL13_or_OL13_13_wvcC,100.0%;OL13_or_OL13_14_wvaR,100.0%;OL…		0		0 / 18 (0%)		0
GCA_000707085.2_ASM70708v2_genomic	OL3_or_OL13		Very high		1	0.9896	0 bp	18 / 18 (100%)	OL13_or_OL13_01_kdkA,98.745%;OL13_or_OL13_02_wvaM,99.748%;OL13_or_OL13_03_wvaN,99.479%;OL13_or_OL13_04_gne,98.744%;OL13_or_OL13_05_wvaO,99.162%;OL13_or_OL13_06_wvaP,100.0%;OL13_or_OL13_07_hddC,100.0%;OL13_or_OL13_08_wvaQ,100.0%;OL13_or_OL13_09_iolG,100.0%;OL13_or_OL13_10_kat,100.0%;OL13_or_OL13_11_yafV,100.0%;OL13_or_OL13_12_wvdC,99.222%;OL13_or_OL13_13_wvcC,100.0%;OL13_or_OL13_14_wvaR,100.0%;OL1…		0		0 / 18 (0%)		1	OL8_03_rmlA,81.379%
GCA_000707105.2_ASM70710v2_genomic	OL3_or_OL13		Very high		1	0.9889	0 bp	18 / 18 (100%)	OL13_or_OL13_01_kdkA,100.0%;OL13_or_OL13_02_wvaM,99.748%;OL13_or_OL13_03_wvaN,99.219%;OL13_or_OL13_04_gne,99.246%;OL13_or_OL13_05_wvaO,98.883%;OL13_or_OL13_06_wvaP,100.0%;OL13_or_OL13_07_hddC,100.0%;OL13_or_OL13_08_wvaQ,100.0%;OL13_or_OL13_09_iolG,99.706%;OL13_or_OL13_10_kat,100.0%;OL13_or_OL13_11_yafV,100.0%;OL13_or_OL13_12_wvdC,96.887%;OL13_or_OL13_13_wvcC,100.0%;OL13_or_OL13_14_wvaR,100.0%;OL1…		0		0 / 18 (0%)		0
GCA_000707125.2_ASM70712v2_genomic	OL1		Very high		1	0.9852	-8 bp	14 / 14 (100%)	OL1_01_kdkA,98.734%;OL1_02_rmlB,100.0%;OL1_03_rmlA,99.654%;OL1_04_wvaA,100.0%;OL1_05_wvaB,100.0%;OL1_06_wvaC,100.0%;OL1_07_wvaD,100.0%;OL1_08_wvaE,99.048%;OL1_09_wvaF,99.505%;OL1_10_wvaG,100.0%;OL1_11_wvaH,98.745%;OL1_12_kdtA,98.585%;OL1_13_waaF,99.433%;OL1_14_msbB,96.667%		0		0 / 14 (0%)		0
GCA_000707145.2_ASM70714v2_genomic	OL12		Good	?-*	0.9998	0.973	n/a	13 / 15 (86.7%)	OL12_01_kdkA,98.312%;OL12_03_rmlA,97.232%;OL12_04_wbtA,99.286%;OL12_05_wvdI,99.363%;OL12_07_wvcN,98.387%;OL12_08_wvcO,98.611%;OL12_09_wvcP,94.273%;OL12_10_wvcQ,100.0%;OL12_11_wvcR,99.628%;OL12_12_kdtA,99.529%;OL12_13_waaF,99.716%;OL12_14_wvaH,97.925%;OL12_15_msbB,95.745%	OL12_02_rmlB;OL12_06_wvaD	0		0 / 15 (0%)		0
GCA_000707165.2_ASM70716v2_genomic	OL6		Very high		1	0.9986	+3 bp	13 / 13 (100%)	OL6_01_kdkA,100.0%;OL6_02_wvcE,100.0%;OL6_03_wvcF,100.0%;OL6_04_wvcG,99.388%;OL6_05_wvcH,100.0%;OL6_06_wvcI,100.0%;OL6_07_wvcJ,99.661%;OL6_08_wvcK,99.844%;OL6_09_wvcL,100.0%;OL6_10_kdtA,99.765%;OL6_11_waaF,100.0%;OL6_12_wvaH,100.0%;OL6_13_msbB,100.0%		0		0 / 13 (0%)		0
GCA_000707185.2_ASM70718v2_genomic	OL3_or_OL13		Very high		1	0.9884	0 bp	18 / 18 (100%)	OL13_or_OL13_01_kdkA,99.163%;OL13_or_OL13_02_wvaM,98.992%;OL13_or_OL13_03_wvaN,98.438%;OL13_or_OL13_04_gne,99.246%;OL13_or_OL13_05_wvaO,98.883%;OL13_or_OL13_06_wvaP,100.0%;OL13_or_OL13_07_hddC,100.0%;OL13_or_OL13_08_wvaQ,99.583%;OL13_or_OL13_09_iolG,100.0%;OL13_or_OL13_10_kat,100.0%;OL13_or_OL13_11_yafV,99.632%;OL13_or_OL13_12_wvdC,99.222%;OL13_or_OL13_13_wvcC,100.0%;OL13_or_OL13_14_wvaR,100.0%;O…		0		0 / 18 (0%)		0
GCA_000707205.2_ASM70720v2_genomic	OL4		Very high		1	1	0 bp	19 / 19 (100%)	OL4_01_kdkA,100.0%;OL4_02_rmlB,100.0%;OL4_03_rmlA,100.0%;OL4_04_wbtA,100.0%;OL4_05_wvdI,100.0%;OL4_06_wvaD,100.0%;OL4_07_wvcN,100.0%;OL4_08,100.0%;OL4_09,100.0%;OL4_10,100.0%;OL4_11,100.0%;OL4_12_dprE1,100.0%;OL4_13_wvdC,100.0%;OL4_14,100.0%;OL4_15_kdtA,100.0%;OL4_16_wbnK,100.0%;OL4_17_waaF,100.0%;OL4_18_wvaH,100.0%;OL4_19_msbB,100.0%		0		0 / 19 (0%)		0
GCA_000707225.2_ASM70722v2_genomic	OL4		Very high		1	1	0 bp	19 / 19 (100%)	OL4_01_kdkA,100.0%;OL4_02_rmlB,100.0%;OL4_03_rmlA,100.0%;OL4_04_wbtA,100.0%;OL4_05_wvdI,100.0%;OL4_06_wvaD,100.0%;OL4_07_wvcN,100.0%;OL4_08,100.0%;OL4_09,100.0%;OL4_10,100.0%;OL4_11,100.0%;OL4_12_dprE1,100.0%;OL4_13_wvdC,100.0%;OL4_14,100.0%;OL4_15_kdtA,100.0%;OL4_16_wbnK,100.0%;OL4_17_waaF,100.0%;OL4_18_wvaH,100.0%;OL4_19_msbB,100.0%		0		0 / 19 (0%)		0
GCA_000707245.2_ASM70724v2_genomic	OL6		Very high		1	0.9984	+3 bp	13 / 13 (100%)	OL6_01_kdkA,100.0%;OL6_02_wvcE,100.0%;OL6_03_wvcF,100.0%;OL6_04_wvcG,99.388%;OL6_05_wvcH,100.0%;OL6_06_wvcI,100.0%;OL6_07_wvcJ,99.661%;OL6_08_wvcK,99.844%;OL6_09_wvcL,100.0%;OL6_10_kdtA,99.765%;OL6_11_waaF,100.0%;OL6_12_wvaH,100.0%;OL6_13_msbB,100.0%		0		0 / 13 (0%)		0
GCA_000707265.2_ASM70726v2_genomic	OL4		Very high		1	0.9883	0 bp	19 / 19 (100%)	OL4_01_kdkA,99.156%;OL4_02_rmlB,98.592%;OL4_03_rmlA,99.654%;OL4_04_wbtA,99.225%;OL4_05_wvdI,100.0%;OL4_06_wvaD,99.728%;OL4_07_wvcN,98.065%;OL4_08,96.129%;OL4_09,98.551%;OL4_10,99.296%;OL4_11,100.0%;OL4_12_dprE1,100.0%;OL4_13_wvdC,100.0%;OL4_14,98.521%;OL4_15_kdtA,99.766%;OL4_16_wbnK,99.655%;OL4_17_waaF,99.148%;OL4_18_wvaH,97.51%;OL4_19_msbB,100.0%		0		0 / 19 (0%)		0
GCA_000707285.2_ASM70728v2_genomic	OL12		Good	?	0.9998	0.9849	n/a	15 / 15 (100%)	OL12_01_kdkA,98.734%;OL12_02_rmlB,99.695%;OL12_03_rmlA,100.0%;OL12_04_wbtA,100.0%;OL12_05_wvdI,99.363%;OL12_06_wvaD,99.424%;OL12_07_wvcN,99.032%;OL12_08_wvcO,99.653%;OL12_09_wvcP,96.476%;OL12_10_wvcQ,99.057%;OL12_11_wvcR,99.069%;OL12_12_kdtA,99.765%;OL12_13_waaF,99.716%;OL12_14_wvaH,99.17%;OL12_15_msbB,99.696%		0		0 / 15 (0%)		1	OL1_02_rmlB,99.39%
GCA_000707305.2_ASM70730v2_genomic	OL4		Very high	*	1	0.9721	+30 bp	19 / 19 (100%)	OL4_01_kdkA,99.156%;OL4_02_rmlB,99.718%;OL4_03_rmlA,99.654%;OL4_04_wbtA,96.899%;OL4_05_wvdI,99.363%;OL4_06_wvaD,99.457%;OL4_07_wvcN,100.0%;OL4_08,95.806%;OL4_09,99.275%;OL4_10,98.592%;OL4_11,98.507%;OL4_12_dprE1,100.0%;OL4_13_wvdC,99.593%;OL4_14,97.043%;OL4_15_kdtA,98.829%;OL4_16_wbnK,98.621%;OL4_17_waaF,99.432%;OL4_18_wvaH,97.51%;OL4_19_msbB,88.754%		0		0 / 19 (0%)		0
GCA_000707325.2_ASM70732v2_genomic	OL4		Very high		1	1	0 bp	19 / 19 (100%)	OL4_01_kdkA,100.0%;OL4_02_rmlB,100.0%;OL4_03_rmlA,100.0%;OL4_04_wbtA,100.0%;OL4_05_wvdI,100.0%;OL4_06_wvaD,100.0%;OL4_07_wvcN,100.0%;OL4_08,100.0%;OL4_09,100.0%;OL4_10,100.0%;OL4_11,100.0%;OL4_12_dprE1,100.0%;OL4_13_wvdC,100.0%;OL4_14,100.0%;OL4_15_kdtA,100.0%;OL4_16_wbnK,100.0%;OL4_17_waaF,100.0%;OL4_18_wvaH,100.0%;OL4_19_msbB,100.0%		0		0 / 19 (0%)		0
GCA_000707345.2_ASM70734v2_genomic	OL4		Very high		1	0.9883	0 bp	19 / 19 (100%)	OL4_01_kdkA,99.156%;OL4_02_rmlB,98.592%;OL4_03_rmlA,99.654%;OL4_04_wbtA,99.225%;OL4_05_wvdI,100.0%;OL4_06_wvaD,99.728%;OL4_07_wvcN,98.065%;OL4_08,96.129%;OL4_09,98.551%;OL4_10,99.296%;OL4_11,100.0%;OL4_12_dprE1,100.0%;OL4_13_wvdC,100.0%;OL4_14,98.521%;OL4_15_kdtA,99.766%;OL4_16_wbnK,99.655%;OL4_17_waaF,99.148%;OL4_18_wvaH,97.51%;OL4_19_msbB,100.0%		0		0 / 19 (0%)		0
GCA_000707365.2_ASM70736v2_genomic	OL4		Very high	*	1	0.9721	+30 bp	19 / 19 (100%)	OL4_01_kdkA,99.156%;OL4_02_rmlB,99.718%;OL4_03_rmlA,99.654%;OL4_04_wbtA,96.899%;OL4_05_wvdI,99.363%;OL4_06_wvaD,99.457%;OL4_07_wvcN,100.0%;OL4_08,95.806%;OL4_09,99.275%;OL4_10,98.592%;OL4_11,98.507%;OL4_12_dprE1,100.0%;OL4_13_wvdC,99.593%;OL4_14,97.043%;OL4_15_kdtA,98.829%;OL4_16_wbnK,98.621%;OL4_17_waaF,99.432%;OL4_18_wvaH,97.51%;OL4_19_msbB,88.754%		0		0 / 19 (0%)		0
GCA_000707385.2_ASM70738v2_genomic	OL11		High	-	1	0.9906	-1 bp	23 / 24 (95.8%)	OL11_01_kdkA,98.734%;OL11_02_rmlB,98.873%;OL11_03_rmlA,99.32%;OL11_04_wvdJ,99.448%;OL11_05_wvdB,99.155%;OL11_06,100.0%;OL11_07_wvdC,99.597%;OL11_08,100.0%;OL11_09_wvdK,100.0%;OL11_10_wvdA,99.779%;OL11_11_wvaD,99.738%;OL11_12_wvcC,99.464%;OL11_13_wvaM,99.748%;OL11_14_wvaN,99.74%;OL11_15_gne,99.491%;OL11_16_wvaO,99.162%;OL11_17_wvaP,100.0%;OL11_18_hddC,99.717%;OL11_19_wvaQ,100.0%;OL11_20_wvcD_1,98.…	OL11_21_wvcD_2	0		0 / 24 (0%)		0
GCA_000707405.2_ASM70740v2_genomic	OL11		High	-	1	0.9906	-1 bp	23 / 24 (95.8%)	OL11_01_kdkA,98.734%;OL11_02_rmlB,98.873%;OL11_03_rmlA,99.32%;OL11_04_wvdJ,99.448%;OL11_05_wvdB,99.155%;OL11_06,100.0%;OL11_07_wvdC,99.597%;OL11_08,100.0%;OL11_09_wvdK,100.0%;OL11_10_wvdA,99.779%;OL11_11_wvaD,99.738%;OL11_12_wvcC,99.464%;OL11_13_wvaM,99.748%;OL11_14_wvaN,99.74%;OL11_15_gne,99.491%;OL11_16_wvaO,99.162%;OL11_17_wvaP,100.0%;OL11_18_hddC,99.717%;OL11_19_wvaQ,100.0%;OL11_20_wvcD_1,98.…	OL11_21_wvcD_2	0		0 / 24 (0%)		0
GCA_000707425.2_ASM70742v2_genomic	OL11		High	-	1	0.9906	-1 bp	23 / 24 (95.8%)	OL11_01_kdkA,98.734%;OL11_02_rmlB,98.873%;OL11_03_rmlA,99.32%;OL11_04_wvdJ,99.448%;OL11_05_wvdB,99.155%;OL11_06,100.0%;OL11_07_wvdC,99.597%;OL11_08,100.0%;OL11_09_wvdK,100.0%;OL11_10_wvdA,99.779%;OL11_11_wvaD,99.738%;OL11_12_wvcC,99.464%;OL11_13_wvaM,99.748%;OL11_14_wvaN,99.74%;OL11_15_gne,99.491%;OL11_16_wvaO,99.162%;OL11_17_wvaP,100.0%;OL11_18_hddC,99.717%;OL11_19_wvaQ,100.0%;OL11_20_wvcD_1,98.…	OL11_21_wvcD_2	0		0 / 24 (0%)		0
GCA_000707445.2_ASM70744v2_genomic	OL11		High	-	1	0.9906	-1 bp	23 / 24 (95.8%)	OL11_01_kdkA,98.734%;OL11_02_rmlB,98.873%;OL11_03_rmlA,99.32%;OL11_04_wvdJ,99.448%;OL11_05_wvdB,99.155%;OL11_06,100.0%;OL11_07_wvdC,99.597%;OL11_08,100.0%;OL11_09_wvdK,100.0%;OL11_10_wvdA,99.779%;OL11_11_wvaD,99.738%;OL11_12_wvcC,99.464%;OL11_13_wvaM,99.748%;OL11_14_wvaN,99.74%;OL11_15_gne,99.491%;OL11_16_wvaO,99.162%;OL11_17_wvaP,100.0%;OL11_18_hddC,99.717%;OL11_19_wvaQ,100.0%;OL11_20_wvcD_1,98.…	OL11_21_wvcD_2	0		0 / 24 (0%)		0
GCA_000707465.2_ASM70746v2_genomic	OL11		High	-	1	0.9906	-1 bp	23 / 24 (95.8%)	OL11_01_kdkA,98.734%;OL11_02_rmlB,98.873%;OL11_03_rmlA,99.32%;OL11_04_wvdJ,99.448%;OL11_05_wvdB,99.155%;OL11_06,100.0%;OL11_07_wvdC,99.597%;OL11_08,100.0%;OL11_09_wvdK,100.0%;OL11_10_wvdA,99.779%;OL11_11_wvaD,99.738%;OL11_12_wvcC,99.464%;OL11_13_wvaM,99.748%;OL11_14_wvaN,99.74%;OL11_15_gne,99.491%;OL11_16_wvaO,99.162%;OL11_17_wvaP,100.0%;OL11_18_hddC,99.717%;OL11_19_wvaQ,100.0%;OL11_20_wvcD_1,98.…	OL11_21_wvcD_2	0		0 / 24 (0%)		0
GCA_000707485.2_ASM70748v2_genomic	OL11		High	-	1	0.9906	-1 bp	23 / 24 (95.8%)	OL11_01_kdkA,98.734%;OL11_02_rmlB,98.873%;OL11_03_rmlA,99.32%;OL11_04_wvdJ,99.448%;OL11_05_wvdB,99.155%;OL11_06,100.0%;OL11_07_wvdC,99.597%;OL11_08,100.0%;OL11_09_wvdK,100.0%;OL11_10_wvdA,99.779%;OL11_11_wvaD,99.738%;OL11_12_wvcC,99.464%;OL11_13_wvaM,99.748%;OL11_14_wvaN,99.74%;OL11_15_gne,99.491%;OL11_16_wvaO,99.162%;OL11_17_wvaP,100.0%;OL11_18_hddC,99.717%;OL11_19_wvaQ,100.0%;OL11_20_wvcD_1,98.…	OL11_21_wvcD_2	0		0 / 24 (0%)		0
GCA_000707505.2_ASM70750v2_genomic	OL11		High	-	1	0.9906	-1 bp	23 / 24 (95.8%)	OL11_01_kdkA,98.734%;OL11_02_rmlB,98.873%;OL11_03_rmlA,99.32%;OL11_04_wvdJ,99.448%;OL11_05_wvdB,99.155%;OL11_06,100.0%;OL11_07_wvdC,99.597%;OL11_08,100.0%;OL11_09_wvdK,100.0%;OL11_10_wvdA,99.779%;OL11_11_wvaD,99.738%;OL11_12_wvcC,99.464%;OL11_13_wvaM,99.748%;OL11_14_wvaN,99.74%;OL11_15_gne,99.491%;OL11_16_wvaO,99.162%;OL11_17_wvaP,100.0%;OL11_18_hddC,99.717%;OL11_19_wvaQ,100.0%;OL11_20_wvcD_1,98.…	OL11_21_wvcD_2	0		0 / 24 (0%)		0
GCA_000707525.2_ASM70752v2_genomic	OL4		Very high		1	0.9996	+7 bp	19 / 19 (100%)	OL4_01_kdkA,100.0%;OL4_02_rmlB,100.0%;OL4_03_rmlA,100.0%;OL4_04_wbtA,100.0%;OL4_05_wvdI,100.0%;OL4_06_wvaD,100.0%;OL4_07_wvcN,100.0%;OL4_08,100.0%;OL4_09,100.0%;OL4_10,100.0%;OL4_11,100.0%;OL4_12_dprE1,100.0%;OL4_13_wvdC,100.0%;OL4_14,100.0%;OL4_15_kdtA,100.0%;OL4_16_wbnK,100.0%;OL4_17_waaF,100.0%;OL4_18_wvaH,100.0%;OL4_19_msbB,100.0%		0		0 / 19 (0%)		0
GCA_000707545.2_ASM70754v2_genomic	OL4		Very high		1	1	0 bp	19 / 19 (100%)	OL4_01_kdkA,100.0%;OL4_02_rmlB,100.0%;OL4_03_rmlA,100.0%;OL4_04_wbtA,100.0%;OL4_05_wvdI,100.0%;OL4_06_wvaD,100.0%;OL4_07_wvcN,100.0%;OL4_08,100.0%;OL4_09,100.0%;OL4_10,100.0%;OL4_11,100.0%;OL4_12_dprE1,100.0%;OL4_13_wvdC,100.0%;OL4_14,100.0%;OL4_15_kdtA,100.0%;OL4_16_wbnK,100.0%;OL4_17_waaF,100.0%;OL4_18_wvaH,100.0%;OL4_19_msbB,100.0%		0		0 / 19 (0%)		0
GCA_000707565.2_ASM70756v2_genomic	OL4		Very high		1	0.9999	0 bp	19 / 19 (100%)	OL4_01_kdkA,100.0%;OL4_02_rmlB,100.0%;OL4_03_rmlA,100.0%;OL4_04_wbtA,100.0%;OL4_05_wvdI,100.0%;OL4_06_wvaD,99.728%;OL4_07_wvcN,100.0%;OL4_08,100.0%;OL4_09,100.0%;OL4_10,100.0%;OL4_11,100.0%;OL4_12_dprE1,100.0%;OL4_13_wvdC,100.0%;OL4_14,100.0%;OL4_15_kdtA,100.0%;OL4_16_wbnK,100.0%;OL4_17_waaF,100.0%;OL4_18_wvaH,100.0%;OL4_19_msbB,100.0%		0		0 / 19 (0%)		0
GCA_000707585.2_ASM70758v2_genomic	OL4		Very high		1	1	0 bp	19 / 19 (100%)	OL4_01_kdkA,100.0%;OL4_02_rmlB,100.0%;OL4_03_rmlA,100.0%;OL4_04_wbtA,100.0%;OL4_05_wvdI,100.0%;OL4_06_wvaD,100.0%;OL4_07_wvcN,100.0%;OL4_08,100.0%;OL4_09,100.0%;OL4_10,100.0%;OL4_11,100.0%;OL4_12_dprE1,100.0%;OL4_13_wvdC,100.0%;OL4_14,100.0%;OL4_15_kdtA,100.0%;OL4_16_wbnK,100.0%;OL4_17_waaF,100.0%;OL4_18_wvaH,100.0%;OL4_19_msbB,100.0%		0		0 / 19 (0%)		0
GCA_000707605.2_ASM70760v2_genomic	OL4		Very high	*	1	0.9721	+30 bp	19 / 19 (100%)	OL4_01_kdkA,99.156%;OL4_02_rmlB,99.718%;OL4_03_rmlA,99.654%;OL4_04_wbtA,96.899%;OL4_05_wvdI,99.363%;OL4_06_wvaD,99.457%;OL4_07_wvcN,100.0%;OL4_08,95.484%;OL4_09,99.275%;OL4_10,98.592%;OL4_11,98.507%;OL4_12_dprE1,100.0%;OL4_13_wvdC,99.593%;OL4_14,97.043%;OL4_15_kdtA,98.829%;OL4_16_wbnK,98.621%;OL4_17_waaF,99.432%;OL4_18_wvaH,97.51%;OL4_19_msbB,88.754%		0		0 / 19 (0%)		0
GCA_000707625.2_ASM70762v2_genomic	OL4		Very high		1	1	0 bp	19 / 19 (100%)	OL4_01_kdkA,100.0%;OL4_02_rmlB,100.0%;OL4_03_rmlA,100.0%;OL4_04_wbtA,100.0%;OL4_05_wvdI,100.0%;OL4_06_wvaD,100.0%;OL4_07_wvcN,100.0%;OL4_08,100.0%;OL4_09,100.0%;OL4_10,100.0%;OL4_11,100.0%;OL4_12_dprE1,100.0%;OL4_13_wvdC,100.0%;OL4_14,100.0%;OL4_15_kdtA,100.0%;OL4_16_wbnK,100.0%;OL4_17_waaF,100.0%;OL4_18_wvaH,100.0%;OL4_19_msbB,100.0%		0		0 / 19 (0%)		0
GCA_000707645.2_ASM70764v2_genomic	OL4		Very high		1	0.9883	0 bp	19 / 19 (100%)	OL4_01_kdkA,99.156%;OL4_02_rmlB,98.592%;OL4_03_rmlA,99.654%;OL4_04_wbtA,99.225%;OL4_05_wvdI,100.0%;OL4_06_wvaD,99.728%;OL4_07_wvcN,98.065%;OL4_08,96.129%;OL4_09,98.551%;OL4_10,99.296%;OL4_11,100.0%;OL4_12_dprE1,100.0%;OL4_13_wvdC,100.0%;OL4_14,98.521%;OL4_15_kdtA,99.766%;OL4_16_wbnK,99.655%;OL4_17_waaF,99.148%;OL4_18_wvaH,97.51%;OL4_19_msbB,100.0%		0		0 / 19 (0%)		0
GCA_000707665.2_ASM70766v2_genomic	OL4		Very high		1	0.9883	0 bp	19 / 19 (100%)	OL4_01_kdkA,99.156%;OL4_02_rmlB,98.592%;OL4_03_rmlA,99.654%;OL4_04_wbtA,99.225%;OL4_05_wvdI,100.0%;OL4_06_wvaD,99.728%;OL4_07_wvcN,98.065%;OL4_08,96.129%;OL4_09,98.551%;OL4_10,99.296%;OL4_11,100.0%;OL4_12_dprE1,100.0%;OL4_13_wvdC,100.0%;OL4_14,98.521%;OL4_15_kdtA,99.766%;OL4_16_wbnK,99.655%;OL4_17_waaF,99.148%;OL4_18_wvaH,97.51%;OL4_19_msbB,100.0%		0		0 / 19 (0%)		0
GCA_000707685.2_ASM70768v2_genomic	OL4		Very high		1	0.9881	+11 bp	19 / 19 (100%)	OL4_01_kdkA,99.156%;OL4_02_rmlB,99.155%;OL4_03_rmlA,100.0%;OL4_04_wbtA,99.225%;OL4_05_wvdI,100.0%;OL4_06_wvaD,100.0%;OL4_07_wvcN,99.677%;OL4_08,99.355%;OL4_09,99.275%;OL4_10,100.0%;OL4_11,100.0%;OL4_12_dprE1,100.0%;OL4_13_wvdC,100.0%;OL4_14,100.0%;OL4_15_kdtA,97.658%;OL4_16_wbnK,99.31%;OL4_17_waaF,99.148%;OL4_18_wvaH,98.34%;OL4_19_msbB,98.176%		0		0 / 19 (0%)		0
GCA_000707705.2_ASM70770v2_genomic	OL4		Very high		1	0.9889	+11 bp	19 / 19 (100%)	OL4_01_kdkA,99.578%;OL4_02_rmlB,98.873%;OL4_03_rmlA,100.0%;OL4_04_wbtA,98.45%;OL4_05_wvdI,100.0%;OL4_06_wvaD,99.457%;OL4_07_wvcN,98.065%;OL4_08,98.065%;OL4_09,99.275%;OL4_10,97.887%;OL4_11,100.0%;OL4_12_dprE1,100.0%;OL4_13_wvdC,99.593%;OL4_14,98.152%;OL4_15_kdtA,99.766%;OL4_16_wbnK,97.586%;OL4_17_waaF,99.148%;OL4_18_wvaH,100.0%;OL4_19_msbB,99.696%		0		0 / 19 (0%)		0
GCA_000707725.2_ASM70772v2_genomic	OL2		Very high		1	0.9824	-1 bp	16 / 16 (100%)	OL2_01_kdkA,99.576%;OL2_02_wvaI,99.675%;OL2_03_wvaJ,100.0%;OL2_04_wvaK,100.0%;OL2_05_wvaL,99.383%;OL2_06_wvaM,99.748%;OL2_07_wvaN,98.958%;OL2_08_gne,99.237%;OL2_09_wvaO,95.531%;OL2_10_wvaP,96.33%;OL2_11_hddC,99.717%;OL2_12_wvaQ,98.684%;OL2_13_wvaR,99.699%;OL2_14_kdtA,99.763%;OL2_15_waaF,97.734%;OL2_16_msbB,98.485%		0		0 / 16 (0%)		0
GCA_000707745.2_ASM70774v2_genomic	OL3_or_OL13		Perfect		1	1	0 bp	18 / 18 (100%)	OL13_or_OL13_01_kdkA,100.0%;OL13_or_OL13_02_wvaM,100.0%;OL13_or_OL13_03_wvaN,100.0%;OL13_or_OL13_04_gne,100.0%;OL13_or_OL13_05_wvaO,100.0%;OL13_or_OL13_06_wvaP,100.0%;OL13_or_OL13_07_hddC,100.0%;OL13_or_OL13_08_wvaQ,100.0%;OL13_or_OL13_09_iolG,100.0%;OL13_or_OL13_10_kat,100.0%;OL13_or_OL13_11_yafV,100.0%;OL13_or_OL13_12_wvdC,100.0%;OL13_or_OL13_13_wvcC,100.0%;OL13_or_OL13_14_wvaR,100.0%;OL13_or_O…		0		0 / 18 (0%)		0
GCA_000707765.2_ASM70776v2_genomic	OL3_or_OL13		Perfect		1	1	0 bp	18 / 18 (100%)	OL13_or_OL13_01_kdkA,100.0%;OL13_or_OL13_02_wvaM,100.0%;OL13_or_OL13_03_wvaN,100.0%;OL13_or_OL13_04_gne,100.0%;OL13_or_OL13_05_wvaO,100.0%;OL13_or_OL13_06_wvaP,100.0%;OL13_or_OL13_07_hddC,100.0%;OL13_or_OL13_08_wvaQ,100.0%;OL13_or_OL13_09_iolG,100.0%;OL13_or_OL13_10_kat,100.0%;OL13_or_OL13_11_yafV,100.0%;OL13_or_OL13_12_wvdC,100.0%;OL13_or_OL13_13_wvcC,100.0%;OL13_or_OL13_14_wvaR,100.0%;OL13_or_O…		0		0 / 18 (0%)		0
GCA_000707785.2_ASM70778v2_genomic	OL4		Very high		1	0.9883	0 bp	19 / 19 (100%)	OL4_01_kdkA,99.156%;OL4_02_rmlB,98.592%;OL4_03_rmlA,99.654%;OL4_04_wbtA,99.225%;OL4_05_wvdI,100.0%;OL4_06_wvaD,99.728%;OL4_07_wvcN,98.065%;OL4_08,96.129%;OL4_09,98.551%;OL4_10,99.296%;OL4_11,100.0%;OL4_12_dprE1,100.0%;OL4_13_wvdC,100.0%;OL4_14,98.521%;OL4_15_kdtA,99.766%;OL4_16_wbnK,99.655%;OL4_17_waaF,99.148%;OL4_18_wvaH,97.51%;OL4_19_msbB,100.0%		0		0 / 19 (0%)		0
GCA_000707805.2_ASM70780v2_genomic	OL3_or_OL13		Perfect		1	1	0 bp	18 / 18 (100%)	OL13_or_OL13_01_kdkA,100.0%;OL13_or_OL13_02_wvaM,100.0%;OL13_or_OL13_03_wvaN,100.0%;OL13_or_OL13_04_gne,100.0%;OL13_or_OL13_05_wvaO,100.0%;OL13_or_OL13_06_wvaP,100.0%;OL13_or_OL13_07_hddC,100.0%;OL13_or_OL13_08_wvaQ,100.0%;OL13_or_OL13_09_iolG,100.0%;OL13_or_OL13_10_kat,100.0%;OL13_or_OL13_11_yafV,100.0%;OL13_or_OL13_12_wvdC,100.0%;OL13_or_OL13_13_wvcC,100.0%;OL13_or_OL13_14_wvaR,100.0%;OL13_or_O…		0		0 / 18 (0%)		0
GCA_000707825.2_ASM70782v2_genomic	OL4		Very high		1	0.9883	0 bp	19 / 19 (100%)	OL4_01_kdkA,99.156%;OL4_02_rmlB,98.592%;OL4_03_rmlA,99.654%;OL4_04_wbtA,99.225%;OL4_05_wvdI,100.0%;OL4_06_wvaD,99.728%;OL4_07_wvcN,98.065%;OL4_08,96.129%;OL4_09,98.551%;OL4_10,99.296%;OL4_11,100.0%;OL4_12_dprE1,100.0%;OL4_13_wvdC,100.0%;OL4_14,98.521%;OL4_15_kdtA,99.766%;OL4_16_wbnK,99.655%;OL4_17_waaF,99.148%;OL4_18_wvaH,97.51%;OL4_19_msbB,100.0%		0		0 / 19 (0%)		0
GCA_000707845.2_ASM70784v2_genomic	OL4		Very high		1	1	0 bp	19 / 19 (100%)	OL4_01_kdkA,100.0%;OL4_02_rmlB,100.0%;OL4_03_rmlA,100.0%;OL4_04_wbtA,100.0%;OL4_05_wvdI,100.0%;OL4_06_wvaD,100.0%;OL4_07_wvcN,100.0%;OL4_08,100.0%;OL4_09,100.0%;OL4_10,100.0%;OL4_11,100.0%;OL4_12_dprE1,100.0%;OL4_13_wvdC,100.0%;OL4_14,100.0%;OL4_15_kdtA,100.0%;OL4_16_wbnK,100.0%;OL4_17_waaF,100.0%;OL4_18_wvaH,100.0%;OL4_19_msbB,100.0%		0		0 / 19 (0%)		0
GCA_000707865.2_ASM70786v2_genomic	OL4		Very high		1	1	0 bp	19 / 19 (100%)	OL4_01_kdkA,100.0%;OL4_02_rmlB,100.0%;OL4_03_rmlA,100.0%;OL4_04_wbtA,100.0%;OL4_05_wvdI,100.0%;OL4_06_wvaD,100.0%;OL4_07_wvcN,100.0%;OL4_08,100.0%;OL4_09,100.0%;OL4_10,100.0%;OL4_11,100.0%;OL4_12_dprE1,100.0%;OL4_13_wvdC,100.0%;OL4_14,100.0%;OL4_15_kdtA,100.0%;OL4_16_wbnK,100.0%;OL4_17_waaF,100.0%;OL4_18_wvaH,100.0%;OL4_19_msbB,100.0%		0		0 / 19 (0%)		0
GCA_000707885.2_ASM70788v2_genomic	OL4		Very high		1	1	0 bp	19 / 19 (100%)	OL4_01_kdkA,100.0%;OL4_02_rmlB,100.0%;OL4_03_rmlA,100.0%;OL4_04_wbtA,100.0%;OL4_05_wvdI,100.0%;OL4_06_wvaD,100.0%;OL4_07_wvcN,100.0%;OL4_08,100.0%;OL4_09,100.0%;OL4_10,100.0%;OL4_11,100.0%;OL4_12_dprE1,100.0%;OL4_13_wvdC,100.0%;OL4_14,100.0%;OL4_15_kdtA,100.0%;OL4_16_wbnK,100.0%;OL4_17_waaF,100.0%;OL4_18_wvaH,100.0%;OL4_19_msbB,100.0%		0		0 / 19 (0%)		0
GCA_000707905.2_ASM70790v2_genomic	OL8		Very high	*	1	0.9791	+19 bp	17 / 17 (100%)	OL8_01_kdkA,99.156%;OL8_02_rmlB,99.718%;OL8_03_rmlA,99.656%;OL8_04_wvaD,99.167%;OL8_05_wvdA,99.609%;OL8_06_dltC,98.684%;OL8_07_wvdB,99.719%;OL8_08,100.0%;OL8_09_wvdC,99.595%;OL8_10_wvdD,99.662%;OL8_11_wvdE,99.052%;OL8_12_wvdF,99.647%;OL8_13_wvdG,100.0%;OL8_14_wvaH,100.0%;OL8_15_kdtA,99.057%;OL8_16_waaF,99.717%;OL8_17_msbB,92.727%		0		0 / 17 (0%)		2	OL1-1_02_rmlB,82.67%;OL8_03_rmlA,80.345%
GCA_000732245.1_ASM73224v1_genomic	OL14		Good	?-	1	0.9853	n/a	7 / 10 (70%)	OL14_01_kdkA,98.312%;OL14_04_wvcA,99.329%;OL14_05_wvaD,99.425%;OL14_06_wvcC,100.0%;OL14_07_wvcD,99.357%;OL14_08_kdtA,99.289%;OL14_09_waaF,98.841%	OL14_02_rmlB;OL14_03_rmlA;OL14_10_msbB	0		0 / 10 (0%)		4	OL13_or_OL13_04_gne,99.244%;OL13_or_OL13_02_wvaM,97.481%;OL13_or_OL13_03_wvaN,98.698%;OL13_or_OL13_05_wvaO,94.972%
GCA_000732985.1_ASM73298v1_genomic	OL5		High	*	1	0.9475	+14 bp	17 / 17 (100%)	OL5_01_kdkA,98.312%;OL5_02_rmlB,98.028%;OL5_03_rmlA,99.32%;OL5_04_wvcA,100.0%;OL5_05_wvaD,99.475%;OL5_06_wvcC,99.464%;OL5_07_wvaM,96.725%;OL5_08_wvaN,90.885%;OL5_09_gne,97.201%;OL5_10_wvaO,94.413%;OL5_11_wvaP,96.789%;OL5_12_hddC,99.717%;OL5_13_wvaQ,99.134%;OL5_14_wvcD,98.392%;OL5_15_kdtA,86.019%;OL5_16_waaF,96.884%;OL5_17_msbB,98.788%		0		0 / 17 (0%)		0
GCA_000732995.1_ASM73299v1_genomic	OL11		High	-	1	0.9911	-1 bp	23 / 24 (95.8%)	OL11_01_kdkA,99.578%;OL11_02_rmlB,99.437%;OL11_03_rmlA,99.66%;OL11_04_wvdJ,100.0%;OL11_05_wvdB,99.437%;OL11_06,100.0%;OL11_07_wvdC,100.0%;OL11_08,97.917%;OL11_09_wvdK,100.0%;OL11_10_wvdA,99.558%;OL11_11_wvaD,100.0%;OL11_12_wvcC,100.0%;OL11_13_wvaM,100.0%;OL11_14_wvaN,100.0%;OL11_15_gne,99.746%;OL11_16_wvaO,99.441%;OL11_17_wvaP,99.541%;OL11_18_hddC,99.433%;OL11_19_wvaQ,100.0%;OL11_20_wvcD_1,98.039…	OL11_21_wvcD_2	0		0 / 24 (0%)		1	OL8_03_rmlA,80.69%
GCA_000736315.1_ASM73631v1_genomic	OL1		Very high		1	0.9947	0 bp	14 / 14 (100%)	OL1_01_kdkA,100.0%;OL1_02_rmlB,100.0%;OL1_03_rmlA,100.0%;OL1_04_wvaA,100.0%;OL1_05_wvaB,100.0%;OL1_06_wvaC,100.0%;OL1_07_wvaD,100.0%;OL1_08_wvaE,100.0%;OL1_09_wvaF,100.0%;OL1_10_wvaG,100.0%;OL1_11_wvaH,100.0%;OL1_12_kdtA,100.0%;OL1_13_waaF,100.0%;OL1_14_msbB,100.0%		0		0 / 14 (0%)		0
GCA_000736325.1_ASM73632v1_genomic	OL5		High	*	1	0.9475	+14 bp	17 / 17 (100%)	OL5_01_kdkA,98.312%;OL5_02_rmlB,98.028%;OL5_03_rmlA,99.32%;OL5_04_wvcA,100.0%;OL5_05_wvaD,99.475%;OL5_06_wvcC,99.464%;OL5_07_wvaM,96.725%;OL5_08_wvaN,90.885%;OL5_09_gne,97.201%;OL5_10_wvaO,94.413%;OL5_11_wvaP,96.789%;OL5_12_hddC,99.717%;OL5_13_wvaQ,99.134%;OL5_14_wvcD,98.392%;OL5_15_kdtA,86.019%;OL5_16_waaF,96.884%;OL5_17_msbB,98.788%		0		0 / 17 (0%)		0
GCA_000736335.1_ASM73633v1_genomic	OL1		Very high		1	0.9947	0 bp	14 / 14 (100%)	OL1_01_kdkA,100.0%;OL1_02_rmlB,100.0%;OL1_03_rmlA,100.0%;OL1_04_wvaA,100.0%;OL1_05_wvaB,100.0%;OL1_06_wvaC,100.0%;OL1_07_wvaD,100.0%;OL1_08_wvaE,100.0%;OL1_09_wvaF,100.0%;OL1_10_wvaG,100.0%;OL1_11_wvaH,100.0%;OL1_12_kdtA,100.0%;OL1_13_waaF,100.0%;OL1_14_msbB,100.0%		0		0 / 14 (0%)		0
GCA_000736345.1_ASM73634v1_genomic	OL1		Very high		1	0.9922	0 bp	14 / 14 (100%)	OL1_01_kdkA,98.734%;OL1_02_rmlB,99.435%;OL1_03_rmlA,99.654%;OL1_04_wvaA,99.301%;OL1_05_wvaB,100.0%;OL1_06_wvaC,100.0%;OL1_07_wvaD,100.0%;OL1_08_wvaE,99.048%;OL1_09_wvaF,100.0%;OL1_10_wvaG,100.0%;OL1_11_wvaH,99.163%;OL1_12_kdtA,98.821%;OL1_13_waaF,99.15%;OL1_14_msbB,100.0%		0		0 / 14 (0%)		0
GCA_000737635.1_ASM73763v1_genomic	OL1		High	-	1	0.9941	-1 bp	12 / 14 (85.7%)	OL1_02_rmlB,99.435%;OL1_03_rmlA,99.308%;OL1_04_wvaA,100.0%;OL1_05_wvaB,100.0%;OL1_07_wvaD,100.0%;OL1_08_wvaE,99.048%;OL1_09_wvaF,100.0%;OL1_10_wvaG,100.0%;OL1_11_wvaH,99.582%;OL1_12_kdtA,99.292%;OL1_13_waaF,99.13%;OL1_14_msbB,99.697%	OL1_01_kdkA;OL1_06_wvaC	0		0 / 14 (0%)		0
GCA_000786835.1_T12739_genomic	OL1		Very high		1	0.9885	0 bp	14 / 14 (100%)	OL1_01_kdkA,98.734%;OL1_02_rmlB,99.718%;OL1_03_rmlA,100.0%;OL1_04_wvaA,100.0%;OL1_05_wvaB,100.0%;OL1_06_wvaC,100.0%;OL1_07_wvaD,99.727%;OL1_08_wvaE,99.365%;OL1_09_wvaF,100.0%;OL1_10_wvaG,100.0%;OL1_11_wvaH,99.163%;OL1_12_kdtA,98.585%;OL1_13_waaF,98.867%;OL1_14_msbB,96.667%		0		0 / 14 (0%)		2	OL13_or_OL13_02_wvaM,95.718%;OL13_or_OL13_03_wvaN,89.71%
GCA_000786845.1_T9109_genomic	OL4		Very high		1	0.9846	+11 bp	19 / 19 (100%)	OL4_01_kdkA,99.578%;OL4_02_rmlB,99.155%;OL4_03_rmlA,97.232%;OL4_04_wbtA,96.899%;OL4_05_wvdI,99.363%;OL4_06_wvaD,98.913%;OL4_07_wvcN,98.065%;OL4_08,98.065%;OL4_09,99.275%;OL4_10,97.887%;OL4_11,99.254%;OL4_12_dprE1,99.766%;OL4_13_wvdC,100.0%;OL4_14,98.336%;OL4_15_kdtA,99.766%;OL4_16_wbnK,97.586%;OL4_17_waaF,98.864%;OL4_18_wvaH,100.0%;OL4_19_msbB,99.696%		0		0 / 19 (0%)		0
GCA_000786855.1_ASM78685v1_genomic	OL1		Very high		1	0.9941	0 bp	14 / 14 (100%)	OL1_01_kdkA,98.312%;OL1_02_rmlB,100.0%;OL1_03_rmlA,99.654%;OL1_04_wvaA,99.301%;OL1_05_wvaB,100.0%;OL1_06_wvaC,100.0%;OL1_07_wvaD,99.727%;OL1_08_wvaE,98.73%;OL1_09_wvaF,100.0%;OL1_10_wvaG,100.0%;OL1_11_wvaH,99.582%;OL1_12_kdtA,99.764%;OL1_13_waaF,100.0%;OL1_14_msbB,99.697%		0		0 / 14 (0%)		0
GCA_000786865.1_ASM78686v1_genomic	OL11		High	-	1	0.9931	-1 bp	23 / 24 (95.8%)	OL11_01_kdkA,98.734%;OL11_02_rmlB,99.437%;OL11_03_rmlA,100.0%;OL11_04_wvdJ,98.895%;OL11_05_wvdB,99.155%;OL11_06,100.0%;OL11_07_wvdC,99.597%;OL11_08,100.0%;OL11_09_wvdK,100.0%;OL11_10_wvdA,100.0%;OL11_11_wvaD,100.0%;OL11_12_wvcC,100.0%;OL11_13_wvaM,99.748%;OL11_14_wvaN,99.479%;OL11_15_gne,99.746%;OL11_16_wvaO,99.162%;OL11_17_wvaP,100.0%;OL11_18_hddC,99.433%;OL11_19_wvaQ,100.0%;OL11_20_wvcD_1,98.03…	OL11_21_wvcD_2	0		0 / 24 (0%)		2	OL1-1_02_rmlB,82.955%;OL8_03_rmlA,80.345%
GCA_000813305.1_ASM81330v1_genomic	OL1		Very high		1	0.9915	+19 bp	14 / 14 (100%)	OL1_01_kdkA,98.734%;OL1_02_rmlB,99.435%;OL1_03_rmlA,99.654%;OL1_04_wvaA,100.0%;OL1_05_wvaB,100.0%;OL1_06_wvaC,100.0%;OL1_07_wvaD,99.727%;OL1_08_wvaE,99.365%;OL1_09_wvaF,100.0%;OL1_10_wvaG,100.0%;OL1_11_wvaH,99.163%;OL1_12_kdtA,97.877%;OL1_13_waaF,98.584%;OL1_14_msbB,100.0%		0		0 / 14 (0%)		0
GCA_000877405.1_ASM87740v1_genomic	OL4		Very high		1	1	0 bp	19 / 19 (100%)	OL4_01_kdkA,100.0%;OL4_02_rmlB,100.0%;OL4_03_rmlA,100.0%;OL4_04_wbtA,100.0%;OL4_05_wvdI,100.0%;OL4_06_wvaD,100.0%;OL4_07_wvcN,100.0%;OL4_08,100.0%;OL4_09,100.0%;OL4_10,100.0%;OL4_11,100.0%;OL4_12_dprE1,100.0%;OL4_13_wvdC,100.0%;OL4_14,100.0%;OL4_15_kdtA,100.0%;OL4_16_wbnK,100.0%;OL4_17_waaF,100.0%;OL4_18_wvaH,100.0%;OL4_19_msbB,100.0%		0		0 / 19 (0%)		0
GCA_000877415.1_ASM87741v1_genomic	OL3_or_OL13		Perfect		1	1	0 bp	18 / 18 (100%)	OL13_or_OL13_01_kdkA,100.0%;OL13_or_OL13_02_wvaM,100.0%;OL13_or_OL13_03_wvaN,100.0%;OL13_or_OL13_04_gne,100.0%;OL13_or_OL13_05_wvaO,100.0%;OL13_or_OL13_06_wvaP,100.0%;OL13_or_OL13_07_hddC,100.0%;OL13_or_OL13_08_wvaQ,100.0%;OL13_or_OL13_09_iolG,100.0%;OL13_or_OL13_10_kat,100.0%;OL13_or_OL13_11_yafV,100.0%;OL13_or_OL13_12_wvdC,100.0%;OL13_or_OL13_13_wvcC,100.0%;OL13_or_OL13_14_wvaR,100.0%;OL13_or_O…		0		0 / 18 (0%)		0
GCA_000877425.1_ASM87742v1_genomic	OL4		Very high		1	1	0 bp	19 / 19 (100%)	OL4_01_kdkA,100.0%;OL4_02_rmlB,100.0%;OL4_03_rmlA,100.0%;OL4_04_wbtA,100.0%;OL4_05_wvdI,100.0%;OL4_06_wvaD,100.0%;OL4_07_wvcN,100.0%;OL4_08,100.0%;OL4_09,100.0%;OL4_10,100.0%;OL4_11,100.0%;OL4_12_dprE1,100.0%;OL4_13_wvdC,100.0%;OL4_14,100.0%;OL4_15_kdtA,100.0%;OL4_16_wbnK,100.0%;OL4_17_waaF,100.0%;OL4_18_wvaH,100.0%;OL4_19_msbB,100.0%		0		0 / 19 (0%)		0
GCA_000877475.1_ASM87747v1_genomic	OL3_or_OL13		Very high		1	1	0 bp	18 / 18 (100%)	OL13_or_OL13_01_kdkA,100.0%;OL13_or_OL13_02_wvaM,99.748%;OL13_or_OL13_03_wvaN,100.0%;OL13_or_OL13_04_gne,100.0%;OL13_or_OL13_05_wvaO,100.0%;OL13_or_OL13_06_wvaP,100.0%;OL13_or_OL13_07_hddC,100.0%;OL13_or_OL13_08_wvaQ,100.0%;OL13_or_OL13_09_iolG,100.0%;OL13_or_OL13_10_kat,100.0%;OL13_or_OL13_11_yafV,100.0%;OL13_or_OL13_12_wvdC,100.0%;OL13_or_OL13_13_wvcC,100.0%;OL13_or_OL13_14_wvaR,100.0%;OL13_or_…		0		0 / 18 (0%)		0
GCA_000877485.1_ASM87748v1_genomic	OL3_or_OL13		Perfect		1	1	0 bp	18 / 18 (100%)	OL13_or_OL13_01_kdkA,100.0%;OL13_or_OL13_02_wvaM,100.0%;OL13_or_OL13_03_wvaN,100.0%;OL13_or_OL13_04_gne,100.0%;OL13_or_OL13_05_wvaO,100.0%;OL13_or_OL13_06_wvaP,100.0%;OL13_or_OL13_07_hddC,100.0%;OL13_or_OL13_08_wvaQ,100.0%;OL13_or_OL13_09_iolG,100.0%;OL13_or_OL13_10_kat,100.0%;OL13_or_OL13_11_yafV,100.0%;OL13_or_OL13_12_wvdC,100.0%;OL13_or_OL13_13_wvcC,100.0%;OL13_or_OL13_14_wvaR,100.0%;OL13_or_O…		0		0 / 18 (0%)		0
GCA_000877495.1_ASM87749v1_genomic	OL4		Very high		1	0.9999	0 bp	19 / 19 (100%)	OL4_01_kdkA,100.0%;OL4_02_rmlB,100.0%;OL4_03_rmlA,100.0%;OL4_04_wbtA,100.0%;OL4_05_wvdI,100.0%;OL4_06_wvaD,100.0%;OL4_07_wvcN,100.0%;OL4_08,100.0%;OL4_09,100.0%;OL4_10,100.0%;OL4_11,100.0%;OL4_12_dprE1,100.0%;OL4_13_wvdC,100.0%;OL4_14,100.0%;OL4_15_kdtA,100.0%;OL4_16_wbnK,100.0%;OL4_17_waaF,99.716%;OL4_18_wvaH,100.0%;OL4_19_msbB,100.0%		0		0 / 19 (0%)		0
GCA_000877535.1_ASM87753v1_genomic	OL4		Very high		1	1	0 bp	19 / 19 (100%)	OL4_01_kdkA,100.0%;OL4_02_rmlB,100.0%;OL4_03_rmlA,100.0%;OL4_04_wbtA,100.0%;OL4_05_wvdI,100.0%;OL4_06_wvaD,100.0%;OL4_07_wvcN,100.0%;OL4_08,100.0%;OL4_09,100.0%;OL4_10,100.0%;OL4_11,100.0%;OL4_12_dprE1,100.0%;OL4_13_wvdC,100.0%;OL4_14,100.0%;OL4_15_kdtA,100.0%;OL4_16_wbnK,100.0%;OL4_17_waaF,100.0%;OL4_18_wvaH,100.0%;OL4_19_msbB,100.0%		0		0 / 19 (0%)		0
GCA_000877555.1_ASM87755v1_genomic	OL4		Very high		1	1	0 bp	19 / 19 (100%)	OL4_01_kdkA,100.0%;OL4_02_rmlB,100.0%;OL4_03_rmlA,100.0%;OL4_04_wbtA,100.0%;OL4_05_wvdI,100.0%;OL4_06_wvaD,100.0%;OL4_07_wvcN,100.0%;OL4_08,100.0%;OL4_09,100.0%;OL4_10,100.0%;OL4_11,100.0%;OL4_12_dprE1,100.0%;OL4_13_wvdC,100.0%;OL4_14,100.0%;OL4_15_kdtA,100.0%;OL4_16_wbnK,100.0%;OL4_17_waaF,100.0%;OL4_18_wvaH,100.0%;OL4_19_msbB,100.0%		0		0 / 19 (0%)		0
GCA_000877565.1_ASM87756v1_genomic	OL4		Very high		1	1	0 bp	19 / 19 (100%)	OL4_01_kdkA,100.0%;OL4_02_rmlB,100.0%;OL4_03_rmlA,100.0%;OL4_04_wbtA,100.0%;OL4_05_wvdI,100.0%;OL4_06_wvaD,100.0%;OL4_07_wvcN,100.0%;OL4_08,100.0%;OL4_09,100.0%;OL4_10,100.0%;OL4_11,100.0%;OL4_12_dprE1,100.0%;OL4_13_wvdC,100.0%;OL4_14,100.0%;OL4_15_kdtA,100.0%;OL4_16_wbnK,100.0%;OL4_17_waaF,100.0%;OL4_18_wvaH,100.0%;OL4_19_msbB,100.0%		0		0 / 19 (0%)		0
GCA_000877595.1_ASM87759v1_genomic	OL1		Good	?-	0.9909	0.9895	n/a	13 / 14 (92.9%)	OL1_01_kdkA,99.578%;OL1_02_rmlB,99.435%;OL1_03_rmlA,99.654%;OL1_04_wvaA,100.0%;OL1_05_wvaB,100.0%;OL1_06_wvaC,100.0%;OL1_07_wvaD,99.454%;OL1_08_wvaE,99.365%;OL1_09_wvaF,100.0%;OL1_10_wvaG,100.0%;OL1_11_wvaH,99.163%;OL1_12_kdtA,99.292%;OL1_13_waaF,98.867%	OL1_14_msbB	0		0 / 14 (0%)		0
GCA_000877605.1_ASM87760v1_genomic	OL11		High	-*	1	0.9939	+171 bp	23 / 24 (95.8%)	OL11_01_kdkA,98.734%;OL11_02_rmlB,99.437%;OL11_03_rmlA,100.0%;OL11_04_wvdJ,98.895%;OL11_05_wvdB,99.155%;OL11_06,100.0%;OL11_07_wvdC,99.554%;OL11_08,100.0%;OL11_09_wvdK,100.0%;OL11_10_wvdA,100.0%;OL11_11_wvaD,99.738%;OL11_12_wvcC,93.924%;OL11_13_wvaM,100.0%;OL11_14_wvaN,94.581%;OL11_15_gne,99.746%;OL11_16_wvaO,99.721%;OL11_17_wvaP,100.0%;OL11_18_hddC,99.433%;OL11_19_wvaQ,100.0%;OL11_20_wvcD_1,100.…	OL11_21_wvcD_2	0		0 / 24 (0%)		0
GCA_000877615.1_ASM87761v1_genomic	OL1		Very high		1	0.9885	+12 bp	14 / 14 (100%)	OL1_01_kdkA,98.734%;OL1_02_rmlB,99.718%;OL1_03_rmlA,99.654%;OL1_04_wvaA,99.301%;OL1_05_wvaB,99.602%;OL1_06_wvaC,100.0%;OL1_07_wvaD,99.454%;OL1_08_wvaE,99.048%;OL1_09_wvaF,100.0%;OL1_10_wvaG,100.0%;OL1_11_wvaH,99.582%;OL1_12_kdtA,100.0%;OL1_13_waaF,99.717%;OL1_14_msbB,99.091%		0		0 / 14 (0%)		0
GCA_000877625.1_ASM87762v1_genomic	OL3_or_OL13		Very high		1	0.9853	-17 bp	18 / 18 (100%)	OL13_or_OL13_01_kdkA,98.745%;OL13_or_OL13_02_wvaM,98.992%;OL13_or_OL13_03_wvaN,98.698%;OL13_or_OL13_04_gne,98.995%;OL13_or_OL13_05_wvaO,98.324%;OL13_or_OL13_06_wvaP,100.0%;OL13_or_OL13_07_hddC,99.204%;OL13_or_OL13_08_wvaQ,99.583%;OL13_or_OL13_09_iolG,100.0%;OL13_or_OL13_10_kat,100.0%;OL13_or_OL13_11_yafV,99.632%;OL13_or_OL13_12_wvdC,99.222%;OL13_or_OL13_13_wvcC,100.0%;OL13_or_OL13_14_wvaR,100.0%;…		0		0 / 18 (0%)		0
GCA_000877675.1_ASM87767v1_genomic	OL6		Good	-+*	0.9995	0.9457	+114 bp	12 / 13 (92.3%)	OL6_02_wvcE,96.875%;OL6_03_wvcF,96.203%;OL6_04_wvcG,95.306%;OL6_05_wvcH,98.162%;OL6_06_wvcI,98.919%;OL6_07_wvcJ,98.136%;OL6_08_wvcK,97.812%;OL6_09_wvcL,95.949%;OL6_10_kdtA,89.52%;OL6_11_waaF,95.17%;OL6_12_wvaH,99.583%;OL6_13_msbB,99.085%	OL6_01_kdkA	1	OL9_01_kdkA,90.517%	0 / 13 (0%)		1	OL1-1_03_rmlA,86.159%
GCA_000877685.1_ASM87768v1_genomic	OL4		Very high		1	0.9998	0 bp	19 / 19 (100%)	OL4_01_kdkA,100.0%;OL4_02_rmlB,100.0%;OL4_03_rmlA,100.0%;OL4_04_wbtA,100.0%;OL4_05_wvdI,100.0%;OL4_06_wvaD,100.0%;OL4_07_wvcN,100.0%;OL4_08,100.0%;OL4_09,100.0%;OL4_10,100.0%;OL4_11,100.0%;OL4_12_dprE1,100.0%;OL4_13_wvdC,100.0%;OL4_14,100.0%;OL4_15_kdtA,100.0%;OL4_16_wbnK,100.0%;OL4_17_waaF,100.0%;OL4_18_wvaH,100.0%;OL4_19_msbB,100.0%		0		0 / 19 (0%)		0
GCA_000877715.1_ASM87771v1_genomic	OL1		Good	?-	1	0.9839	n/a	13 / 14 (92.9%)	OL1_01_kdkA,98.734%;OL1_02_rmlB,100.0%;OL1_03_rmlA,99.654%;OL1_04_wvaA,100.0%;OL1_05_wvaB,100.0%;OL1_06_wvaC,100.0%;OL1_07_wvaD,100.0%;OL1_08_wvaE,99.048%;OL1_09_wvaF,99.505%;OL1_10_wvaG,100.0%;OL1_11_wvaH,98.745%;OL1_12_kdtA,98.585%;OL1_13_waaF,99.433%	OL1_14_msbB	0		0 / 14 (0%)		0
GCA_000877725.1_ASM87772v1_genomic	OL6		Good	?-	0.9956	0.9974	n/a	12 / 13 (92.3%)	OL6_01_kdkA,100.0%;OL6_02_wvcE,100.0%;OL6_03_wvcF,99.49%;OL6_04_wvcG,99.388%;OL6_05_wvcH,100.0%;OL6_06_wvcI,100.0%;OL6_07_wvcJ,99.661%;OL6_09_wvcL,100.0%;OL6_10_kdtA,99.765%;OL6_11_waaF,100.0%;OL6_12_wvaH,100.0%;OL6_13_msbB,100.0%	OL6_08_wvcK	0		0 / 13 (0%)		0
GCA_000877755.1_ASM87775v1_genomic	OL4		Good	?	1	0.9764	n/a	19 / 19 (100%)	OL4_01_kdkA,99.156%;OL4_02_rmlB,99.155%;OL4_03_rmlA,100.0%;OL4_04_wbtA,98.45%;OL4_05_wvdI,100.0%;OL4_06_wvaD,99.185%;OL4_07_wvcN,96.774%;OL4_08,97.742%;OL4_09,98.551%;OL4_10,97.535%;OL4_11,100.0%;OL4_12_dprE1,99.766%;OL4_13_wvdC,100.0%;OL4_14,97.597%;OL4_15_kdtA,98.747%;OL4_16_wbnK,98.966%;OL4_17_waaF,98.295%;OL4_18_wvaH,98.34%;OL4_19_msbB,96.353%		0		0 / 19 (0%)		3	OL13_or_OL13_02_wvaM,95.214%;OL13_or_OL13_03_wvaN,91.885%;OL13_or_OL13_05_wvaO,92.737%
GCA_000877765.1_ASM87776v1_genomic	OL1		High	-	1	0.9856	+13 bp	13 / 14 (92.9%)	OL1_01_kdkA,99.578%;OL1_02_rmlB,99.435%;OL1_03_rmlA,99.654%;OL1_04_wvaA,100.0%;OL1_05_wvaB,100.0%;OL1_06_wvaC,100.0%;OL1_07_wvaD,99.454%;OL1_08_wvaE,99.365%;OL1_09_wvaF,100.0%;OL1_10_wvaG,100.0%;OL1_11_wvaH,99.163%;OL1_12_kdtA,99.292%;OL1_13_waaF,98.867%	OL1_14_msbB	0		0 / 14 (0%)		0
GCA_000878565.1_ASM87856v1_genomic	OL4		Very high		1	1	0 bp	19 / 19 (100%)	OL4_01_kdkA,100.0%;OL4_02_rmlB,100.0%;OL4_03_rmlA,100.0%;OL4_04_wbtA,100.0%;OL4_05_wvdI,100.0%;OL4_06_wvaD,100.0%;OL4_07_wvcN,100.0%;OL4_08,100.0%;OL4_09,100.0%;OL4_10,100.0%;OL4_11,100.0%;OL4_12_dprE1,100.0%;OL4_13_wvdC,100.0%;OL4_14,100.0%;OL4_15_kdtA,100.0%;OL4_16_wbnK,100.0%;OL4_17_waaF,100.0%;OL4_18_wvaH,100.0%;OL4_19_msbB,100.0%		0		0 / 19 (0%)		0
GCA_000878575.1_ASM87857v1_genomic	OL4		Very high		1	1	0 bp	19 / 19 (100%)	OL4_01_kdkA,100.0%;OL4_02_rmlB,100.0%;OL4_03_rmlA,100.0%;OL4_04_wbtA,100.0%;OL4_05_wvdI,100.0%;OL4_06_wvaD,100.0%;OL4_07_wvcN,100.0%;OL4_08,100.0%;OL4_09,100.0%;OL4_10,100.0%;OL4_11,100.0%;OL4_12_dprE1,100.0%;OL4_13_wvdC,100.0%;OL4_14,100.0%;OL4_15_kdtA,100.0%;OL4_16_wbnK,100.0%;OL4_17_waaF,100.0%;OL4_18_wvaH,100.0%;OL4_19_msbB,100.0%		0		0 / 19 (0%)		0
GCA_000878585.1_ASM87858v1_genomic	OL4		Very high		1	1	0 bp	19 / 19 (100%)	OL4_01_kdkA,100.0%;OL4_02_rmlB,100.0%;OL4_03_rmlA,100.0%;OL4_04_wbtA,100.0%;OL4_05_wvdI,100.0%;OL4_06_wvaD,100.0%;OL4_07_wvcN,100.0%;OL4_08,100.0%;OL4_09,100.0%;OL4_10,100.0%;OL4_11,100.0%;OL4_12_dprE1,100.0%;OL4_13_wvdC,100.0%;OL4_14,100.0%;OL4_15_kdtA,100.0%;OL4_16_wbnK,100.0%;OL4_17_waaF,100.0%;OL4_18_wvaH,100.0%;OL4_19_msbB,100.0%		0		0 / 19 (0%)		0
GCA_000878595.1_ASM87859v1_genomic	OL4		Perfect		1	1	0 bp	19 / 19 (100%)	OL4_01_kdkA,100.0%;OL4_02_rmlB,100.0%;OL4_03_rmlA,100.0%;OL4_04_wbtA,100.0%;OL4_05_wvdI,100.0%;OL4_06_wvaD,100.0%;OL4_07_wvcN,100.0%;OL4_08,100.0%;OL4_09,100.0%;OL4_10,100.0%;OL4_11,100.0%;OL4_12_dprE1,100.0%;OL4_13_wvdC,100.0%;OL4_14,100.0%;OL4_15_kdtA,100.0%;OL4_16_wbnK,100.0%;OL4_17_waaF,100.0%;OL4_18_wvaH,100.0%;OL4_19_msbB,100.0%		0		0 / 19 (0%)		0
GCA_000878645.1_ASM87864v1_genomic	OL4		Very high		1	1	0 bp	19 / 19 (100%)	OL4_01_kdkA,100.0%;OL4_02_rmlB,100.0%;OL4_03_rmlA,100.0%;OL4_04_wbtA,100.0%;OL4_05_wvdI,100.0%;OL4_06_wvaD,100.0%;OL4_07_wvcN,100.0%;OL4_08,100.0%;OL4_09,100.0%;OL4_10,100.0%;OL4_11,100.0%;OL4_12_dprE1,100.0%;OL4_13_wvdC,100.0%;OL4_14,100.0%;OL4_15_kdtA,100.0%;OL4_16_wbnK,100.0%;OL4_17_waaF,100.0%;OL4_18_wvaH,100.0%;OL4_19_msbB,100.0%		0		0 / 19 (0%)		0
GCA_000878665.1_ASM87866v1_genomic	OL4		Very high		1	1	0 bp	19 / 19 (100%)	OL4_01_kdkA,100.0%;OL4_02_rmlB,100.0%;OL4_03_rmlA,100.0%;OL4_04_wbtA,100.0%;OL4_05_wvdI,100.0%;OL4_06_wvaD,100.0%;OL4_07_wvcN,100.0%;OL4_08,100.0%;OL4_09,100.0%;OL4_10,100.0%;OL4_11,100.0%;OL4_12_dprE1,100.0%;OL4_13_wvdC,100.0%;OL4_14,100.0%;OL4_15_kdtA,100.0%;OL4_16_wbnK,100.0%;OL4_17_waaF,100.0%;OL4_18_wvaH,100.0%;OL4_19_msbB,100.0%		0		0 / 19 (0%)		0
GCA_000878675.1_ASM87867v1_genomic	OL4		Very high		1	1	0 bp	19 / 19 (100%)	OL4_01_kdkA,100.0%;OL4_02_rmlB,100.0%;OL4_03_rmlA,100.0%;OL4_04_wbtA,100.0%;OL4_05_wvdI,100.0%;OL4_06_wvaD,100.0%;OL4_07_wvcN,100.0%;OL4_08,100.0%;OL4_09,100.0%;OL4_10,100.0%;OL4_11,100.0%;OL4_12_dprE1,100.0%;OL4_13_wvdC,100.0%;OL4_14,100.0%;OL4_15_kdtA,100.0%;OL4_16_wbnK,100.0%;OL4_17_waaF,100.0%;OL4_18_wvaH,100.0%;OL4_19_msbB,100.0%		0		0 / 19 (0%)		0
GCA_000878705.1_ASM87870v1_genomic	OL4		Very high		1	1	0 bp	19 / 19 (100%)	OL4_01_kdkA,100.0%;OL4_02_rmlB,100.0%;OL4_03_rmlA,100.0%;OL4_04_wbtA,100.0%;OL4_05_wvdI,100.0%;OL4_06_wvaD,100.0%;OL4_07_wvcN,100.0%;OL4_08,100.0%;OL4_09,100.0%;OL4_10,100.0%;OL4_11,100.0%;OL4_12_dprE1,100.0%;OL4_13_wvdC,100.0%;OL4_14,100.0%;OL4_15_kdtA,100.0%;OL4_16_wbnK,100.0%;OL4_17_waaF,100.0%;OL4_18_wvaH,100.0%;OL4_19_msbB,100.0%		0		0 / 19 (0%)		0
GCA_000878725.1_ASM87872v1_genomic	OL4		Very high		1	1	0 bp	19 / 19 (100%)	OL4_01_kdkA,100.0%;OL4_02_rmlB,100.0%;OL4_03_rmlA,100.0%;OL4_04_wbtA,100.0%;OL4_05_wvdI,100.0%;OL4_06_wvaD,100.0%;OL4_07_wvcN,100.0%;OL4_08,100.0%;OL4_09,100.0%;OL4_10,100.0%;OL4_11,100.0%;OL4_12_dprE1,100.0%;OL4_13_wvdC,100.0%;OL4_14,100.0%;OL4_15_kdtA,100.0%;OL4_16_wbnK,100.0%;OL4_17_waaF,100.0%;OL4_18_wvaH,100.0%;OL4_19_msbB,100.0%		0		0 / 19 (0%)		0
GCA_000878735.1_ASM87873v1_genomic	OL4		Very high		1	1	0 bp	19 / 19 (100%)	OL4_01_kdkA,100.0%;OL4_02_rmlB,100.0%;OL4_03_rmlA,100.0%;OL4_04_wbtA,100.0%;OL4_05_wvdI,100.0%;OL4_06_wvaD,100.0%;OL4_07_wvcN,100.0%;OL4_08,100.0%;OL4_09,100.0%;OL4_10,100.0%;OL4_11,100.0%;OL4_12_dprE1,100.0%;OL4_13_wvdC,100.0%;OL4_14,100.0%;OL4_15_kdtA,100.0%;OL4_16_wbnK,100.0%;OL4_17_waaF,100.0%;OL4_18_wvaH,100.0%;OL4_19_msbB,100.0%		0		0 / 19 (0%)		0
GCA_000878755.1_ASM87875v1_genomic	OL4		Very high		1	1	0 bp	19 / 19 (100%)	OL4_01_kdkA,100.0%;OL4_02_rmlB,100.0%;OL4_03_rmlA,100.0%;OL4_04_wbtA,100.0%;OL4_05_wvdI,100.0%;OL4_06_wvaD,100.0%;OL4_07_wvcN,100.0%;OL4_08,100.0%;OL4_09,100.0%;OL4_10,100.0%;OL4_11,100.0%;OL4_12_dprE1,100.0%;OL4_13_wvdC,100.0%;OL4_14,100.0%;OL4_15_kdtA,100.0%;OL4_16_wbnK,100.0%;OL4_17_waaF,100.0%;OL4_18_wvaH,100.0%;OL4_19_msbB,100.0%		0		0 / 19 (0%)		0
GCA_000878785.1_ASM87878v1_genomic	OL4		Very high		1	1	0 bp	19 / 19 (100%)	OL4_01_kdkA,100.0%;OL4_02_rmlB,100.0%;OL4_03_rmlA,100.0%;OL4_04_wbtA,100.0%;OL4_05_wvdI,100.0%;OL4_06_wvaD,100.0%;OL4_07_wvcN,100.0%;OL4_08,100.0%;OL4_09,100.0%;OL4_10,100.0%;OL4_11,100.0%;OL4_12_dprE1,100.0%;OL4_13_wvdC,100.0%;OL4_14,100.0%;OL4_15_kdtA,100.0%;OL4_16_wbnK,100.0%;OL4_17_waaF,100.0%;OL4_18_wvaH,100.0%;OL4_19_msbB,100.0%		0		0 / 19 (0%)		0
GCA_000878805.1_ASM87880v1_genomic	OL4		Very high		1	1	0 bp	19 / 19 (100%)	OL4_01_kdkA,100.0%;OL4_02_rmlB,100.0%;OL4_03_rmlA,100.0%;OL4_04_wbtA,100.0%;OL4_05_wvdI,100.0%;OL4_06_wvaD,100.0%;OL4_07_wvcN,100.0%;OL4_08,100.0%;OL4_09,100.0%;OL4_10,100.0%;OL4_11,100.0%;OL4_12_dprE1,100.0%;OL4_13_wvdC,100.0%;OL4_14,100.0%;OL4_15_kdtA,100.0%;OL4_16_wbnK,100.0%;OL4_17_waaF,100.0%;OL4_18_wvaH,100.0%;OL4_19_msbB,100.0%		0		0 / 19 (0%)		0
GCA_000878815.1_ASM87881v1_genomic	OL4		Very high		1	1	0 bp	19 / 19 (100%)	OL4_01_kdkA,100.0%;OL4_02_rmlB,100.0%;OL4_03_rmlA,100.0%;OL4_04_wbtA,100.0%;OL4_05_wvdI,100.0%;OL4_06_wvaD,100.0%;OL4_07_wvcN,100.0%;OL4_08,100.0%;OL4_09,100.0%;OL4_10,100.0%;OL4_11,100.0%;OL4_12_dprE1,100.0%;OL4_13_wvdC,100.0%;OL4_14,100.0%;OL4_15_kdtA,100.0%;OL4_16_wbnK,100.0%;OL4_17_waaF,100.0%;OL4_18_wvaH,100.0%;OL4_19_msbB,100.0%		0		0 / 19 (0%)		0
GCA_000951795.1_ASM95179v1_genomic	OL3_or_OL13		Perfect		1	1	0 bp	18 / 18 (100%)	OL13_or_OL13_01_kdkA,100.0%;OL13_or_OL13_02_wvaM,100.0%;OL13_or_OL13_03_wvaN,100.0%;OL13_or_OL13_04_gne,100.0%;OL13_or_OL13_05_wvaO,100.0%;OL13_or_OL13_06_wvaP,100.0%;OL13_or_OL13_07_hddC,100.0%;OL13_or_OL13_08_wvaQ,100.0%;OL13_or_OL13_09_iolG,100.0%;OL13_or_OL13_10_kat,100.0%;OL13_or_OL13_11_yafV,100.0%;OL13_or_OL13_12_wvdC,100.0%;OL13_or_OL13_13_wvcC,100.0%;OL13_or_OL13_14_wvaR,100.0%;OL13_or_O…		0		0 / 18 (0%)		0
GCA_000958565.1_SG176_genomic	OL10		High	-*	1	0.9627	+15 bp	13 / 15 (86.7%)	OL10_01_kdkA,99.578%;OL10_02_rmlB,99.437%;OL10_03_rmlA,99.308%;OL10_04_wbtA,99.286%;OL10_05_wvdI,98.726%;OL10_06_wvaD,99.457%;OL10_07_wvcN,100.0%;OL10_08_orf8,100.0%;OL10_09_orf9,98.118%;OL10_10_orf10,89.251%;OL10_12_kdtA,96.698%;OL10_13_waaF,98.295%;OL10_14_wvaH,99.17%	OL10_11;OL10_15_msbB	0		0 / 15 (0%)		0
GCA_000958575.1_K1461_genomic	OL4		High	-	1	0.9998	-3 bp	17 / 19 (89.5%)	OL4_01_kdkA,100.0%;OL4_02_rmlB,100.0%;OL4_03_rmlA,100.0%;OL4_04_wbtA,100.0%;OL4_05_wvdI,100.0%;OL4_06_wvaD,100.0%;OL4_07_wvcN,100.0%;OL4_08,100.0%;OL4_09,100.0%;OL4_10,100.0%;OL4_11,100.0%;OL4_13_wvdC,100.0%;OL4_15_kdtA,99.752%;OL4_16_wbnK,100.0%;OL4_17_waaF,100.0%;OL4_18_wvaH,100.0%;OL4_19_msbB,100.0%	OL4_12_dprE1;OL4_14	0		0 / 19 (0%)		0
GCA_000958585.1_K1275_genomic	OL3_or_OL13		High	-*	1	0.9839	-3 bp	17 / 18 (94.4%)	OL13_or_OL13_01_kdkA,99.163%;OL13_or_OL13_02_wvaM,99.244%;OL13_or_OL13_03_wvaN,98.177%;OL13_or_OL13_04_gne,98.992%;OL13_or_OL13_05_wvaO,94.958%;OL13_or_OL13_06_wvaP,100.0%;OL13_or_OL13_07_hddC,100.0%;OL13_or_OL13_08_wvaQ,100.0%;OL13_or_OL13_09_iolG,100.0%;OL13_or_OL13_10_kat,100.0%;OL13_or_OL13_11_yafV,100.0%;OL13_or_OL13_12_wvdC,97.665%;OL13_or_OL13_13_wvcC,99.729%;OL13_or_OL13_14_wvaR,100.0%;OL…	OL13_or_OL13_15_wvaH	0		0 / 18 (0%)		0
GCA_000958595.1_AF91_genomic	OL3_or_OL13		High	-	1	0.9998	-2 bp	16 / 18 (88.9%)	OL13_or_OL13_01_kdkA,100.0%;OL13_or_OL13_02_wvaM,100.0%;OL13_or_OL13_03_wvaN,100.0%;OL13_or_OL13_04_gne,100.0%;OL13_or_OL13_05_wvaO,100.0%;OL13_or_OL13_06_wvaP,100.0%;OL13_or_OL13_07_hddC,100.0%;OL13_or_OL13_08_wvaQ,100.0%;OL13_or_OL13_09_iolG,100.0%;OL13_or_OL13_10_kat,100.0%;OL13_or_OL13_11_yafV,100.0%;OL13_or_OL13_12_wvdC,100.0%;OL13_or_OL13_13_wvcC,100.0%;OL13_or_OL13_15_wvaH,100.0%;OL13_or_O…	OL13_or_OL13_14_wvaR;OL13_or_OL13_18_msbB	0		0 / 18 (0%)		0
GCA_000958645.1_22702_genomic	OL5		Very high		1	0.984	+13 bp	17 / 17 (100%)	OL5_01_kdkA,97.89%;OL5_02_rmlB,98.028%;OL5_03_rmlA,98.98%;OL5_04_wvcA,95.302%;OL5_05_wvaD,99.475%;OL5_06_wvcC,97.587%;OL5_07_wvaM,99.748%;OL5_08_wvaN,99.479%;OL5_09_gne,98.982%;OL5_10_wvaO,99.441%;OL5_11_wvaP,100.0%;OL5_12_hddC,100.0%;OL5_13_wvaQ,100.0%;OL5_14_wvcD,98.714%;OL5_15_kdtA,98.341%;OL5_16_waaF,98.867%;OL5_17_msbB,99.091%		0		0 / 17 (0%)		0
GCA_000958655.1_J_C2_34_genomic	OL5		High	-*	1	0.9797	+10 bp	15 / 17 (88.2%)	OL5_01_kdkA,97.89%;OL5_02_rmlB,98.588%;OL5_03_rmlA,99.32%;OL5_04_wvcA,94.966%;OL5_05_wvaD,93.701%;OL5_06_wvcC,94.37%;OL5_07_wvaM,99.748%;OL5_08_wvaN,99.74%;OL5_09_gne,99.491%;OL5_10_wvaO,99.721%;OL5_11_wvaP,100.0%;OL5_12_hddC,100.0%;OL5_14_wvcD,98.714%;OL5_15_kdtA,98.341%;OL5_16_waaF,98.867%	OL5_13_wvaQ;OL5_17_msbB	0		0 / 17 (0%)		0
GCA_000960565.1_ASM96056v1_genomic	OL5		Very high		1	1	0 bp	17 / 17 (100%)	OL5_01_kdkA,99.578%;OL5_02_rmlB,100.0%;OL5_03_rmlA,100.0%;OL5_04_wvcA,100.0%;OL5_05_wvaD,100.0%;OL5_06_wvcC,100.0%;OL5_07_wvaM,100.0%;OL5_08_wvaN,100.0%;OL5_09_gne,100.0%;OL5_10_wvaO,100.0%;OL5_11_wvaP,100.0%;OL5_12_hddC,100.0%;OL5_13_wvaQ,100.0%;OL5_14_wvcD,100.0%;OL5_15_kdtA,100.0%;OL5_16_waaF,100.0%;OL5_17_msbB,100.0%		0		0 / 17 (0%)		0
GCA_000960645.1_ASM96064v1_genomic	OL2		Very high		1	0.9999	0 bp	16 / 16 (100%)	OL2_01_kdkA,100.0%;OL2_02_wvaI,99.837%;OL2_03_wvaJ,100.0%;OL2_04_wvaK,100.0%;OL2_05_wvaL,100.0%;OL2_06_wvaM,100.0%;OL2_07_wvaN,100.0%;OL2_08_gne,100.0%;OL2_09_wvaO,100.0%;OL2_10_wvaP,100.0%;OL2_11_hddC,99.717%;OL2_12_wvaQ,100.0%;OL2_13_wvaR,100.0%;OL2_14_kdtA,100.0%;OL2_15_waaF,100.0%;OL2_16_msbB,100.0%		0		0 / 16 (0%)		0
GCA_000960655.1_ASM96065v1_genomic	OL4		Very high		1	0.9768	+30 bp	19 / 19 (100%)	OL4_01_kdkA,99.156%;OL4_02_rmlB,99.155%;OL4_03_rmlA,100.0%;OL4_04_wbtA,98.45%;OL4_05_wvdI,100.0%;OL4_06_wvaD,99.185%;OL4_07_wvcN,96.774%;OL4_08,97.742%;OL4_09,98.551%;OL4_10,97.535%;OL4_11,100.0%;OL4_12_dprE1,99.766%;OL4_13_wvdC,100.0%;OL4_14,97.597%;OL4_15_kdtA,98.829%;OL4_16_wbnK,98.966%;OL4_17_waaF,98.295%;OL4_18_wvaH,98.34%;OL4_19_msbB,96.353%		0		0 / 19 (0%)		4	OL13_or_OL13_02_wvaM,95.214%;OL13_or_OL13_04_gne,91.709%;OL13_or_OL13_03_wvaN,91.885%;OL13_or_OL13_05_wvaO,92.737%
GCA_000960665.1_ASM96066v1_genomic	OL1		Very high		1	0.9895	0 bp	14 / 14 (100%)	OL1_01_kdkA,99.578%;OL1_02_rmlB,99.435%;OL1_03_rmlA,99.654%;OL1_04_wvaA,100.0%;OL1_05_wvaB,100.0%;OL1_06_wvaC,100.0%;OL1_07_wvaD,99.454%;OL1_08_wvaE,99.365%;OL1_09_wvaF,100.0%;OL1_10_wvaG,100.0%;OL1_11_wvaH,99.163%;OL1_12_kdtA,99.292%;OL1_13_waaF,98.867%;OL1_14_msbB,97.273%		0		0 / 14 (0%)		0
GCA_000960685.1_ASM96068v1_genomic	OL3_or_OL13		Perfect		1	1	0 bp	18 / 18 (100%)	OL13_or_OL13_01_kdkA,100.0%;OL13_or_OL13_02_wvaM,100.0%;OL13_or_OL13_03_wvaN,100.0%;OL13_or_OL13_04_gne,100.0%;OL13_or_OL13_05_wvaO,100.0%;OL13_or_OL13_06_wvaP,100.0%;OL13_or_OL13_07_hddC,100.0%;OL13_or_OL13_08_wvaQ,100.0%;OL13_or_OL13_09_iolG,100.0%;OL13_or_OL13_10_kat,100.0%;OL13_or_OL13_11_yafV,100.0%;OL13_or_OL13_12_wvdC,100.0%;OL13_or_OL13_13_wvcC,100.0%;OL13_or_OL13_14_wvaR,100.0%;OL13_or_O…		0		0 / 18 (0%)		0
GCA_000972025.1_ASM97202v1_genomic	OL3_or_OL13		Very high		1	0.989	0 bp	18 / 18 (100%)	OL13_or_OL13_01_kdkA,100.0%;OL13_or_OL13_02_wvaM,99.748%;OL13_or_OL13_03_wvaN,99.219%;OL13_or_OL13_04_gne,99.246%;OL13_or_OL13_05_wvaO,98.883%;OL13_or_OL13_06_wvaP,100.0%;OL13_or_OL13_07_hddC,100.0%;OL13_or_OL13_08_wvaQ,100.0%;OL13_or_OL13_09_iolG,99.706%;OL13_or_OL13_10_kat,100.0%;OL13_or_OL13_11_yafV,99.632%;OL13_or_OL13_12_wvdC,99.222%;OL13_or_OL13_13_wvcC,99.729%;OL13_or_OL13_14_wvaR,100.0%;O…		0		0 / 18 (0%)		0
GCA_000972035.1_ASM97203v1_genomic	OL1		Very high		1	0.9896	0 bp	14 / 14 (100%)	OL1_01_kdkA,99.578%;OL1_02_rmlB,99.435%;OL1_03_rmlA,99.654%;OL1_04_wvaA,100.0%;OL1_05_wvaB,100.0%;OL1_06_wvaC,100.0%;OL1_07_wvaD,99.454%;OL1_08_wvaE,99.365%;OL1_09_wvaF,100.0%;OL1_10_wvaG,100.0%;OL1_11_wvaH,99.163%;OL1_12_kdtA,99.292%;OL1_13_waaF,98.867%;OL1_14_msbB,97.273%		0		0 / 14 (0%)		0
GCA_000972045.1_ASM97204v1_genomic	OL3_or_OL13		Perfect		1	1	0 bp	18 / 18 (100%)	OL13_or_OL13_01_kdkA,100.0%;OL13_or_OL13_02_wvaM,100.0%;OL13_or_OL13_03_wvaN,100.0%;OL13_or_OL13_04_gne,100.0%;OL13_or_OL13_05_wvaO,100.0%;OL13_or_OL13_06_wvaP,100.0%;OL13_or_OL13_07_hddC,100.0%;OL13_or_OL13_08_wvaQ,100.0%;OL13_or_OL13_09_iolG,100.0%;OL13_or_OL13_10_kat,100.0%;OL13_or_OL13_11_yafV,100.0%;OL13_or_OL13_12_wvdC,100.0%;OL13_or_OL13_13_wvcC,100.0%;OL13_or_OL13_14_wvaR,100.0%;OL13_or_O…		0		0 / 18 (0%)		0
GCA_000972055.1_ASM97205v1_genomic	OL1		Very high		1	0.9896	0 bp	14 / 14 (100%)	OL1_01_kdkA,99.578%;OL1_02_rmlB,99.435%;OL1_03_rmlA,99.654%;OL1_04_wvaA,100.0%;OL1_05_wvaB,100.0%;OL1_06_wvaC,100.0%;OL1_07_wvaD,99.454%;OL1_08_wvaE,99.365%;OL1_09_wvaF,100.0%;OL1_10_wvaG,100.0%;OL1_11_wvaH,99.163%;OL1_12_kdtA,99.292%;OL1_13_waaF,98.867%;OL1_14_msbB,97.273%		0		0 / 14 (0%)		0
GCA_000972105.1_ASM97210v1_genomic	OL8		Very high		1	0.9999	0 bp	17 / 17 (100%)	OL8_01_kdkA,100.0%;OL8_02_rmlB,100.0%;OL8_03_rmlA,100.0%;OL8_04_wvaD,100.0%;OL8_05_wvdA,100.0%;OL8_06_dltC,100.0%;OL8_07_wvdB,100.0%;OL8_08,100.0%;OL8_09_wvdC,100.0%;OL8_10_wvdD,100.0%;OL8_11_wvdE,100.0%;OL8_12_wvdF,100.0%;OL8_13_wvdG,100.0%;OL8_14_wvaH,100.0%;OL8_15_kdtA,100.0%;OL8_16_waaF,100.0%;OL8_17_msbB,100.0%		0		0 / 17 (0%)		0
GCA_000972125.1_ASM97212v1_genomic	OL1		Very high		1	0.9896	0 bp	14 / 14 (100%)	OL1_01_kdkA,99.578%;OL1_02_rmlB,99.435%;OL1_03_rmlA,99.654%;OL1_04_wvaA,100.0%;OL1_05_wvaB,100.0%;OL1_06_wvaC,100.0%;OL1_07_wvaD,99.454%;OL1_08_wvaE,99.365%;OL1_09_wvaF,100.0%;OL1_10_wvaG,100.0%;OL1_11_wvaH,99.163%;OL1_12_kdtA,99.292%;OL1_13_waaF,98.867%;OL1_14_msbB,97.273%		0		0 / 14 (0%)		0
GCA_000974905.1_ASM97490v1_genomic	OL1		Very high		1	0.9896	0 bp	14 / 14 (100%)	OL1_01_kdkA,99.578%;OL1_02_rmlB,99.435%;OL1_03_rmlA,99.654%;OL1_04_wvaA,100.0%;OL1_05_wvaB,100.0%;OL1_06_wvaC,100.0%;OL1_07_wvaD,99.454%;OL1_08_wvaE,99.365%;OL1_09_wvaF,100.0%;OL1_10_wvaG,100.0%;OL1_11_wvaH,99.163%;OL1_12_kdtA,99.292%;OL1_13_waaF,98.867%;OL1_14_msbB,97.273%		0		0 / 14 (0%)		0
GCA_000975195.1_ASM97519v1_genomic	OL3_or_OL13		Perfect		1	1	0 bp	18 / 18 (100%)	OL13_or_OL13_01_kdkA,100.0%;OL13_or_OL13_02_wvaM,100.0%;OL13_or_OL13_03_wvaN,100.0%;OL13_or_OL13_04_gne,100.0%;OL13_or_OL13_05_wvaO,100.0%;OL13_or_OL13_06_wvaP,100.0%;OL13_or_OL13_07_hddC,100.0%;OL13_or_OL13_08_wvaQ,100.0%;OL13_or_OL13_09_iolG,100.0%;OL13_or_OL13_10_kat,100.0%;OL13_or_OL13_11_yafV,100.0%;OL13_or_OL13_12_wvdC,100.0%;OL13_or_OL13_13_wvcC,100.0%;OL13_or_OL13_14_wvaR,100.0%;OL13_or_O…		0		0 / 18 (0%)		0
GCA_001006105.1_ASM100610v1_genomic	OL3_or_OL13		Perfect		1	1	0 bp	18 / 18 (100%)	OL13_or_OL13_01_kdkA,100.0%;OL13_or_OL13_02_wvaM,100.0%;OL13_or_OL13_03_wvaN,100.0%;OL13_or_OL13_04_gne,100.0%;OL13_or_OL13_05_wvaO,100.0%;OL13_or_OL13_06_wvaP,100.0%;OL13_or_OL13_07_hddC,100.0%;OL13_or_OL13_08_wvaQ,100.0%;OL13_or_OL13_09_iolG,100.0%;OL13_or_OL13_10_kat,100.0%;OL13_or_OL13_11_yafV,100.0%;OL13_or_OL13_12_wvdC,100.0%;OL13_or_OL13_13_wvcC,100.0%;OL13_or_OL13_14_wvaR,100.0%;OL13_or_O…		0		0 / 18 (0%)		0
GCA_001006115.1_ASM100611v1_genomic	OL1		Very high		1	0.9896	0 bp	14 / 14 (100%)	OL1_01_kdkA,99.578%;OL1_02_rmlB,99.435%;OL1_03_rmlA,99.654%;OL1_04_wvaA,100.0%;OL1_05_wvaB,100.0%;OL1_06_wvaC,100.0%;OL1_07_wvaD,99.454%;OL1_08_wvaE,99.365%;OL1_09_wvaF,100.0%;OL1_10_wvaG,100.0%;OL1_11_wvaH,99.163%;OL1_12_kdtA,99.292%;OL1_13_waaF,98.867%;OL1_14_msbB,97.273%		0		0 / 14 (0%)		0
GCA_001006125.1_ASM100612v1_genomic	OL8		Perfect		1	1	0 bp	17 / 17 (100%)	OL8_01_kdkA,100.0%;OL8_02_rmlB,100.0%;OL8_03_rmlA,100.0%;OL8_04_wvaD,100.0%;OL8_05_wvdA,100.0%;OL8_06_dltC,100.0%;OL8_07_wvdB,100.0%;OL8_08,100.0%;OL8_09_wvdC,100.0%;OL8_10_wvdD,100.0%;OL8_11_wvdE,100.0%;OL8_12_wvdF,100.0%;OL8_13_wvdG,100.0%;OL8_14_wvaH,100.0%;OL8_15_kdtA,100.0%;OL8_16_waaF,100.0%;OL8_17_msbB,100.0%		0		0 / 17 (0%)		0
GCA_001006185.1_ASM100618v1_genomic	OL6		Very high		1	0.9984	+3 bp	13 / 13 (100%)	OL6_01_kdkA,100.0%;OL6_02_wvcE,100.0%;OL6_03_wvcF,100.0%;OL6_04_wvcG,99.388%;OL6_05_wvcH,100.0%;OL6_06_wvcI,100.0%;OL6_07_wvcJ,99.661%;OL6_08_wvcK,99.844%;OL6_09_wvcL,100.0%;OL6_10_kdtA,99.765%;OL6_11_waaF,100.0%;OL6_12_wvaH,100.0%;OL6_13_msbB,100.0%		0		0 / 13 (0%)		0
GCA_001006195.1_ASM100619v1_genomic	OL1		Very high		1	0.9852	-8 bp	14 / 14 (100%)	OL1_01_kdkA,98.734%;OL1_02_rmlB,100.0%;OL1_03_rmlA,99.654%;OL1_04_wvaA,100.0%;OL1_05_wvaB,100.0%;OL1_06_wvaC,100.0%;OL1_07_wvaD,100.0%;OL1_08_wvaE,99.048%;OL1_09_wvaF,99.505%;OL1_10_wvaG,100.0%;OL1_11_wvaH,98.745%;OL1_12_kdtA,98.585%;OL1_13_waaF,99.433%;OL1_14_msbB,96.667%		0		0 / 14 (0%)		0
GCA_001006205.1_ASM100620v1_genomic	OL1		Very high		1	0.9896	0 bp	14 / 14 (100%)	OL1_01_kdkA,99.578%;OL1_02_rmlB,99.435%;OL1_03_rmlA,99.654%;OL1_04_wvaA,100.0%;OL1_05_wvaB,100.0%;OL1_06_wvaC,100.0%;OL1_07_wvaD,99.454%;OL1_08_wvaE,99.365%;OL1_09_wvaF,100.0%;OL1_10_wvaG,100.0%;OL1_11_wvaH,99.163%;OL1_12_kdtA,99.292%;OL1_13_waaF,98.867%;OL1_14_msbB,97.273%		0		0 / 14 (0%)		0
GCA_001007525.1_ASM100752v1_genomic	OL11		High	-	1	0.9906	-1 bp	23 / 24 (95.8%)	OL11_01_kdkA,98.734%;OL11_02_rmlB,98.873%;OL11_03_rmlA,99.32%;OL11_04_wvdJ,99.448%;OL11_05_wvdB,99.155%;OL11_06,100.0%;OL11_07_wvdC,99.597%;OL11_08,100.0%;OL11_09_wvdK,100.0%;OL11_10_wvdA,99.779%;OL11_11_wvaD,99.738%;OL11_12_wvcC,99.464%;OL11_13_wvaM,99.748%;OL11_14_wvaN,99.74%;OL11_15_gne,99.491%;OL11_16_wvaO,99.162%;OL11_17_wvaP,100.0%;OL11_18_hddC,99.717%;OL11_19_wvaQ,100.0%;OL11_20_wvcD_1,98.…	OL11_21_wvcD_2	0		0 / 24 (0%)		0
GCA_001007535.1_ASM100753v1_genomic	OL4		Very high		1	1	0 bp	19 / 19 (100%)	OL4_01_kdkA,100.0%;OL4_02_rmlB,100.0%;OL4_03_rmlA,100.0%;OL4_04_wbtA,100.0%;OL4_05_wvdI,100.0%;OL4_06_wvaD,100.0%;OL4_07_wvcN,100.0%;OL4_08,100.0%;OL4_09,100.0%;OL4_10,100.0%;OL4_11,100.0%;OL4_12_dprE1,100.0%;OL4_13_wvdC,100.0%;OL4_14,100.0%;OL4_15_kdtA,100.0%;OL4_16_wbnK,100.0%;OL4_17_waaF,100.0%;OL4_18_wvaH,100.0%;OL4_19_msbB,100.0%		0		0 / 19 (0%)		0
GCA_001007545.1_ASM100754v1_genomic	OL4		Very high		1	1	0 bp	19 / 19 (100%)	OL4_01_kdkA,100.0%;OL4_02_rmlB,100.0%;OL4_03_rmlA,100.0%;OL4_04_wbtA,100.0%;OL4_05_wvdI,100.0%;OL4_06_wvaD,100.0%;OL4_07_wvcN,100.0%;OL4_08,100.0%;OL4_09,100.0%;OL4_10,100.0%;OL4_11,100.0%;OL4_12_dprE1,100.0%;OL4_13_wvdC,100.0%;OL4_14,100.0%;OL4_15_kdtA,100.0%;OL4_16_wbnK,100.0%;OL4_17_waaF,100.0%;OL4_18_wvaH,100.0%;OL4_19_msbB,100.0%		0		0 / 19 (0%)		0
GCA_001011015.1_ASM101101v1_genomic	OL1		Very high		1	0.9916	+19 bp	14 / 14 (100%)	OL1_01_kdkA,98.734%;OL1_02_rmlB,99.435%;OL1_03_rmlA,99.654%;OL1_04_wvaA,100.0%;OL1_05_wvaB,100.0%;OL1_06_wvaC,100.0%;OL1_07_wvaD,99.727%;OL1_08_wvaE,99.365%;OL1_09_wvaF,100.0%;OL1_10_wvaG,100.0%;OL1_11_wvaH,99.163%;OL1_12_kdtA,97.877%;OL1_13_waaF,98.584%;OL1_14_msbB,100.0%		0		0 / 14 (0%)		0
GCA_001013435.1_ASM101343v1_genomic	OL12		Good	?*	0.9998	0.9876	n/a	15 / 15 (100%)	OL12_01_kdkA,97.89%;OL12_02_rmlB,99.417%;OL12_03_rmlA,99.654%;OL12_04_wbtA,100.0%;OL12_05_wvdI,99.363%;OL12_06_wvaD,99.417%;OL12_07_wvcN,98.71%;OL12_08_wvcO,98.611%;OL12_09_wvcP,94.714%;OL12_10_wvcQ,100.0%;OL12_11_wvcR,99.814%;OL12_12_kdtA,99.529%;OL12_13_waaF,99.148%;OL12_14_wvaH,99.17%;OL12_15_msbB,100.0%		0		0 / 15 (0%)		0
GCA_001023055.1_ASM102305v1_genomic	OL4		Very high		1	1	0 bp	19 / 19 (100%)	OL4_01_kdkA,100.0%;OL4_02_rmlB,100.0%;OL4_03_rmlA,100.0%;OL4_04_wbtA,100.0%;OL4_05_wvdI,100.0%;OL4_06_wvaD,100.0%;OL4_07_wvcN,100.0%;OL4_08,100.0%;OL4_09,100.0%;OL4_10,100.0%;OL4_11,100.0%;OL4_12_dprE1,100.0%;OL4_13_wvdC,100.0%;OL4_14,100.0%;OL4_15_kdtA,100.0%;OL4_16_wbnK,100.0%;OL4_17_waaF,100.0%;OL4_18_wvaH,100.0%;OL4_19_msbB,100.0%		0		0 / 19 (0%)		0
GCA_001023105.1_ASM102310v1_genomic	OL4		Very high		1	1	0 bp	19 / 19 (100%)	OL4_01_kdkA,100.0%;OL4_02_rmlB,100.0%;OL4_03_rmlA,100.0%;OL4_04_wbtA,100.0%;OL4_05_wvdI,100.0%;OL4_06_wvaD,100.0%;OL4_07_wvcN,100.0%;OL4_08,100.0%;OL4_09,100.0%;OL4_10,100.0%;OL4_11,100.0%;OL4_12_dprE1,100.0%;OL4_13_wvdC,100.0%;OL4_14,100.0%;OL4_15_kdtA,100.0%;OL4_16_wbnK,100.0%;OL4_17_waaF,100.0%;OL4_18_wvaH,100.0%;OL4_19_msbB,100.0%		0		0 / 19 (0%)		0
GCA_001023125.1_ASM102312v1_genomic	OL14		Very high		1	0.9853	0 bp	10 / 10 (100%)	OL14_01_kdkA,98.312%;OL14_02_rmlB,98.873%;OL14_03_rmlA,99.66%;OL14_04_wvcA,99.329%;OL14_05_wvaD,99.475%;OL14_06_wvcC,100.0%;OL14_07_wvcD,99.357%;OL14_08_kdtA,99.289%;OL14_09_waaF,99.433%;OL14_10_msbB,98.485%		0		0 / 10 (0%)		4	OL13_or_OL13_04_gne,99.244%;OL13_or_OL13_02_wvaM,97.481%;OL13_or_OL13_03_wvaN,98.698%;OL13_or_OL13_05_wvaO,95.251%
GCA_001023155.1_ASM102315v1_genomic	OL5		Very high	*	1	0.9516	+6 bp	17 / 17 (100%)	OL5_01_kdkA,98.312%;OL5_02_rmlB,98.31%;OL5_03_rmlA,99.32%;OL5_04_wvcA,100.0%;OL5_05_wvaD,99.738%;OL5_06_wvcC,99.732%;OL5_07_wvaM,99.496%;OL5_08_wvaN,99.219%;OL5_09_gne,99.237%;OL5_10_wvaO,99.441%;OL5_11_wvaP,100.0%;OL5_12_hddC,99.433%;OL5_13_wvaQ,99.134%;OL5_14_wvcD,98.071%;OL5_15_kdtA,85.782%;OL5_16_waaF,90.368%;OL5_17_msbB,93.939%		0		0 / 17 (0%)		0
GCA_001188035.1_ASM118803v1_genomic	OL4		Very high		1	0.9999	-1 bp	19 / 19 (100%)	OL4_01_kdkA,100.0%;OL4_02_rmlB,100.0%;OL4_03_rmlA,100.0%;OL4_04_wbtA,100.0%;OL4_05_wvdI,100.0%;OL4_06_wvaD,100.0%;OL4_07_wvcN,100.0%;OL4_08,100.0%;OL4_09,100.0%;OL4_10,100.0%;OL4_11,100.0%;OL4_12_dprE1,100.0%;OL4_13_wvdC,100.0%;OL4_14,98.502%;OL4_15_kdtA,100.0%;OL4_16_wbnK,100.0%;OL4_17_waaF,100.0%;OL4_18_wvaH,100.0%;OL4_19_msbB,100.0%		0		0 / 19 (0%)		0
GCA_001188185.1_ASM118818v1_genomic	OL4		Very high		1	0.9999	-2 bp	19 / 19 (100%)	OL4_01_kdkA,100.0%;OL4_02_rmlB,100.0%;OL4_03_rmlA,100.0%;OL4_04_wbtA,100.0%;OL4_05_wvdI,100.0%;OL4_06_wvaD,100.0%;OL4_07_wvcN,100.0%;OL4_08,100.0%;OL4_09,100.0%;OL4_10,100.0%;OL4_11,100.0%;OL4_12_dprE1,100.0%;OL4_13_wvdC,100.0%;OL4_14,98.502%;OL4_15_kdtA,100.0%;OL4_16_wbnK,100.0%;OL4_17_waaF,100.0%;OL4_18_wvaH,100.0%;OL4_19_msbB,100.0%		0		0 / 19 (0%)		0
GCA_001244315.1_ASM124431v1_genomic	OL8		Very high		1	0.9946	0 bp	17 / 17 (100%)	OL8_01_kdkA,99.578%;OL8_02_rmlB,100.0%;OL8_03_rmlA,99.656%;OL8_04_wvaD,99.724%;OL8_05_wvdA,100.0%;OL8_06_dltC,100.0%;OL8_07_wvdB,99.438%;OL8_08,100.0%;OL8_09_wvdC,100.0%;OL8_10_wvdD,100.0%;OL8_11_wvdE,99.052%;OL8_12_wvdF,100.0%;OL8_13_wvdG,99.644%;OL8_14_wvaH,100.0%;OL8_15_kdtA,99.292%;OL8_16_waaF,99.15%;OL8_17_msbB,99.697%		0		0 / 17 (0%)		0
GCA_001267555.1_ASM126755v1_genomic	OL4		Very high	*	1	0.9741	+30 bp	19 / 19 (100%)	OL4_01_kdkA,99.578%;OL4_02_rmlB,99.155%;OL4_03_rmlA,99.308%;OL4_04_wbtA,99.225%;OL4_05_wvdI,100.0%;OL4_06_wvaD,99.185%;OL4_07_wvcN,100.0%;OL4_08,99.355%;OL4_09,98.551%;OL4_10,99.648%;OL4_11,100.0%;OL4_12_dprE1,100.0%;OL4_13_wvdC,100.0%;OL4_14,98.521%;OL4_15_kdtA,99.297%;OL4_16_wbnK,98.966%;OL4_17_waaF,99.148%;OL4_18_wvaH,97.925%;OL4_19_msbB,88.754%		0		0 / 19 (0%)		0
GCA_001267595.1_ASM126759v1_genomic	OL12		Good	?-*	0.9998	0.9846	n/a	14 / 15 (93.3%)	OL12_01_kdkA,99.156%;OL12_02_rmlB,98.762%;OL12_03_rmlA,100.0%;OL12_04_wbtA,100.0%;OL12_05_wvdI,99.363%;OL12_06_wvaD,100.0%;OL12_07_wvcN,99.355%;OL12_08_wvcO,98.958%;OL12_09_wvcP,94.907%;OL12_10_wvcQ,99.528%;OL12_12_kdtA,99.765%;OL12_13_waaF,99.716%;OL12_14_wvaH,99.585%;OL12_15_msbB,99.696%	OL12_11_wvcR	0		0 / 15 (0%)		0
GCA_001267625.1_ASM126762v1_genomic	OL10		Very high		1	0.9808	-10 bp	15 / 15 (100%)	OL10_01_kdkA,97.89%;OL10_02_rmlB,99.437%;OL10_03_rmlA,99.654%;OL10_04_wbtA,99.286%;OL10_05_wvdI,99.363%;OL10_06_wvaD,100.0%;OL10_07_wvcN,99.032%;OL10_08_orf8,100.0%;OL10_09_orf9,96.706%;OL10_10_orf10,96.743%;OL10_11,100.0%;OL10_12_kdtA,99.766%;OL10_13_waaF,98.864%;OL10_14_wvaH,98.34%;OL10_15_msbB,100.0%		0		0 / 15 (0%)		0
GCA_001267635.1_ASM126763v1_genomic	OL10		Very high		1	0.9808	-10 bp	15 / 15 (100%)	OL10_01_kdkA,97.89%;OL10_02_rmlB,99.437%;OL10_03_rmlA,99.654%;OL10_04_wbtA,99.286%;OL10_05_wvdI,99.363%;OL10_06_wvaD,100.0%;OL10_07_wvcN,99.032%;OL10_08_orf8,100.0%;OL10_09_orf9,96.706%;OL10_10_orf10,96.743%;OL10_11,100.0%;OL10_12_kdtA,99.766%;OL10_13_waaF,98.864%;OL10_14_wvaH,98.34%;OL10_15_msbB,100.0%		0		0 / 15 (0%)		0
GCA_001267655.1_ASM126765v1_genomic	OL10		Very high		1	0.9806	-10 bp	15 / 15 (100%)	OL10_01_kdkA,97.89%;OL10_02_rmlB,99.437%;OL10_03_rmlA,99.308%;OL10_04_wbtA,99.286%;OL10_05_wvdI,100.0%;OL10_06_wvaD,99.728%;OL10_07_wvcN,99.032%;OL10_08_orf8,100.0%;OL10_09_orf9,96.706%;OL10_10_orf10,96.743%;OL10_11,100.0%;OL10_12_kdtA,99.766%;OL10_13_waaF,98.864%;OL10_14_wvaH,98.34%;OL10_15_msbB,100.0%		0		0 / 15 (0%)		0
GCA_001267965.1_ASM126796v1_genomic	OL3_or_OL13		Very high		1	0.9868	0 bp	18 / 18 (100%)	OL13_or_OL13_01_kdkA,98.745%;OL13_or_OL13_02_wvaM,98.992%;OL13_or_OL13_03_wvaN,98.698%;OL13_or_OL13_04_gne,98.995%;OL13_or_OL13_05_wvaO,98.324%;OL13_or_OL13_06_wvaP,100.0%;OL13_or_OL13_07_hddC,99.204%;OL13_or_OL13_08_wvaQ,99.583%;OL13_or_OL13_09_iolG,100.0%;OL13_or_OL13_10_kat,100.0%;OL13_or_OL13_11_yafV,99.632%;OL13_or_OL13_12_wvdC,99.222%;OL13_or_OL13_13_wvcC,100.0%;OL13_or_OL13_14_wvaR,100.0%;…		0		0 / 18 (0%)		1	OL14_03_rmlA,80.556%
GCA_001268005.1_ASM126800v1_genomic	OL3_or_OL13		Very high		1	0.9849	0 bp	18 / 18 (100%)	OL13_or_OL13_01_kdkA,99.582%;OL13_or_OL13_02_wvaM,98.992%;OL13_or_OL13_03_wvaN,98.698%;OL13_or_OL13_04_gne,99.246%;OL13_or_OL13_05_wvaO,98.045%;OL13_or_OL13_06_wvaP,100.0%;OL13_or_OL13_07_hddC,99.735%;OL13_or_OL13_08_wvaQ,100.0%;OL13_or_OL13_09_iolG,100.0%;OL13_or_OL13_10_kat,100.0%;OL13_or_OL13_11_yafV,100.0%;OL13_or_OL13_12_wvdC,98.833%;OL13_or_OL13_13_wvcC,100.0%;OL13_or_OL13_14_wvaR,99.417%;O…		0		0 / 18 (0%)		0
GCA_001268015.1_ASM126801v1_genomic	OL101		Good	?*	0.9939	0.9251	n/a	8 / 8 (100%)	OL101_01_kdkA,97.908%;OL101_02_wvaK,97.934%;OL101_03_wvaL,96.154%;OL101_04_wvaQ,100.0%;OL101_05_wvaR,97.289%;OL101_06_kdtA,88.152%;OL101_07_waaF,88.952%;OL101_08_msbB,96.061%		0		0 / 8 (0%)		2	OL13_or_OL13_02_wvaM,95.466%;OL13_or_OL13_03_wvaN,89.583%
GCA_001270125.1_ASM127012v1_genomic	OL8		Very high	*	1	0.9791	+19 bp	17 / 17 (100%)	OL8_01_kdkA,99.156%;OL8_02_rmlB,99.718%;OL8_03_rmlA,99.656%;OL8_04_wvaD,99.167%;OL8_05_wvdA,99.609%;OL8_06_dltC,98.684%;OL8_07_wvdB,99.719%;OL8_08,100.0%;OL8_09_wvdC,99.595%;OL8_10_wvdD,99.662%;OL8_11_wvdE,99.052%;OL8_12_wvdF,99.647%;OL8_13_wvdG,100.0%;OL8_14_wvaH,100.0%;OL8_15_kdtA,99.057%;OL8_16_waaF,99.717%;OL8_17_msbB,92.727%		0		0 / 17 (0%)		2	OL1-1_02_rmlB,82.67%;OL8_03_rmlA,80.345%
GCA_001270145.1_ASM127014v1_genomic	OL10		Very high		1	0.9808	-10 bp	15 / 15 (100%)	OL10_01_kdkA,97.89%;OL10_02_rmlB,99.437%;OL10_03_rmlA,99.654%;OL10_04_wbtA,99.286%;OL10_05_wvdI,99.363%;OL10_06_wvaD,100.0%;OL10_07_wvcN,99.032%;OL10_08_orf8,100.0%;OL10_09_orf9,96.706%;OL10_10_orf10,96.743%;OL10_11,100.0%;OL10_12_kdtA,99.766%;OL10_13_waaF,98.864%;OL10_14_wvaH,98.34%;OL10_15_msbB,100.0%		0		0 / 15 (0%)		0
GCA_001270215.1_ASM127021v1_genomic	OL11		High	-	1	0.9906	-1 bp	23 / 24 (95.8%)	OL11_01_kdkA,98.734%;OL11_02_rmlB,98.873%;OL11_03_rmlA,99.32%;OL11_04_wvdJ,99.448%;OL11_05_wvdB,99.155%;OL11_06,100.0%;OL11_07_wvdC,99.597%;OL11_08,100.0%;OL11_09_wvdK,100.0%;OL11_10_wvdA,99.779%;OL11_11_wvaD,99.738%;OL11_12_wvcC,99.464%;OL11_13_wvaM,99.748%;OL11_14_wvaN,99.74%;OL11_15_gne,99.491%;OL11_16_wvaO,99.162%;OL11_17_wvaP,100.0%;OL11_18_hddC,99.717%;OL11_19_wvaQ,100.0%;OL11_20_wvcD_1,98.…	OL11_21_wvcD_2	0		0 / 24 (0%)		0
GCA_001270235.1_ASM127023v1_genomic	OL4		Very high	*	1	0.9722	+30 bp	19 / 19 (100%)	OL4_01_kdkA,99.156%;OL4_02_rmlB,99.718%;OL4_03_rmlA,99.654%;OL4_04_wbtA,96.899%;OL4_05_wvdI,99.363%;OL4_06_wvaD,99.457%;OL4_07_wvcN,100.0%;OL4_08,95.806%;OL4_09,99.275%;OL4_10,98.592%;OL4_11,98.507%;OL4_12_dprE1,100.0%;OL4_13_wvdC,99.593%;OL4_14,97.043%;OL4_15_kdtA,98.829%;OL4_16_wbnK,98.621%;OL4_17_waaF,99.432%;OL4_18_wvaH,97.51%;OL4_19_msbB,88.754%		0		0 / 19 (0%)		0
GCA_001270285.1_ASM127028v1_genomic	OL1		Very high		1	0.992	0 bp	14 / 14 (100%)	OL1_01_kdkA,98.734%;OL1_02_rmlB,99.435%;OL1_03_rmlA,100.0%;OL1_04_wvaA,100.0%;OL1_05_wvaB,100.0%;OL1_06_wvaC,100.0%;OL1_07_wvaD,100.0%;OL1_08_wvaE,99.048%;OL1_09_wvaF,100.0%;OL1_10_wvaG,100.0%;OL1_11_wvaH,99.582%;OL1_12_kdtA,98.585%;OL1_13_waaF,98.867%;OL1_14_msbB,99.697%		0		0 / 14 (0%)		0
GCA_001270805.1_ASM127080v1_genomic	OL3_or_OL13		None	-	1	0.9994	-11 bp	14 / 18 (77.8%)	OL13_or_OL13_01_kdkA,100.0%;OL13_or_OL13_04_gne,100.0%;OL13_or_OL13_05_wvaO,98.154%;OL13_or_OL13_06_wvaP,100.0%;OL13_or_OL13_08_wvaQ,100.0%;OL13_or_OL13_09_iolG,100.0%;OL13_or_OL13_10_kat,100.0%;OL13_or_OL13_11_yafV,100.0%;OL13_or_OL13_12_wvdC,100.0%;OL13_or_OL13_13_wvcC,100.0%;OL13_or_OL13_14_wvaR,100.0%;OL13_or_OL13_16_kdtA,100.0%;OL13_or_OL13_17_waaF,99.716%;OL13_or_OL13_18_msbB,100.0%	OL13_or_OL13_02_wvaM;OL13_or_OL13_03_wvaN;OL13_or_OL13_07_hddC;OL13_or_OL13_15_wvaH	0		0 / 18 (0%)		0
GCA_001270815.1_ASM127081v1_genomic	OL3_or_OL13		Perfect		1	1	0 bp	18 / 18 (100%)	OL13_or_OL13_01_kdkA,100.0%;OL13_or_OL13_02_wvaM,100.0%;OL13_or_OL13_03_wvaN,100.0%;OL13_or_OL13_04_gne,100.0%;OL13_or_OL13_05_wvaO,100.0%;OL13_or_OL13_06_wvaP,100.0%;OL13_or_OL13_07_hddC,100.0%;OL13_or_OL13_08_wvaQ,100.0%;OL13_or_OL13_09_iolG,100.0%;OL13_or_OL13_10_kat,100.0%;OL13_or_OL13_11_yafV,100.0%;OL13_or_OL13_12_wvdC,100.0%;OL13_or_OL13_13_wvcC,100.0%;OL13_or_OL13_14_wvaR,100.0%;OL13_or_O…		0		0 / 18 (0%)		0
GCA_001270825.1_ASM127082v1_genomic	OL3_or_OL13		Perfect		1	1	0 bp	18 / 18 (100%)	OL13_or_OL13_01_kdkA,100.0%;OL13_or_OL13_02_wvaM,100.0%;OL13_or_OL13_03_wvaN,100.0%;OL13_or_OL13_04_gne,100.0%;OL13_or_OL13_05_wvaO,100.0%;OL13_or_OL13_06_wvaP,100.0%;OL13_or_OL13_07_hddC,100.0%;OL13_or_OL13_08_wvaQ,100.0%;OL13_or_OL13_09_iolG,100.0%;OL13_or_OL13_10_kat,100.0%;OL13_or_OL13_11_yafV,100.0%;OL13_or_OL13_12_wvdC,100.0%;OL13_or_OL13_13_wvcC,100.0%;OL13_or_OL13_14_wvaR,100.0%;OL13_or_O…		0		0 / 18 (0%)		0
GCA_001270835.1_ASM127083v1_genomic	OL3_or_OL13		Good	?	1	0.9998	n/a	18 / 18 (100%)	OL13_or_OL13_01_kdkA,100.0%;OL13_or_OL13_02_wvaM,100.0%;OL13_or_OL13_03_wvaN,100.0%;OL13_or_OL13_04_gne,100.0%;OL13_or_OL13_05_wvaO,100.0%;OL13_or_OL13_06_wvaP,100.0%;OL13_or_OL13_07_hddC,100.0%;OL13_or_OL13_08_wvaQ,98.655%;OL13_or_OL13_09_iolG,100.0%;OL13_or_OL13_10_kat,100.0%;OL13_or_OL13_11_yafV,100.0%;OL13_or_OL13_12_wvdC,100.0%;OL13_or_OL13_13_wvcC,100.0%;OL13_or_OL13_14_wvaR,100.0%;OL13_or_…		0		0 / 18 (0%)		0
GCA_001270885.1_ASM127088v1_genomic	OL3_or_OL13		Very high		1	1	0 bp	18 / 18 (100%)	OL13_or_OL13_01_kdkA,100.0%;OL13_or_OL13_02_wvaM,100.0%;OL13_or_OL13_03_wvaN,100.0%;OL13_or_OL13_04_gne,99.749%;OL13_or_OL13_05_wvaO,100.0%;OL13_or_OL13_06_wvaP,100.0%;OL13_or_OL13_07_hddC,100.0%;OL13_or_OL13_08_wvaQ,100.0%;OL13_or_OL13_09_iolG,100.0%;OL13_or_OL13_10_kat,100.0%;OL13_or_OL13_11_yafV,100.0%;OL13_or_OL13_12_wvdC,100.0%;OL13_or_OL13_13_wvcC,100.0%;OL13_or_OL13_14_wvaR,100.0%;OL13_or_…		0		0 / 18 (0%)		0
GCA_001270895.1_ASM127089v1_genomic	OL3_or_OL13		Very high		1	1	-1 bp	18 / 18 (100%)	OL13_or_OL13_01_kdkA,100.0%;OL13_or_OL13_02_wvaM,100.0%;OL13_or_OL13_03_wvaN,100.0%;OL13_or_OL13_04_gne,100.0%;OL13_or_OL13_05_wvaO,100.0%;OL13_or_OL13_06_wvaP,100.0%;OL13_or_OL13_07_hddC,100.0%;OL13_or_OL13_08_wvaQ,100.0%;OL13_or_OL13_09_iolG,100.0%;OL13_or_OL13_10_kat,100.0%;OL13_or_OL13_11_yafV,100.0%;OL13_or_OL13_12_wvdC,100.0%;OL13_or_OL13_13_wvcC,100.0%;OL13_or_OL13_14_wvaR,100.0%;OL13_or_O…		0		0 / 18 (0%)		0
GCA_001270905.1_ASM127090v1_genomic	OL3_or_OL13		High	-	1	0.9989	+22 bp	17 / 18 (94.4%)	OL13_or_OL13_01_kdkA,100.0%;OL13_or_OL13_02_wvaM,100.0%;OL13_or_OL13_03_wvaN,100.0%;OL13_or_OL13_04_gne,100.0%;OL13_or_OL13_05_wvaO,100.0%;OL13_or_OL13_06_wvaP,100.0%;OL13_or_OL13_07_hddC,100.0%;OL13_or_OL13_08_wvaQ,100.0%;OL13_or_OL13_09_iolG,100.0%;OL13_or_OL13_10_kat,100.0%;OL13_or_OL13_11_yafV,100.0%;OL13_or_OL13_12_wvdC,100.0%;OL13_or_OL13_14_wvaR,100.0%;OL13_or_OL13_15_wvaH,100.0%;OL13_or_O…	OL13_or_OL13_13_wvcC	0		0 / 18 (0%)		0
GCA_001270945.1_ASM127094v1_genomic	OL3_or_OL13		None	-	1	0.9994	-12 bp	13 / 18 (72.2%)	OL13_or_OL13_01_kdkA,100.0%;OL13_or_OL13_02_wvaM,100.0%;OL13_or_OL13_05_wvaO,100.0%;OL13_or_OL13_06_wvaP,100.0%;OL13_or_OL13_07_hddC,100.0%;OL13_or_OL13_08_wvaQ,100.0%;OL13_or_OL13_09_iolG,100.0%;OL13_or_OL13_10_kat,100.0%;OL13_or_OL13_11_yafV,100.0%;OL13_or_OL13_12_wvdC,100.0%;OL13_or_OL13_13_wvcC,100.0%;OL13_or_OL13_16_kdtA,100.0%;OL13_or_OL13_17_waaF,99.716%	OL13_or_OL13_03_wvaN;OL13_or_OL13_04_gne;OL13_or_OL13_14_wvaR;OL13_or_OL13_15_wvaH;OL13_or_OL13_18_msbB	0		0 / 18 (0%)		0
GCA_001270975.1_ASM127097v1_genomic	OL3_or_OL13		Perfect		1	1	0 bp	18 / 18 (100%)	OL13_or_OL13_01_kdkA,100.0%;OL13_or_OL13_02_wvaM,100.0%;OL13_or_OL13_03_wvaN,100.0%;OL13_or_OL13_04_gne,100.0%;OL13_or_OL13_05_wvaO,100.0%;OL13_or_OL13_06_wvaP,100.0%;OL13_or_OL13_07_hddC,100.0%;OL13_or_OL13_08_wvaQ,100.0%;OL13_or_OL13_09_iolG,100.0%;OL13_or_OL13_10_kat,100.0%;OL13_or_OL13_11_yafV,100.0%;OL13_or_OL13_12_wvdC,100.0%;OL13_or_OL13_13_wvcC,100.0%;OL13_or_OL13_14_wvaR,100.0%;OL13_or_O…		0		0 / 18 (0%)		0
GCA_001273555.1_ASM127355v1_genomic	OL4-1		Perfect		1	1	0 bp	19 / 19 (100%)	OL4-1_01_kdkA,100.0%;OL4-1_02_rmlB,100.0%;OL4-1_03_rmlA,100.0%;OL4-1_04_wbtA,100.0%;OL4-1_05_wvcM,100.0%;OL4-1_06_wvaD,100.0%;OL4-1_07_wvcN,100.0%;OL4-1_08,100.0%;OL4-1_09,100.0%;OL4-1_10,100.0%;OL4-1_11,100.0%;OL4-1_12_dprE1,100.0%;OL4-1_13_wvdC,100.0%;OL4-1_14,100.0%;OL4-1_15_kdtA,100.0%;OL4-1_16_wbnK,100.0%;OL4-1_17_waaF,100.0%;OL4-1_18_wvaH,100.0%;OL4-1_19_msbB,100.0%		0		0 / 19 (0%)		0
GCA_001273575.1_ASM127357v1_genomic	OL6		Very high		0.9978	0.9553	-63 bp	13 / 13 (100%)	OL6_01_kdkA,100.0%;OL6_02_wvcE,96.429%;OL6_03_wvcF,96.203%;OL6_04_wvcG,95.306%;OL6_05_wvcH,98.162%;OL6_06_wvcI,98.919%;OL6_07_wvcJ,98.136%;OL6_08_wvcK,97.812%;OL6_09_wvcL,95.696%;OL6_10_kdtA,96.244%;OL6_11_waaF,95.455%;OL6_12_wvaH,99.583%;OL6_13_msbB,95.427%		0		0 / 13 (0%)		0
GCA_001273635.1_ASM127363v1_genomic	OL1		Very high		1	0.9907	0 bp	14 / 14 (100%)	OL1_01_kdkA,99.578%;OL1_02_rmlB,97.74%;OL1_03_rmlA,99.654%;OL1_04_wvaA,100.0%;OL1_05_wvaB,100.0%;OL1_06_wvaC,100.0%;OL1_07_wvaD,100.0%;OL1_08_wvaE,99.048%;OL1_09_wvaF,100.0%;OL1_10_wvaG,100.0%;OL1_11_wvaH,99.582%;OL1_12_kdtA,99.057%;OL1_13_waaF,99.433%;OL1_14_msbB,100.0%		0		0 / 14 (0%)		0
GCA_001280635.1_ASM128063v1_genomic	OL5		Very high		1	0.9858	+13 bp	17 / 17 (100%)	OL5_01_kdkA,98.312%;OL5_02_rmlB,97.465%;OL5_03_rmlA,98.98%;OL5_04_wvcA,95.302%;OL5_05_wvaD,99.475%;OL5_06_wvcC,97.855%;OL5_07_wvaM,99.748%;OL5_08_wvaN,99.74%;OL5_09_gne,99.491%;OL5_10_wvaO,99.441%;OL5_11_wvaP,100.0%;OL5_12_hddC,100.0%;OL5_13_wvaQ,99.567%;OL5_14_wvcD,98.392%;OL5_15_kdtA,99.526%;OL5_16_waaF,99.433%;OL5_17_msbB,98.788%		0		0 / 17 (0%)		0
GCA_001280645.1_ASM128064v1_genomic	OL11		High	-	1	0.9895	-1 bp	23 / 24 (95.8%)	OL11_01_kdkA,99.578%;OL11_02_rmlB,99.437%;OL11_03_rmlA,99.66%;OL11_04_wvdJ,98.895%;OL11_05_wvdB,98.592%;OL11_06,100.0%;OL11_07_wvdC,99.597%;OL11_08,100.0%;OL11_09_wvdK,100.0%;OL11_10_wvdA,99.779%;OL11_11_wvaD,99.738%;OL11_12_wvcC,99.464%;OL11_13_wvaM,99.748%;OL11_14_wvaN,99.74%;OL11_15_gne,99.746%;OL11_16_wvaO,99.441%;OL11_17_wvaP,99.541%;OL11_18_hddC,99.15%;OL11_19_wvaQ,100.0%;OL11_20_wvcD_1,98.…	OL11_21_wvcD_2	0		0 / 24 (0%)		0
GCA_001280655.1_ASM128065v1_genomic	OL4		Very high	*	1	0.9721	+30 bp	19 / 19 (100%)	OL4_01_kdkA,99.156%;OL4_02_rmlB,99.718%;OL4_03_rmlA,99.654%;OL4_04_wbtA,96.899%;OL4_05_wvdI,99.363%;OL4_06_wvaD,99.457%;OL4_07_wvcN,100.0%;OL4_08,95.806%;OL4_09,99.275%;OL4_10,98.592%;OL4_11,98.507%;OL4_12_dprE1,100.0%;OL4_13_wvdC,99.593%;OL4_14,97.043%;OL4_15_kdtA,98.829%;OL4_16_wbnK,98.621%;OL4_17_waaF,99.432%;OL4_18_wvaH,97.51%;OL4_19_msbB,88.754%		0		0 / 19 (0%)		0
GCA_001280705.1_ASM128070v1_genomic	OL11		Good	-	0.969	0.9921	-1 bp	23 / 24 (95.8%)	OL11_01_kdkA,99.156%;OL11_02_rmlB,99.155%;OL11_03_rmlA,100.0%;OL11_04_wvdJ,98.895%;OL11_05_wvdB,98.31%;OL11_06,100.0%;OL11_07_wvdC,99.597%;OL11_08,100.0%;OL11_09_wvdK,99.573%;OL11_10_wvdA,99.779%;OL11_11_wvaD,99.738%;OL11_12_wvcC,99.464%;OL11_13_wvaM,99.748%;OL11_14_wvaN,99.74%;OL11_15_gne,99.746%;OL11_16_wvaO,99.441%;OL11_17_wvaP,100.0%;OL11_18_hddC,99.15%;OL11_19_wvaQ,99.567%;OL11_20_wvcD_1,98.…	OL11_21_wvcD_2	0		0 / 24 (0%)		38	OL6_08_wvcK,97.812%;OL6_07_wvcJ,98.136%;OL4_14,97.967%;OL4_12_dprE1,100.0%;OL4_15_kdtA,98.126%;OL6_10_kdtA,95.775%;OL6_03_wvcF,96.203%;OL6_09_wvcL,95.696%;OL1_07_wvaD,100.0%;OL10_06_wvaD,100.0%;OL1_10_wvaG,100.0%;OL4-1_17_waaF,99.716%;OL16_12_waaF,95.17%;OL4_19_msbB,99.696%;OL1-1_08_wvaE,99.683%;OL4_07_wvcN,97.742%;OL4-1_08,97.419%;OL4-1_16_wbnK,99.31%;OL12_03_rmlA,100.0%;OL4_10,98.944%;OL1-1_03_…
GCA_001304775.1_ASM130477v1_genomic	OL2		Very high	*	1	0.9814	+2 bp	16 / 16 (100%)	OL2_01_kdkA,100.0%;OL2_02_wvaI,99.675%;OL2_03_wvaJ,100.0%;OL2_04_wvaK,98.77%;OL2_05_wvaL,99.383%;OL2_06_wvaM,100.0%;OL2_07_wvaN,98.698%;OL2_08_gne,98.982%;OL2_09_wvaO,94.972%;OL2_10_wvaP,95.413%;OL2_11_hddC,99.717%;OL2_12_wvaQ,98.707%;OL2_13_wvaR,100.0%;OL2_14_kdtA,99.052%;OL2_15_waaF,99.15%;OL2_16_msbB,98.485%		0		0 / 16 (0%)		0
GCA_001433415.1_ASM143341v1_genomic	OL6		Good	-+	0.9995	0.9462	+7 bp	12 / 13 (92.3%)	OL6_02_wvcE,96.875%;OL6_03_wvcF,96.203%;OL6_04_wvcG,95.306%;OL6_05_wvcH,98.162%;OL6_06_wvcI,98.919%;OL6_07_wvcJ,98.136%;OL6_08_wvcK,97.812%;OL6_09_wvcL,95.696%;OL6_10_kdtA,96.244%;OL6_11_waaF,95.455%;OL6_12_wvaH,99.583%;OL6_13_msbB,99.085%	OL6_01_kdkA	1	OL9_01_kdkA,90.517%	0 / 13 (0%)		1	OL1-1_03_rmlA,86.159%
GCA_001497485.1_ASM149748v1_genomic	OL5		Very high		1	0.9892	+13 bp	17 / 17 (100%)	OL5_01_kdkA,98.312%;OL5_02_rmlB,98.31%;OL5_03_rmlA,99.66%;OL5_04_wvcA,100.0%;OL5_05_wvaD,100.0%;OL5_06_wvcC,99.464%;OL5_07_wvaM,99.748%;OL5_08_wvaN,99.479%;OL5_09_gne,99.491%;OL5_10_wvaO,99.441%;OL5_11_wvaP,100.0%;OL5_12_hddC,100.0%;OL5_13_wvaQ,100.0%;OL5_14_wvcD,98.714%;OL5_15_kdtA,99.289%;OL5_16_waaF,100.0%;OL5_17_msbB,98.182%		0		0 / 17 (0%)		0
GCA_001541615.1_ASM154161v1_genomic	OL1		Perfect		1	1	0 bp	14 / 14 (100%)	OL1_01_kdkA,100.0%;OL1_02_rmlB,100.0%;OL1_03_rmlA,100.0%;OL1_04_wvaA,100.0%;OL1_05_wvaB,100.0%;OL1_06_wvaC,100.0%;OL1_07_wvaD,100.0%;OL1_08_wvaE,100.0%;OL1_09_wvaF,100.0%;OL1_10_wvaG,100.0%;OL1_11_wvaH,100.0%;OL1_12_kdtA,100.0%;OL1_13_waaF,100.0%;OL1_14_msbB,100.0%		0		0 / 14 (0%)		0
GCA_001541625.1_ASM154162v1_genomic	OL4		Very high	*	1	0.9741	+30 bp	19 / 19 (100%)	OL4_01_kdkA,99.578%;OL4_02_rmlB,99.155%;OL4_03_rmlA,99.308%;OL4_04_wbtA,99.225%;OL4_05_wvdI,100.0%;OL4_06_wvaD,99.185%;OL4_07_wvcN,100.0%;OL4_08,99.355%;OL4_09,98.551%;OL4_10,99.648%;OL4_11,100.0%;OL4_12_dprE1,100.0%;OL4_13_wvdC,100.0%;OL4_14,98.521%;OL4_15_kdtA,99.297%;OL4_16_wbnK,98.966%;OL4_17_waaF,99.148%;OL4_18_wvaH,97.925%;OL4_19_msbB,88.754%		0		0 / 19 (0%)		0
GCA_001558495.2_ASM155849v2_genomic	OL1		Very high		1	0.9916	+19 bp	14 / 14 (100%)	OL1_01_kdkA,98.734%;OL1_02_rmlB,99.435%;OL1_03_rmlA,99.654%;OL1_04_wvaA,100.0%;OL1_05_wvaB,100.0%;OL1_06_wvaC,100.0%;OL1_07_wvaD,99.727%;OL1_08_wvaE,99.365%;OL1_09_wvaF,100.0%;OL1_10_wvaG,100.0%;OL1_11_wvaH,99.163%;OL1_12_kdtA,97.877%;OL1_13_waaF,98.584%;OL1_14_msbB,100.0%		0		0 / 14 (0%)		0
GCA_001559805.1_ASM155980v1_genomic	OL4		Very high		1	0.9768	+30 bp	19 / 19 (100%)	OL4_01_kdkA,99.156%;OL4_02_rmlB,99.155%;OL4_03_rmlA,100.0%;OL4_04_wbtA,98.45%;OL4_05_wvdI,100.0%;OL4_06_wvaD,99.185%;OL4_07_wvcN,96.774%;OL4_08,97.742%;OL4_09,98.551%;OL4_10,97.535%;OL4_11,100.0%;OL4_12_dprE1,99.766%;OL4_13_wvdC,100.0%;OL4_14,97.597%;OL4_15_kdtA,98.829%;OL4_16_wbnK,98.966%;OL4_17_waaF,98.295%;OL4_18_wvaH,98.34%;OL4_19_msbB,96.353%		0		0 / 19 (0%)		4	OL13_or_OL13_02_wvaM,95.214%;OL13_or_OL13_04_gne,91.709%;OL13_or_OL13_03_wvaN,91.885%;OL13_or_OL13_05_wvaO,92.737%
GCA_001559885.1_ASM155988v1_genomic	OL1		Very high		1	0.9896	0 bp	14 / 14 (100%)	OL1_01_kdkA,99.578%;OL1_02_rmlB,99.435%;OL1_03_rmlA,99.654%;OL1_04_wvaA,100.0%;OL1_05_wvaB,100.0%;OL1_06_wvaC,100.0%;OL1_07_wvaD,99.454%;OL1_08_wvaE,99.365%;OL1_09_wvaF,100.0%;OL1_10_wvaG,100.0%;OL1_11_wvaH,99.163%;OL1_12_kdtA,99.292%;OL1_13_waaF,98.867%;OL1_14_msbB,97.273%		0		0 / 14 (0%)		0
GCA_001559895.1_ASM155989v1_genomic	OL4		Perfect		1	1	0 bp	19 / 19 (100%)	OL4_01_kdkA,100.0%;OL4_02_rmlB,100.0%;OL4_03_rmlA,100.0%;OL4_04_wbtA,100.0%;OL4_05_wvdI,100.0%;OL4_06_wvaD,100.0%;OL4_07_wvcN,100.0%;OL4_08,100.0%;OL4_09,100.0%;OL4_10,100.0%;OL4_11,100.0%;OL4_12_dprE1,100.0%;OL4_13_wvdC,100.0%;OL4_14,100.0%;OL4_15_kdtA,100.0%;OL4_16_wbnK,100.0%;OL4_17_waaF,100.0%;OL4_18_wvaH,100.0%;OL4_19_msbB,100.0%		0		0 / 19 (0%)		0
GCA_001584415.1_ASM158441v1_genomic	OL8		Very high		1	0.9999	0 bp	17 / 17 (100%)	OL8_01_kdkA,100.0%;OL8_02_rmlB,100.0%;OL8_03_rmlA,100.0%;OL8_04_wvaD,100.0%;OL8_05_wvdA,100.0%;OL8_06_dltC,100.0%;OL8_07_wvdB,100.0%;OL8_08,100.0%;OL8_09_wvdC,100.0%;OL8_10_wvdD,100.0%;OL8_11_wvdE,100.0%;OL8_12_wvdF,100.0%;OL8_13_wvdG,100.0%;OL8_14_wvaH,100.0%;OL8_15_kdtA,100.0%;OL8_16_waaF,100.0%;OL8_17_msbB,100.0%		0		0 / 17 (0%)		0
GCA_001595565.1_ASM159556v1_genomic	OL1		Very high		1	0.9931	0 bp	14 / 14 (100%)	OL1_01_kdkA,99.156%;OL1_02_rmlB,99.718%;OL1_03_rmlA,99.654%;OL1_04_wvaA,99.301%;OL1_05_wvaB,100.0%;OL1_06_wvaC,100.0%;OL1_07_wvaD,100.0%;OL1_08_wvaE,99.048%;OL1_09_wvaF,100.0%;OL1_10_wvaG,100.0%;OL1_11_wvaH,99.163%;OL1_12_kdtA,98.821%;OL1_13_waaF,99.433%;OL1_14_msbB,100.0%		0		0 / 14 (0%)		0
GCA_001595575.1_ASM159557v1_genomic	OL1		Very high		1	0.9852	-8 bp	14 / 14 (100%)	OL1_01_kdkA,98.734%;OL1_02_rmlB,100.0%;OL1_03_rmlA,99.654%;OL1_04_wvaA,100.0%;OL1_05_wvaB,100.0%;OL1_06_wvaC,100.0%;OL1_07_wvaD,100.0%;OL1_08_wvaE,99.048%;OL1_09_wvaF,99.505%;OL1_10_wvaG,100.0%;OL1_11_wvaH,98.745%;OL1_12_kdtA,98.585%;OL1_13_waaF,99.433%;OL1_14_msbB,96.667%		0		0 / 14 (0%)		0
GCA_001601695.1_ASM160169v1_genomic	OL1		Very high		1	0.9896	0 bp	14 / 14 (100%)	OL1_01_kdkA,99.578%;OL1_02_rmlB,99.435%;OL1_03_rmlA,99.654%;OL1_04_wvaA,100.0%;OL1_05_wvaB,100.0%;OL1_06_wvaC,100.0%;OL1_07_wvaD,99.454%;OL1_08_wvaE,99.365%;OL1_09_wvaF,100.0%;OL1_10_wvaG,100.0%;OL1_11_wvaH,99.163%;OL1_12_kdtA,99.292%;OL1_13_waaF,98.867%;OL1_14_msbB,97.273%		0		0 / 14 (0%)		0
GCA_001608505.1_ASM160850v1_genomic	OL1		Very high		1	0.9852	-8 bp	14 / 14 (100%)	OL1_01_kdkA,98.734%;OL1_02_rmlB,100.0%;OL1_03_rmlA,99.654%;OL1_04_wvaA,100.0%;OL1_05_wvaB,100.0%;OL1_06_wvaC,100.0%;OL1_07_wvaD,100.0%;OL1_08_wvaE,99.048%;OL1_09_wvaF,99.505%;OL1_10_wvaG,100.0%;OL1_11_wvaH,98.745%;OL1_12_kdtA,98.585%;OL1_13_waaF,99.433%;OL1_14_msbB,96.667%		0		0 / 14 (0%)		0
GCA_001608525.1_ASM160852v1_genomic	OL11		High	-	1	0.9906	-1 bp	23 / 24 (95.8%)	OL11_01_kdkA,98.734%;OL11_02_rmlB,98.873%;OL11_03_rmlA,99.32%;OL11_04_wvdJ,99.448%;OL11_05_wvdB,99.155%;OL11_06,100.0%;OL11_07_wvdC,99.597%;OL11_08,100.0%;OL11_09_wvdK,100.0%;OL11_10_wvdA,99.779%;OL11_11_wvaD,99.738%;OL11_12_wvcC,99.464%;OL11_13_wvaM,99.748%;OL11_14_wvaN,99.74%;OL11_15_gne,99.491%;OL11_16_wvaO,99.162%;OL11_17_wvaP,100.0%;OL11_18_hddC,99.717%;OL11_19_wvaQ,100.0%;OL11_20_wvcD_1,98.…	OL11_21_wvcD_2	0		0 / 24 (0%)		0
GCA_001608545.1_ASM160854v1_genomic	OL4		Very high		1	1	0 bp	19 / 19 (100%)	OL4_01_kdkA,100.0%;OL4_02_rmlB,100.0%;OL4_03_rmlA,100.0%;OL4_04_wbtA,100.0%;OL4_05_wvdI,100.0%;OL4_06_wvaD,100.0%;OL4_07_wvcN,100.0%;OL4_08,100.0%;OL4_09,100.0%;OL4_10,100.0%;OL4_11,100.0%;OL4_12_dprE1,100.0%;OL4_13_wvdC,100.0%;OL4_14,100.0%;OL4_15_kdtA,100.0%;OL4_16_wbnK,100.0%;OL4_17_waaF,100.0%;OL4_18_wvaH,100.0%;OL4_19_msbB,100.0%		0		0 / 19 (0%)		0
GCA_001608575.1_ASM160857v1_genomic	OL1		Very high		1	0.9896	0 bp	14 / 14 (100%)	OL1_01_kdkA,99.578%;OL1_02_rmlB,99.435%;OL1_03_rmlA,99.654%;OL1_04_wvaA,100.0%;OL1_05_wvaB,100.0%;OL1_06_wvaC,100.0%;OL1_07_wvaD,99.454%;OL1_08_wvaE,99.365%;OL1_09_wvaF,100.0%;OL1_10_wvaG,100.0%;OL1_11_wvaH,99.163%;OL1_12_kdtA,99.292%;OL1_13_waaF,98.867%;OL1_14_msbB,97.273%		0		0 / 14 (0%)		0
GCA_001608595.1_ASM160859v1_genomic	OL4		Very high		1	1	0 bp	19 / 19 (100%)	OL4_01_kdkA,100.0%;OL4_02_rmlB,100.0%;OL4_03_rmlA,100.0%;OL4_04_wbtA,100.0%;OL4_05_wvdI,100.0%;OL4_06_wvaD,100.0%;OL4_07_wvcN,100.0%;OL4_08,100.0%;OL4_09,100.0%;OL4_10,100.0%;OL4_11,100.0%;OL4_12_dprE1,100.0%;OL4_13_wvdC,100.0%;OL4_14,100.0%;OL4_15_kdtA,100.0%;OL4_16_wbnK,100.0%;OL4_17_waaF,100.0%;OL4_18_wvaH,100.0%;OL4_19_msbB,100.0%		0		0 / 19 (0%)		0
GCA_001608605.1_ASM160860v1_genomic	OL6		Very high		1	0.9984	+3 bp	13 / 13 (100%)	OL6_01_kdkA,100.0%;OL6_02_wvcE,100.0%;OL6_03_wvcF,100.0%;OL6_04_wvcG,99.388%;OL6_05_wvcH,100.0%;OL6_06_wvcI,100.0%;OL6_07_wvcJ,99.661%;OL6_08_wvcK,99.844%;OL6_09_wvcL,100.0%;OL6_10_kdtA,99.765%;OL6_11_waaF,100.0%;OL6_12_wvaH,100.0%;OL6_13_msbB,100.0%		0		0 / 13 (0%)		0
GCA_001608615.1_ASM160861v1_genomic	OL4		Very high		1	1	0 bp	19 / 19 (100%)	OL4_01_kdkA,100.0%;OL4_02_rmlB,100.0%;OL4_03_rmlA,100.0%;OL4_04_wbtA,100.0%;OL4_05_wvdI,100.0%;OL4_06_wvaD,100.0%;OL4_07_wvcN,100.0%;OL4_08,100.0%;OL4_09,100.0%;OL4_10,100.0%;OL4_11,100.0%;OL4_12_dprE1,100.0%;OL4_13_wvdC,100.0%;OL4_14,100.0%;OL4_15_kdtA,100.0%;OL4_16_wbnK,100.0%;OL4_17_waaF,100.0%;OL4_18_wvaH,100.0%;OL4_19_msbB,100.0%		0		0 / 19 (0%)		0
GCA_001608655.1_ASM160865v1_genomic	OL4		Very high		1	1	0 bp	19 / 19 (100%)	OL4_01_kdkA,100.0%;OL4_02_rmlB,100.0%;OL4_03_rmlA,100.0%;OL4_04_wbtA,100.0%;OL4_05_wvdI,100.0%;OL4_06_wvaD,100.0%;OL4_07_wvcN,100.0%;OL4_08,100.0%;OL4_09,100.0%;OL4_10,100.0%;OL4_11,100.0%;OL4_12_dprE1,100.0%;OL4_13_wvdC,100.0%;OL4_14,100.0%;OL4_15_kdtA,100.0%;OL4_16_wbnK,100.0%;OL4_17_waaF,100.0%;OL4_18_wvaH,100.0%;OL4_19_msbB,100.0%		0		0 / 19 (0%)		0
GCA_001608675.1_ASM160867v1_genomic	OL4		Perfect		1	1	0 bp	19 / 19 (100%)	OL4_01_kdkA,100.0%;OL4_02_rmlB,100.0%;OL4_03_rmlA,100.0%;OL4_04_wbtA,100.0%;OL4_05_wvdI,100.0%;OL4_06_wvaD,100.0%;OL4_07_wvcN,100.0%;OL4_08,100.0%;OL4_09,100.0%;OL4_10,100.0%;OL4_11,100.0%;OL4_12_dprE1,100.0%;OL4_13_wvdC,100.0%;OL4_14,100.0%;OL4_15_kdtA,100.0%;OL4_16_wbnK,100.0%;OL4_17_waaF,100.0%;OL4_18_wvaH,100.0%;OL4_19_msbB,100.0%		0		0 / 19 (0%)		0
GCA_001608685.1_ASM160868v1_genomic	OL4		Very high		1	1	0 bp	19 / 19 (100%)	OL4_01_kdkA,100.0%;OL4_02_rmlB,100.0%;OL4_03_rmlA,100.0%;OL4_04_wbtA,100.0%;OL4_05_wvdI,100.0%;OL4_06_wvaD,100.0%;OL4_07_wvcN,100.0%;OL4_08,100.0%;OL4_09,100.0%;OL4_10,100.0%;OL4_11,100.0%;OL4_12_dprE1,100.0%;OL4_13_wvdC,100.0%;OL4_14,100.0%;OL4_15_kdtA,100.0%;OL4_16_wbnK,100.0%;OL4_17_waaF,100.0%;OL4_18_wvaH,100.0%;OL4_19_msbB,100.0%		0		0 / 19 (0%)		0
GCA_001608705.1_ASM160870v1_genomic	OL6		Very high		1	0.9984	+3 bp	13 / 13 (100%)	OL6_01_kdkA,100.0%;OL6_02_wvcE,100.0%;OL6_03_wvcF,100.0%;OL6_04_wvcG,99.388%;OL6_05_wvcH,100.0%;OL6_06_wvcI,100.0%;OL6_07_wvcJ,99.661%;OL6_08_wvcK,99.844%;OL6_09_wvcL,100.0%;OL6_10_kdtA,99.765%;OL6_11_waaF,100.0%;OL6_12_wvaH,100.0%;OL6_13_msbB,100.0%		0		0 / 13 (0%)		0
GCA_001608735.1_ASM160873v1_genomic	OL1		Very high		1	0.9852	-8 bp	14 / 14 (100%)	OL1_01_kdkA,98.734%;OL1_02_rmlB,100.0%;OL1_03_rmlA,99.654%;OL1_04_wvaA,100.0%;OL1_05_wvaB,100.0%;OL1_06_wvaC,100.0%;OL1_07_wvaD,100.0%;OL1_08_wvaE,99.048%;OL1_09_wvaF,99.505%;OL1_10_wvaG,100.0%;OL1_11_wvaH,98.745%;OL1_12_kdtA,98.585%;OL1_13_waaF,99.433%;OL1_14_msbB,96.667%		0		0 / 14 (0%)		0
GCA_001608755.1_ASM160875v1_genomic	OL1		Very high		1	0.9944	0 bp	14 / 14 (100%)	OL1_01_kdkA,98.312%;OL1_02_rmlB,100.0%;OL1_03_rmlA,100.0%;OL1_04_wvaA,100.0%;OL1_05_wvaB,100.0%;OL1_06_wvaC,100.0%;OL1_07_wvaD,100.0%;OL1_08_wvaE,99.365%;OL1_09_wvaF,100.0%;OL1_10_wvaG,100.0%;OL1_11_wvaH,99.582%;OL1_12_kdtA,99.528%;OL1_13_waaF,99.15%;OL1_14_msbB,99.697%		0		0 / 14 (0%)		0
GCA_001608765.1_ASM160876v1_genomic	OL4		Very high	*	1	0.9721	+30 bp	19 / 19 (100%)	OL4_01_kdkA,99.156%;OL4_02_rmlB,99.718%;OL4_03_rmlA,99.654%;OL4_04_wbtA,96.899%;OL4_05_wvdI,99.363%;OL4_06_wvaD,99.457%;OL4_07_wvcN,100.0%;OL4_08,95.806%;OL4_09,99.275%;OL4_10,98.592%;OL4_11,98.507%;OL4_12_dprE1,100.0%;OL4_13_wvdC,99.593%;OL4_14,97.043%;OL4_15_kdtA,98.829%;OL4_16_wbnK,98.621%;OL4_17_waaF,99.432%;OL4_18_wvaH,97.51%;OL4_19_msbB,88.754%		0		0 / 19 (0%)		0
GCA_001608785.1_ASM160878v1_genomic	OL3_or_OL13		Perfect		1	1	0 bp	18 / 18 (100%)	OL13_or_OL13_01_kdkA,100.0%;OL13_or_OL13_02_wvaM,100.0%;OL13_or_OL13_03_wvaN,100.0%;OL13_or_OL13_04_gne,100.0%;OL13_or_OL13_05_wvaO,100.0%;OL13_or_OL13_06_wvaP,100.0%;OL13_or_OL13_07_hddC,100.0%;OL13_or_OL13_08_wvaQ,100.0%;OL13_or_OL13_09_iolG,100.0%;OL13_or_OL13_10_kat,100.0%;OL13_or_OL13_11_yafV,100.0%;OL13_or_OL13_12_wvdC,100.0%;OL13_or_OL13_13_wvcC,100.0%;OL13_or_OL13_14_wvaR,100.0%;OL13_or_O…		0		0 / 18 (0%)		0
GCA_001608815.1_ASM160881v1_genomic	OL1		Very high		1	0.985	-8 bp	14 / 14 (100%)	OL1_01_kdkA,99.156%;OL1_02_rmlB,100.0%;OL1_03_rmlA,99.654%;OL1_04_wvaA,100.0%;OL1_05_wvaB,100.0%;OL1_06_wvaC,100.0%;OL1_07_wvaD,100.0%;OL1_08_wvaE,99.048%;OL1_09_wvaF,99.505%;OL1_10_wvaG,100.0%;OL1_11_wvaH,99.163%;OL1_12_kdtA,98.585%;OL1_13_waaF,99.433%;OL1_14_msbB,96.667%		0		0 / 14 (0%)		0
GCA_001608835.1_ASM160883v1_genomic	OL3_or_OL13		Perfect		1	1	0 bp	18 / 18 (100%)	OL13_or_OL13_01_kdkA,100.0%;OL13_or_OL13_02_wvaM,100.0%;OL13_or_OL13_03_wvaN,100.0%;OL13_or_OL13_04_gne,100.0%;OL13_or_OL13_05_wvaO,100.0%;OL13_or_OL13_06_wvaP,100.0%;OL13_or_OL13_07_hddC,100.0%;OL13_or_OL13_08_wvaQ,100.0%;OL13_or_OL13_09_iolG,100.0%;OL13_or_OL13_10_kat,100.0%;OL13_or_OL13_11_yafV,100.0%;OL13_or_OL13_12_wvdC,100.0%;OL13_or_OL13_13_wvcC,100.0%;OL13_or_OL13_14_wvaR,100.0%;OL13_or_O…		0		0 / 18 (0%)		0
GCA_001608855.1_ASM160885v1_genomic	OL1		Very high		1	0.9931	0 bp	14 / 14 (100%)	OL1_01_kdkA,98.734%;OL1_02_rmlB,99.718%;OL1_03_rmlA,100.0%;OL1_04_wvaA,100.0%;OL1_05_wvaB,100.0%;OL1_06_wvaC,100.0%;OL1_07_wvaD,99.727%;OL1_08_wvaE,99.365%;OL1_09_wvaF,100.0%;OL1_10_wvaG,100.0%;OL1_11_wvaH,99.163%;OL1_12_kdtA,98.821%;OL1_13_waaF,99.433%;OL1_14_msbB,99.697%		0		0 / 14 (0%)		0
GCA_001608865.1_ASM160886v1_genomic	OL4		Very high		1	1	0 bp	19 / 19 (100%)	OL4_01_kdkA,100.0%;OL4_02_rmlB,100.0%;OL4_03_rmlA,100.0%;OL4_04_wbtA,100.0%;OL4_05_wvdI,100.0%;OL4_06_wvaD,100.0%;OL4_07_wvcN,100.0%;OL4_08,100.0%;OL4_09,100.0%;OL4_10,100.0%;OL4_11,100.0%;OL4_12_dprE1,100.0%;OL4_13_wvdC,100.0%;OL4_14,100.0%;OL4_15_kdtA,100.0%;OL4_16_wbnK,100.0%;OL4_17_waaF,100.0%;OL4_18_wvaH,100.0%;OL4_19_msbB,100.0%		0		0 / 19 (0%)		0
GCA_001608895.1_ASM160889v1_genomic	OL4		Very high		1	1	0 bp	19 / 19 (100%)	OL4_01_kdkA,100.0%;OL4_02_rmlB,100.0%;OL4_03_rmlA,100.0%;OL4_04_wbtA,100.0%;OL4_05_wvdI,100.0%;OL4_06_wvaD,100.0%;OL4_07_wvcN,100.0%;OL4_08,100.0%;OL4_09,100.0%;OL4_10,100.0%;OL4_11,100.0%;OL4_12_dprE1,100.0%;OL4_13_wvdC,100.0%;OL4_14,100.0%;OL4_15_kdtA,100.0%;OL4_16_wbnK,100.0%;OL4_17_waaF,100.0%;OL4_18_wvaH,100.0%;OL4_19_msbB,100.0%		0		0 / 19 (0%)		0
GCA_001608915.1_ASM160891v1_genomic	OL1		Very high		1	0.9852	-8 bp	14 / 14 (100%)	OL1_01_kdkA,98.734%;OL1_02_rmlB,100.0%;OL1_03_rmlA,99.654%;OL1_04_wvaA,100.0%;OL1_05_wvaB,100.0%;OL1_06_wvaC,100.0%;OL1_07_wvaD,100.0%;OL1_08_wvaE,99.048%;OL1_09_wvaF,99.505%;OL1_10_wvaG,100.0%;OL1_11_wvaH,98.745%;OL1_12_kdtA,98.585%;OL1_13_waaF,99.433%;OL1_14_msbB,96.667%		0		0 / 14 (0%)		0
GCA_001608935.1_ASM160893v1_genomic	OL4		Very high		1	1	0 bp	19 / 19 (100%)	OL4_01_kdkA,100.0%;OL4_02_rmlB,100.0%;OL4_03_rmlA,100.0%;OL4_04_wbtA,100.0%;OL4_05_wvdI,100.0%;OL4_06_wvaD,100.0%;OL4_07_wvcN,100.0%;OL4_08,100.0%;OL4_09,100.0%;OL4_10,100.0%;OL4_11,100.0%;OL4_12_dprE1,100.0%;OL4_13_wvdC,100.0%;OL4_14,100.0%;OL4_15_kdtA,100.0%;OL4_16_wbnK,100.0%;OL4_17_waaF,100.0%;OL4_18_wvaH,100.0%;OL4_19_msbB,100.0%		0		0 / 19 (0%)		0
GCA_001608945.1_ASM160894v1_genomic	OL4		Very high		1	0.9856	+12 bp	19 / 19 (100%)	OL4_01_kdkA,99.578%;OL4_02_rmlB,99.718%;OL4_03_rmlA,100.0%;OL4_04_wbtA,98.45%;OL4_05_wvdI,100.0%;OL4_06_wvaD,99.728%;OL4_07_wvcN,97.419%;OL4_08,95.806%;OL4_09,98.551%;OL4_10,98.592%;OL4_11,98.507%;OL4_12_dprE1,99.766%;OL4_13_wvdC,99.593%;OL4_14,97.782%;OL4_15_kdtA,99.063%;OL4_16_wbnK,99.31%;OL4_17_waaF,99.148%;OL4_18_wvaH,98.34%;OL4_19_msbB,98.784%		0		0 / 19 (0%)		0
GCA_001608975.1_ASM160897v1_genomic	OL4		Very high		1	0.9768	+30 bp	19 / 19 (100%)	OL4_01_kdkA,99.156%;OL4_02_rmlB,99.155%;OL4_03_rmlA,100.0%;OL4_04_wbtA,98.45%;OL4_05_wvdI,100.0%;OL4_06_wvaD,99.185%;OL4_07_wvcN,96.774%;OL4_08,97.742%;OL4_09,98.551%;OL4_10,97.535%;OL4_11,100.0%;OL4_12_dprE1,99.766%;OL4_13_wvdC,100.0%;OL4_14,97.597%;OL4_15_kdtA,98.829%;OL4_16_wbnK,98.966%;OL4_17_waaF,98.295%;OL4_18_wvaH,98.34%;OL4_19_msbB,96.353%		0		0 / 19 (0%)		4	OL13_or_OL13_02_wvaM,95.214%;OL13_or_OL13_04_gne,91.709%;OL13_or_OL13_03_wvaN,91.885%;OL13_or_OL13_05_wvaO,92.737%
GCA_001608995.1_ASM160899v1_genomic	OL4		Very high		1	0.9768	+30 bp	19 / 19 (100%)	OL4_01_kdkA,99.156%;OL4_02_rmlB,99.155%;OL4_03_rmlA,100.0%;OL4_04_wbtA,98.45%;OL4_05_wvdI,100.0%;OL4_06_wvaD,99.185%;OL4_07_wvcN,96.774%;OL4_08,97.742%;OL4_09,98.551%;OL4_10,97.535%;OL4_11,100.0%;OL4_12_dprE1,99.766%;OL4_13_wvdC,100.0%;OL4_14,97.597%;OL4_15_kdtA,98.829%;OL4_16_wbnK,98.966%;OL4_17_waaF,98.295%;OL4_18_wvaH,98.34%;OL4_19_msbB,96.353%		0		0 / 19 (0%)		4	OL13_or_OL13_02_wvaM,95.214%;OL13_or_OL13_04_gne,91.709%;OL13_or_OL13_03_wvaN,91.885%;OL13_or_OL13_05_wvaO,92.737%
GCA_001609015.1_ASM160901v1_genomic	OL1		Very high		1	0.9896	0 bp	14 / 14 (100%)	OL1_01_kdkA,99.578%;OL1_02_rmlB,99.435%;OL1_03_rmlA,99.654%;OL1_04_wvaA,100.0%;OL1_05_wvaB,100.0%;OL1_06_wvaC,100.0%;OL1_07_wvaD,99.454%;OL1_08_wvaE,99.365%;OL1_09_wvaF,100.0%;OL1_10_wvaG,100.0%;OL1_11_wvaH,99.163%;OL1_12_kdtA,99.292%;OL1_13_waaF,98.867%;OL1_14_msbB,97.273%		0		0 / 14 (0%)		0
GCA_001609025.1_ASM160902v1_genomic	OL1		Very high		1	0.9896	0 bp	14 / 14 (100%)	OL1_01_kdkA,99.578%;OL1_02_rmlB,99.435%;OL1_03_rmlA,99.654%;OL1_04_wvaA,100.0%;OL1_05_wvaB,100.0%;OL1_06_wvaC,100.0%;OL1_07_wvaD,99.454%;OL1_08_wvaE,99.365%;OL1_09_wvaF,100.0%;OL1_10_wvaG,100.0%;OL1_11_wvaH,99.163%;OL1_12_kdtA,99.292%;OL1_13_waaF,98.867%;OL1_14_msbB,97.273%		0		0 / 14 (0%)		0
GCA_001609055.1_ASM160905v1_genomic	OL6		Perfect		1	1	0 bp	13 / 13 (100%)	OL6_01_kdkA,100.0%;OL6_02_wvcE,100.0%;OL6_03_wvcF,100.0%;OL6_04_wvcG,100.0%;OL6_05_wvcH,100.0%;OL6_06_wvcI,100.0%;OL6_07_wvcJ,100.0%;OL6_08_wvcK,100.0%;OL6_09_wvcL,100.0%;OL6_10_kdtA,100.0%;OL6_11_waaF,100.0%;OL6_12_wvaH,100.0%;OL6_13_msbB,100.0%		0		0 / 13 (0%)		0
GCA_001609075.1_ASM160907v1_genomic	OL4		Perfect		1	1	0 bp	19 / 19 (100%)	OL4_01_kdkA,100.0%;OL4_02_rmlB,100.0%;OL4_03_rmlA,100.0%;OL4_04_wbtA,100.0%;OL4_05_wvdI,100.0%;OL4_06_wvaD,100.0%;OL4_07_wvcN,100.0%;OL4_08,100.0%;OL4_09,100.0%;OL4_10,100.0%;OL4_11,100.0%;OL4_12_dprE1,100.0%;OL4_13_wvdC,100.0%;OL4_14,100.0%;OL4_15_kdtA,100.0%;OL4_16_wbnK,100.0%;OL4_17_waaF,100.0%;OL4_18_wvaH,100.0%;OL4_19_msbB,100.0%		0		0 / 19 (0%)		0
GCA_001609095.1_ASM160909v1_genomic	OL4		Perfect		1	1	0 bp	19 / 19 (100%)	OL4_01_kdkA,100.0%;OL4_02_rmlB,100.0%;OL4_03_rmlA,100.0%;OL4_04_wbtA,100.0%;OL4_05_wvdI,100.0%;OL4_06_wvaD,100.0%;OL4_07_wvcN,100.0%;OL4_08,100.0%;OL4_09,100.0%;OL4_10,100.0%;OL4_11,100.0%;OL4_12_dprE1,100.0%;OL4_13_wvdC,100.0%;OL4_14,100.0%;OL4_15_kdtA,100.0%;OL4_16_wbnK,100.0%;OL4_17_waaF,100.0%;OL4_18_wvaH,100.0%;OL4_19_msbB,100.0%		0		0 / 19 (0%)		0
GCA_001609105.1_ASM160910v1_genomic	OL6		Very high		1	0.9984	+3 bp	13 / 13 (100%)	OL6_01_kdkA,100.0%;OL6_02_wvcE,100.0%;OL6_03_wvcF,100.0%;OL6_04_wvcG,99.388%;OL6_05_wvcH,100.0%;OL6_06_wvcI,100.0%;OL6_07_wvcJ,99.661%;OL6_08_wvcK,99.844%;OL6_09_wvcL,100.0%;OL6_10_kdtA,99.765%;OL6_11_waaF,100.0%;OL6_12_wvaH,100.0%;OL6_13_msbB,100.0%		0		0 / 13 (0%)		0
GCA_001609135.1_ASM160913v1_genomic	OL6		Very high		1	0.9984	+3 bp	13 / 13 (100%)	OL6_01_kdkA,100.0%;OL6_02_wvcE,100.0%;OL6_03_wvcF,100.0%;OL6_04_wvcG,99.388%;OL6_05_wvcH,100.0%;OL6_06_wvcI,100.0%;OL6_07_wvcJ,99.661%;OL6_08_wvcK,99.844%;OL6_09_wvcL,100.0%;OL6_10_kdtA,99.765%;OL6_11_waaF,100.0%;OL6_12_wvaH,100.0%;OL6_13_msbB,100.0%		0		0 / 13 (0%)		0
GCA_001609155.1_ASM160915v1_genomic	OL1		Very high		1	0.9852	-8 bp	14 / 14 (100%)	OL1_01_kdkA,98.734%;OL1_02_rmlB,100.0%;OL1_03_rmlA,99.654%;OL1_04_wvaA,100.0%;OL1_05_wvaB,100.0%;OL1_06_wvaC,100.0%;OL1_07_wvaD,100.0%;OL1_08_wvaE,99.048%;OL1_09_wvaF,99.505%;OL1_10_wvaG,100.0%;OL1_11_wvaH,98.745%;OL1_12_kdtA,98.585%;OL1_13_waaF,99.433%;OL1_14_msbB,96.667%		0		0 / 14 (0%)		0
GCA_001609175.1_ASM160917v1_genomic	OL14		Very high		1	0.9932	+1 bp	10 / 10 (100%)	OL14_01_kdkA,98.734%;OL14_02_rmlB,99.718%;OL14_03_rmlA,99.66%;OL14_04_wvcA,99.329%;OL14_05_wvaD,99.738%;OL14_06_wvcC,99.732%;OL14_07_wvcD,99.678%;OL14_08_kdtA,100.0%;OL14_09_waaF,99.717%;OL14_10_msbB,100.0%		0		0 / 10 (0%)		4	OL13_or_OL13_04_gne,99.244%;OL13_or_OL13_02_wvaM,97.481%;OL13_or_OL13_03_wvaN,98.438%;OL13_or_OL13_05_wvaO,95.531%
GCA_001609185.1_ASM160918v1_genomic	OL1		Very high		1	0.9852	-8 bp	14 / 14 (100%)	OL1_01_kdkA,98.734%;OL1_02_rmlB,100.0%;OL1_03_rmlA,99.654%;OL1_04_wvaA,100.0%;OL1_05_wvaB,100.0%;OL1_06_wvaC,100.0%;OL1_07_wvaD,100.0%;OL1_08_wvaE,99.048%;OL1_09_wvaF,99.505%;OL1_10_wvaG,100.0%;OL1_11_wvaH,98.745%;OL1_12_kdtA,98.585%;OL1_13_waaF,99.433%;OL1_14_msbB,96.667%		0		0 / 14 (0%)		0
GCA_001609345.1_ASM160934v1_genomic	OL1		Very high		1	0.9896	0 bp	14 / 14 (100%)	OL1_01_kdkA,99.578%;OL1_02_rmlB,99.435%;OL1_03_rmlA,99.654%;OL1_04_wvaA,100.0%;OL1_05_wvaB,100.0%;OL1_06_wvaC,100.0%;OL1_07_wvaD,99.454%;OL1_08_wvaE,99.365%;OL1_09_wvaF,100.0%;OL1_10_wvaG,100.0%;OL1_11_wvaH,99.163%;OL1_12_kdtA,99.292%;OL1_13_waaF,98.867%;OL1_14_msbB,97.273%		0		0 / 14 (0%)		0
GCA_001609375.1_ASM160937v1_genomic	OL1		Very high		1	0.9896	0 bp	14 / 14 (100%)	OL1_01_kdkA,99.578%;OL1_02_rmlB,99.435%;OL1_03_rmlA,99.654%;OL1_04_wvaA,100.0%;OL1_05_wvaB,100.0%;OL1_06_wvaC,100.0%;OL1_07_wvaD,99.454%;OL1_08_wvaE,99.365%;OL1_09_wvaF,100.0%;OL1_10_wvaG,100.0%;OL1_11_wvaH,99.163%;OL1_12_kdtA,99.292%;OL1_13_waaF,98.867%;OL1_14_msbB,97.273%		0		0 / 14 (0%)		0
GCA_001609395.1_ASM160939v1_genomic	OL4		Very high		1	1	0 bp	19 / 19 (100%)	OL4_01_kdkA,100.0%;OL4_02_rmlB,100.0%;OL4_03_rmlA,100.0%;OL4_04_wbtA,100.0%;OL4_05_wvdI,100.0%;OL4_06_wvaD,100.0%;OL4_07_wvcN,100.0%;OL4_08,100.0%;OL4_09,100.0%;OL4_10,100.0%;OL4_11,100.0%;OL4_12_dprE1,100.0%;OL4_13_wvdC,100.0%;OL4_14,100.0%;OL4_15_kdtA,100.0%;OL4_16_wbnK,100.0%;OL4_17_waaF,100.0%;OL4_18_wvaH,100.0%;OL4_19_msbB,100.0%		0		0 / 19 (0%)		0
GCA_001609415.1_ASM160941v1_genomic	OL4		Very high		1	1	0 bp	19 / 19 (100%)	OL4_01_kdkA,100.0%;OL4_02_rmlB,100.0%;OL4_03_rmlA,100.0%;OL4_04_wbtA,100.0%;OL4_05_wvdI,100.0%;OL4_06_wvaD,100.0%;OL4_07_wvcN,100.0%;OL4_08,100.0%;OL4_09,100.0%;OL4_10,100.0%;OL4_11,100.0%;OL4_12_dprE1,100.0%;OL4_13_wvdC,100.0%;OL4_14,100.0%;OL4_15_kdtA,100.0%;OL4_16_wbnK,100.0%;OL4_17_waaF,100.0%;OL4_18_wvaH,100.0%;OL4_19_msbB,100.0%		0		0 / 19 (0%)		0
GCA_001609435.1_ASM160943v1_genomic	OL1		Very high		1	0.9905	0 bp	14 / 14 (100%)	OL1_01_kdkA,97.89%;OL1_02_rmlB,99.435%;OL1_03_rmlA,99.654%;OL1_04_wvaA,100.0%;OL1_05_wvaB,100.0%;OL1_06_wvaC,100.0%;OL1_07_wvaD,100.0%;OL1_08_wvaE,99.048%;OL1_09_wvaF,99.505%;OL1_10_wvaG,100.0%;OL1_11_wvaH,98.745%;OL1_12_kdtA,97.877%;OL1_13_waaF,99.433%;OL1_14_msbB,100.0%		0		0 / 14 (0%)		0
GCA_001609445.1_ASM160944v1_genomic	OL14		Very high		1	0.9932	+1 bp	10 / 10 (100%)	OL14_01_kdkA,98.734%;OL14_02_rmlB,99.718%;OL14_03_rmlA,99.66%;OL14_04_wvcA,99.329%;OL14_05_wvaD,99.738%;OL14_06_wvcC,99.732%;OL14_07_wvcD,99.678%;OL14_08_kdtA,100.0%;OL14_09_waaF,99.717%;OL14_10_msbB,100.0%		0		0 / 10 (0%)		4	OL13_or_OL13_04_gne,99.244%;OL13_or_OL13_02_wvaM,97.481%;OL13_or_OL13_03_wvaN,98.438%;OL13_or_OL13_05_wvaO,95.531%
GCA_001609475.1_ASM160947v1_genomic	OL1		Very high		1	0.9852	-8 bp	14 / 14 (100%)	OL1_01_kdkA,98.734%;OL1_02_rmlB,100.0%;OL1_03_rmlA,99.654%;OL1_04_wvaA,100.0%;OL1_05_wvaB,100.0%;OL1_06_wvaC,100.0%;OL1_07_wvaD,100.0%;OL1_08_wvaE,99.048%;OL1_09_wvaF,99.505%;OL1_10_wvaG,100.0%;OL1_11_wvaH,98.745%;OL1_12_kdtA,98.585%;OL1_13_waaF,99.433%;OL1_14_msbB,96.667%		0		0 / 14 (0%)		0
GCA_001609495.1_ASM160949v1_genomic	OL4		Very high		1	1	0 bp	19 / 19 (100%)	OL4_01_kdkA,100.0%;OL4_02_rmlB,100.0%;OL4_03_rmlA,100.0%;OL4_04_wbtA,100.0%;OL4_05_wvdI,100.0%;OL4_06_wvaD,100.0%;OL4_07_wvcN,100.0%;OL4_08,100.0%;OL4_09,100.0%;OL4_10,100.0%;OL4_11,100.0%;OL4_12_dprE1,100.0%;OL4_13_wvdC,100.0%;OL4_14,100.0%;OL4_15_kdtA,100.0%;OL4_16_wbnK,100.0%;OL4_17_waaF,100.0%;OL4_18_wvaH,100.0%;OL4_19_msbB,100.0%		0		0 / 19 (0%)		0
GCA_001609515.1_ASM160951v1_genomic	OL4		Very high		1	1	0 bp	19 / 19 (100%)	OL4_01_kdkA,100.0%;OL4_02_rmlB,100.0%;OL4_03_rmlA,100.0%;OL4_04_wbtA,100.0%;OL4_05_wvdI,100.0%;OL4_06_wvaD,100.0%;OL4_07_wvcN,100.0%;OL4_08,100.0%;OL4_09,100.0%;OL4_10,100.0%;OL4_11,100.0%;OL4_12_dprE1,100.0%;OL4_13_wvdC,100.0%;OL4_14,100.0%;OL4_15_kdtA,100.0%;OL4_16_wbnK,100.0%;OL4_17_waaF,100.0%;OL4_18_wvaH,100.0%;OL4_19_msbB,100.0%		0		0 / 19 (0%)		0
GCA_001609525.1_ASM160952v1_genomic	OL3_or_OL13		Perfect		1	1	0 bp	18 / 18 (100%)	OL13_or_OL13_01_kdkA,100.0%;OL13_or_OL13_02_wvaM,100.0%;OL13_or_OL13_03_wvaN,100.0%;OL13_or_OL13_04_gne,100.0%;OL13_or_OL13_05_wvaO,100.0%;OL13_or_OL13_06_wvaP,100.0%;OL13_or_OL13_07_hddC,100.0%;OL13_or_OL13_08_wvaQ,100.0%;OL13_or_OL13_09_iolG,100.0%;OL13_or_OL13_10_kat,100.0%;OL13_or_OL13_11_yafV,100.0%;OL13_or_OL13_12_wvdC,100.0%;OL13_or_OL13_13_wvcC,100.0%;OL13_or_OL13_14_wvaR,100.0%;OL13_or_O…		0		0 / 18 (0%)		0
GCA_001609555.1_ASM160955v1_genomic	OL11		High	-	1	0.9882	-1 bp	23 / 24 (95.8%)	OL11_01_kdkA,95.781%;OL11_02_rmlB,99.437%;OL11_03_rmlA,100.0%;OL11_04_wvdJ,98.895%;OL11_05_wvdB,99.155%;OL11_06,100.0%;OL11_07_wvdC,99.597%;OL11_08,100.0%;OL11_09_wvdK,100.0%;OL11_10_wvdA,100.0%;OL11_11_wvaD,99.738%;OL11_12_wvcC,99.196%;OL11_13_wvaM,99.496%;OL11_14_wvaN,99.74%;OL11_15_gne,99.746%;OL11_16_wvaO,99.441%;OL11_17_wvaP,99.083%;OL11_18_hddC,99.433%;OL11_19_wvaQ,100.0%;OL11_20_wvcD_1,97.…	OL11_21_wvcD_2	0		0 / 24 (0%)		0
GCA_001609575.1_ASM160957v1_genomic	OL1		Very high		1	0.9896	0 bp	14 / 14 (100%)	OL1_01_kdkA,99.578%;OL1_02_rmlB,99.435%;OL1_03_rmlA,99.654%;OL1_04_wvaA,100.0%;OL1_05_wvaB,100.0%;OL1_06_wvaC,100.0%;OL1_07_wvaD,99.454%;OL1_08_wvaE,99.365%;OL1_09_wvaF,100.0%;OL1_10_wvaG,100.0%;OL1_11_wvaH,99.163%;OL1_12_kdtA,99.292%;OL1_13_waaF,98.867%;OL1_14_msbB,97.273%		0		0 / 14 (0%)		0
GCA_001609595.1_ASM160959v1_genomic	OL3_or_OL13		Perfect		1	1	0 bp	18 / 18 (100%)	OL13_or_OL13_01_kdkA,100.0%;OL13_or_OL13_02_wvaM,100.0%;OL13_or_OL13_03_wvaN,100.0%;OL13_or_OL13_04_gne,100.0%;OL13_or_OL13_05_wvaO,100.0%;OL13_or_OL13_06_wvaP,100.0%;OL13_or_OL13_07_hddC,100.0%;OL13_or_OL13_08_wvaQ,100.0%;OL13_or_OL13_09_iolG,100.0%;OL13_or_OL13_10_kat,100.0%;OL13_or_OL13_11_yafV,100.0%;OL13_or_OL13_12_wvdC,100.0%;OL13_or_OL13_13_wvcC,100.0%;OL13_or_OL13_14_wvaR,100.0%;OL13_or_O…		0		0 / 18 (0%)		0
GCA_001609615.1_ASM160961v1_genomic	OL4		Very high		1	0.9768	+30 bp	19 / 19 (100%)	OL4_01_kdkA,99.156%;OL4_02_rmlB,99.155%;OL4_03_rmlA,100.0%;OL4_04_wbtA,98.45%;OL4_05_wvdI,100.0%;OL4_06_wvaD,99.185%;OL4_07_wvcN,96.774%;OL4_08,97.742%;OL4_09,98.551%;OL4_10,97.535%;OL4_11,100.0%;OL4_12_dprE1,99.766%;OL4_13_wvdC,100.0%;OL4_14,97.597%;OL4_15_kdtA,98.829%;OL4_16_wbnK,98.966%;OL4_17_waaF,98.295%;OL4_18_wvaH,98.34%;OL4_19_msbB,96.353%		0		0 / 19 (0%)		4	OL13_or_OL13_02_wvaM,95.214%;OL13_or_OL13_04_gne,91.709%;OL13_or_OL13_03_wvaN,91.885%;OL13_or_OL13_05_wvaO,92.737%
GCA_001609635.1_ASM160963v1_genomic	OL4		Very high		1	0.9999	0 bp	19 / 19 (100%)	OL4_01_kdkA,100.0%;OL4_02_rmlB,100.0%;OL4_03_rmlA,100.0%;OL4_04_wbtA,100.0%;OL4_05_wvdI,100.0%;OL4_06_wvaD,100.0%;OL4_07_wvcN,99.677%;OL4_08,100.0%;OL4_09,100.0%;OL4_10,100.0%;OL4_11,100.0%;OL4_12_dprE1,100.0%;OL4_13_wvdC,100.0%;OL4_14,100.0%;OL4_15_kdtA,100.0%;OL4_16_wbnK,100.0%;OL4_17_waaF,100.0%;OL4_18_wvaH,100.0%;OL4_19_msbB,100.0%		0		0 / 19 (0%)		0
GCA_001609655.1_ASM160965v1_genomic	OL4		Very high		1	0.9778	+11 bp	19 / 19 (100%)	OL4_01_kdkA,99.156%;OL4_02_rmlB,98.873%;OL4_03_rmlA,99.654%;OL4_04_wbtA,98.45%;OL4_05_wvdI,99.363%;OL4_06_wvaD,99.728%;OL4_07_wvcN,99.677%;OL4_08,96.129%;OL4_09,99.275%;OL4_10,98.592%;OL4_11,97.761%;OL4_12_dprE1,100.0%;OL4_13_wvdC,98.78%;OL4_14,98.891%;OL4_15_kdtA,99.532%;OL4_16_wbnK,98.276%;OL4_17_waaF,98.864%;OL4_18_wvaH,98.34%;OL4_19_msbB,95.137%		0		0 / 19 (0%)		0
GCA_001609675.1_ASM160967v1_genomic	OL4		Very high		1	1	0 bp	19 / 19 (100%)	OL4_01_kdkA,100.0%;OL4_02_rmlB,100.0%;OL4_03_rmlA,100.0%;OL4_04_wbtA,100.0%;OL4_05_wvdI,100.0%;OL4_06_wvaD,100.0%;OL4_07_wvcN,100.0%;OL4_08,100.0%;OL4_09,100.0%;OL4_10,100.0%;OL4_11,100.0%;OL4_12_dprE1,100.0%;OL4_13_wvdC,100.0%;OL4_14,100.0%;OL4_15_kdtA,100.0%;OL4_16_wbnK,100.0%;OL4_17_waaF,100.0%;OL4_18_wvaH,100.0%;OL4_19_msbB,100.0%		0		0 / 19 (0%)		0
GCA_001609695.1_ASM160969v1_genomic	OL4		Very high		1	1	0 bp	19 / 19 (100%)	OL4_01_kdkA,100.0%;OL4_02_rmlB,100.0%;OL4_03_rmlA,100.0%;OL4_04_wbtA,100.0%;OL4_05_wvdI,100.0%;OL4_06_wvaD,100.0%;OL4_07_wvcN,100.0%;OL4_08,100.0%;OL4_09,100.0%;OL4_10,100.0%;OL4_11,100.0%;OL4_12_dprE1,100.0%;OL4_13_wvdC,100.0%;OL4_14,100.0%;OL4_15_kdtA,100.0%;OL4_16_wbnK,100.0%;OL4_17_waaF,100.0%;OL4_18_wvaH,100.0%;OL4_19_msbB,100.0%		0		0 / 19 (0%)		0
GCA_001609715.1_ASM160971v1_genomic	OL10		Perfect		1	1	0 bp	15 / 15 (100%)	OL10_01_kdkA,100.0%;OL10_02_rmlB,100.0%;OL10_03_rmlA,100.0%;OL10_04_wbtA,100.0%;OL10_05_wvdI,100.0%;OL10_06_wvaD,100.0%;OL10_07_wvcN,100.0%;OL10_08_orf8,100.0%;OL10_09_orf9,100.0%;OL10_10_orf10,100.0%;OL10_11,100.0%;OL10_12_kdtA,100.0%;OL10_13_waaF,100.0%;OL10_14_wvaH,100.0%;OL10_15_msbB,100.0%		0		0 / 15 (0%)		0
GCA_001610595.1_ASM161059v1_genomic	OL3_or_OL13		Very high		1	0.9886	0 bp	18 / 18 (100%)	OL13_or_OL13_01_kdkA,98.745%;OL13_or_OL13_02_wvaM,99.496%;OL13_or_OL13_03_wvaN,98.177%;OL13_or_OL13_04_gne,100.0%;OL13_or_OL13_05_wvaO,100.0%;OL13_or_OL13_06_wvaP,100.0%;OL13_or_OL13_07_hddC,99.469%;OL13_or_OL13_08_wvaQ,99.583%;OL13_or_OL13_09_iolG,99.706%;OL13_or_OL13_10_kat,100.0%;OL13_or_OL13_11_yafV,99.632%;OL13_or_OL13_12_wvdC,98.833%;OL13_or_OL13_13_wvcC,100.0%;OL13_or_OL13_14_wvaR,100.0%;O…		0		0 / 18 (0%)		2	OL9_02_rmlB,90.141%;OL10_03_rmlA,87.108%
GCA_001633825.1_ASM163382v1_genomic	OL3_or_OL13		Very high		1	0.9879	0 bp	18 / 18 (100%)	OL13_or_OL13_01_kdkA,98.745%;OL13_or_OL13_02_wvaM,98.992%;OL13_or_OL13_03_wvaN,98.698%;OL13_or_OL13_04_gne,99.246%;OL13_or_OL13_05_wvaO,99.721%;OL13_or_OL13_06_wvaP,100.0%;OL13_or_OL13_07_hddC,100.0%;OL13_or_OL13_08_wvaQ,100.0%;OL13_or_OL13_09_iolG,99.706%;OL13_or_OL13_10_kat,100.0%;OL13_or_OL13_11_yafV,100.0%;OL13_or_OL13_12_wvdC,98.833%;OL13_or_OL13_13_wvcC,99.729%;OL13_or_OL13_14_wvaR,100.0%;O…		0		0 / 18 (0%)		0
GCA_001633835.1_ASM163383v1_genomic	OL3_or_OL13		Very high		1	0.9879	0 bp	18 / 18 (100%)	OL13_or_OL13_01_kdkA,98.745%;OL13_or_OL13_02_wvaM,98.992%;OL13_or_OL13_03_wvaN,98.698%;OL13_or_OL13_04_gne,99.246%;OL13_or_OL13_05_wvaO,99.721%;OL13_or_OL13_06_wvaP,100.0%;OL13_or_OL13_07_hddC,100.0%;OL13_or_OL13_08_wvaQ,100.0%;OL13_or_OL13_09_iolG,99.706%;OL13_or_OL13_10_kat,100.0%;OL13_or_OL13_11_yafV,100.0%;OL13_or_OL13_12_wvdC,98.833%;OL13_or_OL13_13_wvcC,99.729%;OL13_or_OL13_14_wvaR,100.0%;O…		0		0 / 18 (0%)		0
GCA_001633845.1_ASM163384v1_genomic	OL3_or_OL13		Very high		1	0.9879	0 bp	18 / 18 (100%)	OL13_or_OL13_01_kdkA,98.745%;OL13_or_OL13_02_wvaM,98.992%;OL13_or_OL13_03_wvaN,98.698%;OL13_or_OL13_04_gne,99.246%;OL13_or_OL13_05_wvaO,99.721%;OL13_or_OL13_06_wvaP,100.0%;OL13_or_OL13_07_hddC,100.0%;OL13_or_OL13_08_wvaQ,100.0%;OL13_or_OL13_09_iolG,99.706%;OL13_or_OL13_10_kat,100.0%;OL13_or_OL13_11_yafV,100.0%;OL13_or_OL13_12_wvdC,98.833%;OL13_or_OL13_13_wvcC,99.729%;OL13_or_OL13_14_wvaR,100.0%;O…		0		0 / 18 (0%)		0
GCA_001633855.1_ASM163385v1_genomic	OL3_or_OL13		Very high		1	0.9879	0 bp	18 / 18 (100%)	OL13_or_OL13_01_kdkA,98.745%;OL13_or_OL13_02_wvaM,98.992%;OL13_or_OL13_03_wvaN,98.698%;OL13_or_OL13_04_gne,99.246%;OL13_or_OL13_05_wvaO,99.721%;OL13_or_OL13_06_wvaP,100.0%;OL13_or_OL13_07_hddC,100.0%;OL13_or_OL13_08_wvaQ,100.0%;OL13_or_OL13_09_iolG,99.706%;OL13_or_OL13_10_kat,100.0%;OL13_or_OL13_11_yafV,100.0%;OL13_or_OL13_12_wvdC,98.833%;OL13_or_OL13_13_wvcC,99.729%;OL13_or_OL13_14_wvaR,100.0%;O…		0		0 / 18 (0%)		0
GCA_001633905.1_ASM163390v1_genomic	OL3_or_OL13		Very high		1	0.9879	0 bp	18 / 18 (100%)	OL13_or_OL13_01_kdkA,98.745%;OL13_or_OL13_02_wvaM,98.992%;OL13_or_OL13_03_wvaN,98.698%;OL13_or_OL13_04_gne,99.246%;OL13_or_OL13_05_wvaO,99.721%;OL13_or_OL13_06_wvaP,100.0%;OL13_or_OL13_07_hddC,100.0%;OL13_or_OL13_08_wvaQ,100.0%;OL13_or_OL13_09_iolG,99.706%;OL13_or_OL13_10_kat,100.0%;OL13_or_OL13_11_yafV,100.0%;OL13_or_OL13_12_wvdC,98.833%;OL13_or_OL13_13_wvcC,99.729%;OL13_or_OL13_14_wvaR,100.0%;O…		0		0 / 18 (0%)		0
GCA_001633915.1_ASM163391v1_genomic	OL3_or_OL13		Very high		1	0.9879	0 bp	18 / 18 (100%)	OL13_or_OL13_01_kdkA,98.745%;OL13_or_OL13_02_wvaM,98.992%;OL13_or_OL13_03_wvaN,98.698%;OL13_or_OL13_04_gne,99.246%;OL13_or_OL13_05_wvaO,99.721%;OL13_or_OL13_06_wvaP,100.0%;OL13_or_OL13_07_hddC,100.0%;OL13_or_OL13_08_wvaQ,100.0%;OL13_or_OL13_09_iolG,99.706%;OL13_or_OL13_10_kat,100.0%;OL13_or_OL13_11_yafV,100.0%;OL13_or_OL13_12_wvdC,98.833%;OL13_or_OL13_13_wvcC,99.729%;OL13_or_OL13_14_wvaR,100.0%;O…		0		0 / 18 (0%)		0
GCA_001633935.1_ASM163393v1_genomic	OL3_or_OL13		Good	?-	0.9935	0.9879	n/a	16 / 18 (88.9%)	OL13_or_OL13_01_kdkA,98.745%;OL13_or_OL13_02_wvaM,98.992%;OL13_or_OL13_03_wvaN,98.698%;OL13_or_OL13_04_gne,99.246%;OL13_or_OL13_05_wvaO,99.721%;OL13_or_OL13_06_wvaP,100.0%;OL13_or_OL13_07_hddC,100.0%;OL13_or_OL13_08_wvaQ,100.0%;OL13_or_OL13_09_iolG,99.706%;OL13_or_OL13_10_kat,100.0%;OL13_or_OL13_11_yafV,100.0%;OL13_or_OL13_12_wvdC,98.833%;OL13_or_OL13_14_wvaR,100.0%;OL13_or_OL13_16_kdtA,99.764%;O…	OL13_or_OL13_13_wvcC;OL13_or_OL13_15_wvaH	0		0 / 18 (0%)		0
GCA_001633955.1_ASM163395v1_genomic	OL3_or_OL13		Good	?-	0.998	0.9878	n/a	17 / 18 (94.4%)	OL13_or_OL13_01_kdkA,98.745%;OL13_or_OL13_02_wvaM,98.992%;OL13_or_OL13_03_wvaN,98.698%;OL13_or_OL13_04_gne,99.246%;OL13_or_OL13_05_wvaO,99.721%;OL13_or_OL13_06_wvaP,100.0%;OL13_or_OL13_07_hddC,100.0%;OL13_or_OL13_08_wvaQ,100.0%;OL13_or_OL13_09_iolG,99.706%;OL13_or_OL13_10_kat,100.0%;OL13_or_OL13_11_yafV,100.0%;OL13_or_OL13_12_wvdC,98.833%;OL13_or_OL13_14_wvaR,100.0%;OL13_or_OL13_15_wvaH,99.541%;O…	OL13_or_OL13_13_wvcC	0		0 / 18 (0%)		0
GCA_001633985.1_ASM163398v1_genomic	OL3_or_OL13		Very high		1	0.9879	0 bp	18 / 18 (100%)	OL13_or_OL13_01_kdkA,98.745%;OL13_or_OL13_02_wvaM,98.992%;OL13_or_OL13_03_wvaN,98.698%;OL13_or_OL13_04_gne,99.246%;OL13_or_OL13_05_wvaO,99.721%;OL13_or_OL13_06_wvaP,100.0%;OL13_or_OL13_07_hddC,100.0%;OL13_or_OL13_08_wvaQ,100.0%;OL13_or_OL13_09_iolG,99.706%;OL13_or_OL13_10_kat,100.0%;OL13_or_OL13_11_yafV,100.0%;OL13_or_OL13_12_wvdC,98.833%;OL13_or_OL13_13_wvcC,99.729%;OL13_or_OL13_14_wvaR,100.0%;O…		0		0 / 18 (0%)		0
GCA_001633995.1_ASM163399v1_genomic	OL3_or_OL13		Very high		1	0.9879	0 bp	18 / 18 (100%)	OL13_or_OL13_01_kdkA,98.745%;OL13_or_OL13_02_wvaM,98.992%;OL13_or_OL13_03_wvaN,98.698%;OL13_or_OL13_04_gne,99.246%;OL13_or_OL13_05_wvaO,99.721%;OL13_or_OL13_06_wvaP,100.0%;OL13_or_OL13_07_hddC,100.0%;OL13_or_OL13_08_wvaQ,100.0%;OL13_or_OL13_09_iolG,99.706%;OL13_or_OL13_10_kat,100.0%;OL13_or_OL13_11_yafV,100.0%;OL13_or_OL13_12_wvdC,98.833%;OL13_or_OL13_13_wvcC,99.729%;OL13_or_OL13_14_wvaR,100.0%;O…		0		0 / 18 (0%)		0
GCA_001634015.1_ASM163401v1_genomic	OL3_or_OL13		Good	?-	1	0.988	n/a	17 / 18 (94.4%)	OL13_or_OL13_01_kdkA,98.745%;OL13_or_OL13_02_wvaM,98.992%;OL13_or_OL13_03_wvaN,98.698%;OL13_or_OL13_04_gne,99.246%;OL13_or_OL13_05_wvaO,99.721%;OL13_or_OL13_06_wvaP,100.0%;OL13_or_OL13_07_hddC,100.0%;OL13_or_OL13_08_wvaQ,100.0%;OL13_or_OL13_09_iolG,99.706%;OL13_or_OL13_10_kat,100.0%;OL13_or_OL13_11_yafV,100.0%;OL13_or_OL13_12_wvdC,98.833%;OL13_or_OL13_14_wvaR,100.0%;OL13_or_OL13_15_wvaH,99.167%;O…	OL13_or_OL13_13_wvcC	0		0 / 18 (0%)		0
GCA_001634035.1_ASM163403v1_genomic	OL3_or_OL13		Good	?-	1	0.988	n/a	17 / 18 (94.4%)	OL13_or_OL13_01_kdkA,98.745%;OL13_or_OL13_02_wvaM,98.992%;OL13_or_OL13_03_wvaN,98.698%;OL13_or_OL13_04_gne,99.246%;OL13_or_OL13_05_wvaO,99.721%;OL13_or_OL13_06_wvaP,100.0%;OL13_or_OL13_07_hddC,100.0%;OL13_or_OL13_08_wvaQ,100.0%;OL13_or_OL13_09_iolG,99.706%;OL13_or_OL13_10_kat,100.0%;OL13_or_OL13_11_yafV,100.0%;OL13_or_OL13_12_wvdC,98.833%;OL13_or_OL13_14_wvaR,100.0%;OL13_or_OL13_15_wvaH,99.167%;O…	OL13_or_OL13_13_wvcC	0		0 / 18 (0%)		0
GCA_001634105.1_ASM163410v1_genomic	OL3_or_OL13		Very high		1	0.9879	0 bp	18 / 18 (100%)	OL13_or_OL13_01_kdkA,98.745%;OL13_or_OL13_02_wvaM,98.992%;OL13_or_OL13_03_wvaN,98.698%;OL13_or_OL13_04_gne,99.246%;OL13_or_OL13_05_wvaO,99.721%;OL13_or_OL13_06_wvaP,100.0%;OL13_or_OL13_07_hddC,100.0%;OL13_or_OL13_08_wvaQ,100.0%;OL13_or_OL13_09_iolG,99.706%;OL13_or_OL13_10_kat,100.0%;OL13_or_OL13_11_yafV,100.0%;OL13_or_OL13_12_wvdC,98.833%;OL13_or_OL13_13_wvcC,99.729%;OL13_or_OL13_14_wvaR,100.0%;O…		0		0 / 18 (0%)		0
GCA_001634125.1_ASM163412v1_genomic	OL3_or_OL13		Very high		1	0.9879	0 bp	18 / 18 (100%)	OL13_or_OL13_01_kdkA,98.745%;OL13_or_OL13_02_wvaM,98.992%;OL13_or_OL13_03_wvaN,98.698%;OL13_or_OL13_04_gne,99.246%;OL13_or_OL13_05_wvaO,99.721%;OL13_or_OL13_06_wvaP,100.0%;OL13_or_OL13_07_hddC,100.0%;OL13_or_OL13_08_wvaQ,100.0%;OL13_or_OL13_09_iolG,99.706%;OL13_or_OL13_10_kat,100.0%;OL13_or_OL13_11_yafV,100.0%;OL13_or_OL13_12_wvdC,98.833%;OL13_or_OL13_13_wvcC,99.729%;OL13_or_OL13_14_wvaR,100.0%;O…		0		0 / 18 (0%)		0
GCA_001634135.1_ASM163413v1_genomic	OL3_or_OL13		Very high		1	0.9879	0 bp	18 / 18 (100%)	OL13_or_OL13_01_kdkA,98.745%;OL13_or_OL13_02_wvaM,98.992%;OL13_or_OL13_03_wvaN,98.698%;OL13_or_OL13_04_gne,99.246%;OL13_or_OL13_05_wvaO,99.721%;OL13_or_OL13_06_wvaP,100.0%;OL13_or_OL13_07_hddC,100.0%;OL13_or_OL13_08_wvaQ,100.0%;OL13_or_OL13_09_iolG,99.706%;OL13_or_OL13_10_kat,100.0%;OL13_or_OL13_11_yafV,100.0%;OL13_or_OL13_12_wvdC,98.833%;OL13_or_OL13_13_wvcC,99.729%;OL13_or_OL13_14_wvaR,100.0%;O…		0		0 / 18 (0%)		0
GCA_001634165.1_ASM163416v1_genomic	OL3_or_OL13		Very high		1	0.9879	0 bp	18 / 18 (100%)	OL13_or_OL13_01_kdkA,98.745%;OL13_or_OL13_02_wvaM,98.992%;OL13_or_OL13_03_wvaN,98.698%;OL13_or_OL13_04_gne,99.246%;OL13_or_OL13_05_wvaO,99.721%;OL13_or_OL13_06_wvaP,100.0%;OL13_or_OL13_07_hddC,100.0%;OL13_or_OL13_08_wvaQ,100.0%;OL13_or_OL13_09_iolG,99.706%;OL13_or_OL13_10_kat,100.0%;OL13_or_OL13_11_yafV,100.0%;OL13_or_OL13_12_wvdC,98.833%;OL13_or_OL13_13_wvcC,99.729%;OL13_or_OL13_14_wvaR,100.0%;O…		0		0 / 18 (0%)		0
GCA_001634185.1_ASM163418v1_genomic	OL3_or_OL13		Very high		1	0.9879	0 bp	18 / 18 (100%)	OL13_or_OL13_01_kdkA,98.745%;OL13_or_OL13_02_wvaM,98.992%;OL13_or_OL13_03_wvaN,98.698%;OL13_or_OL13_04_gne,99.246%;OL13_or_OL13_05_wvaO,99.721%;OL13_or_OL13_06_wvaP,100.0%;OL13_or_OL13_07_hddC,100.0%;OL13_or_OL13_08_wvaQ,100.0%;OL13_or_OL13_09_iolG,99.706%;OL13_or_OL13_10_kat,100.0%;OL13_or_OL13_11_yafV,100.0%;OL13_or_OL13_12_wvdC,98.833%;OL13_or_OL13_13_wvcC,99.729%;OL13_or_OL13_14_wvaR,100.0%;O…		0		0 / 18 (0%)		0
GCA_001634205.1_ASM163420v1_genomic	OL3_or_OL13		Very high		1	0.9879	0 bp	18 / 18 (100%)	OL13_or_OL13_01_kdkA,98.745%;OL13_or_OL13_02_wvaM,98.992%;OL13_or_OL13_03_wvaN,98.698%;OL13_or_OL13_04_gne,99.246%;OL13_or_OL13_05_wvaO,99.721%;OL13_or_OL13_06_wvaP,100.0%;OL13_or_OL13_07_hddC,100.0%;OL13_or_OL13_08_wvaQ,100.0%;OL13_or_OL13_09_iolG,99.706%;OL13_or_OL13_10_kat,100.0%;OL13_or_OL13_11_yafV,100.0%;OL13_or_OL13_12_wvdC,98.833%;OL13_or_OL13_13_wvcC,99.729%;OL13_or_OL13_14_wvaR,100.0%;O…		0		0 / 18 (0%)		0
GCA_001634215.1_ASM163421v1_genomic	OL3_or_OL13		Very high		1	0.9879	0 bp	18 / 18 (100%)	OL13_or_OL13_01_kdkA,98.745%;OL13_or_OL13_02_wvaM,98.992%;OL13_or_OL13_03_wvaN,98.698%;OL13_or_OL13_04_gne,99.246%;OL13_or_OL13_05_wvaO,99.721%;OL13_or_OL13_06_wvaP,100.0%;OL13_or_OL13_07_hddC,100.0%;OL13_or_OL13_08_wvaQ,100.0%;OL13_or_OL13_09_iolG,99.706%;OL13_or_OL13_10_kat,100.0%;OL13_or_OL13_11_yafV,100.0%;OL13_or_OL13_12_wvdC,98.833%;OL13_or_OL13_13_wvcC,99.729%;OL13_or_OL13_14_wvaR,100.0%;O…		0		0 / 18 (0%)		0
GCA_001634245.1_ASM163424v1_genomic	OL3_or_OL13		Very high		1	0.9879	0 bp	18 / 18 (100%)	OL13_or_OL13_01_kdkA,98.745%;OL13_or_OL13_02_wvaM,98.992%;OL13_or_OL13_03_wvaN,98.698%;OL13_or_OL13_04_gne,99.246%;OL13_or_OL13_05_wvaO,99.721%;OL13_or_OL13_06_wvaP,100.0%;OL13_or_OL13_07_hddC,100.0%;OL13_or_OL13_08_wvaQ,100.0%;OL13_or_OL13_09_iolG,99.706%;OL13_or_OL13_10_kat,100.0%;OL13_or_OL13_11_yafV,100.0%;OL13_or_OL13_12_wvdC,98.833%;OL13_or_OL13_13_wvcC,99.729%;OL13_or_OL13_14_wvaR,100.0%;O…		0		0 / 18 (0%)		0
GCA_001636035.1_ASM163603v1_genomic	OL5		Very high		1	0.988	+13 bp	17 / 17 (100%)	OL5_01_kdkA,98.734%;OL5_02_rmlB,98.028%;OL5_03_rmlA,99.66%;OL5_04_wvcA,99.329%;OL5_05_wvaD,99.738%;OL5_06_wvcC,99.732%;OL5_07_wvaM,99.496%;OL5_08_wvaN,99.479%;OL5_09_gne,98.982%;OL5_10_wvaO,99.441%;OL5_11_wvaP,99.083%;OL5_12_hddC,100.0%;OL5_13_wvaQ,100.0%;OL5_14_wvcD,98.392%;OL5_15_kdtA,100.0%;OL5_16_waaF,99.15%;OL5_17_msbB,98.485%		0		0 / 17 (0%)		0
GCA_001682175.1_ASM168217v1_genomic	OL11		High	-	1	0.9906	-1 bp	23 / 24 (95.8%)	OL11_01_kdkA,98.734%;OL11_02_rmlB,98.873%;OL11_03_rmlA,99.32%;OL11_04_wvdJ,99.448%;OL11_05_wvdB,99.155%;OL11_06,100.0%;OL11_07_wvdC,99.597%;OL11_08,100.0%;OL11_09_wvdK,100.0%;OL11_10_wvdA,99.779%;OL11_11_wvaD,99.738%;OL11_12_wvcC,99.464%;OL11_13_wvaM,99.748%;OL11_14_wvaN,99.74%;OL11_15_gne,99.491%;OL11_16_wvaO,99.162%;OL11_17_wvaP,100.0%;OL11_18_hddC,99.717%;OL11_19_wvaQ,100.0%;OL11_20_wvcD_1,98.…	OL11_21_wvcD_2	0		0 / 24 (0%)		0
GCA_001695935.1_ASM169593v1_genomic	OL4		Very high		1	0.9873	+11 bp	19 / 19 (100%)	OL4_01_kdkA,98.734%;OL4_02_rmlB,99.155%;OL4_03_rmlA,98.962%;OL4_04_wbtA,99.225%;OL4_05_wvdI,100.0%;OL4_06_wvaD,98.641%;OL4_07_wvcN,98.065%;OL4_08,97.419%;OL4_09,99.275%;OL4_10,97.887%;OL4_11,100.0%;OL4_12_dprE1,100.0%;OL4_13_wvdC,100.0%;OL4_14,98.152%;OL4_15_kdtA,99.532%;OL4_16_wbnK,98.966%;OL4_17_waaF,99.432%;OL4_18_wvaH,99.17%;OL4_19_msbB,98.784%		0		0 / 19 (0%)		0
GCA_001695945.1_ASM169594v1_genomic	OL3_or_OL13		Perfect		1	1	0 bp	18 / 18 (100%)	OL13_or_OL13_01_kdkA,100.0%;OL13_or_OL13_02_wvaM,100.0%;OL13_or_OL13_03_wvaN,100.0%;OL13_or_OL13_04_gne,100.0%;OL13_or_OL13_05_wvaO,100.0%;OL13_or_OL13_06_wvaP,100.0%;OL13_or_OL13_07_hddC,100.0%;OL13_or_OL13_08_wvaQ,100.0%;OL13_or_OL13_09_iolG,100.0%;OL13_or_OL13_10_kat,100.0%;OL13_or_OL13_11_yafV,100.0%;OL13_or_OL13_12_wvdC,100.0%;OL13_or_OL13_13_wvcC,100.0%;OL13_or_OL13_14_wvaR,100.0%;OL13_or_O…		0		0 / 18 (0%)		0
GCA_001695955.1_ASM169595v1_genomic	OL4		Very high		1	0.9828	+11 bp	19 / 19 (100%)	OL4_01_kdkA,99.156%;OL4_02_rmlB,99.155%;OL4_03_rmlA,99.654%;OL4_04_wbtA,99.225%;OL4_05_wvdI,100.0%;OL4_06_wvaD,99.185%;OL4_07_wvcN,97.742%;OL4_08,96.774%;OL4_09,99.275%;OL4_10,98.944%;OL4_11,98.507%;OL4_12_dprE1,100.0%;OL4_13_wvdC,99.593%;OL4_14,97.782%;OL4_15_kdtA,99.063%;OL4_16_wbnK,99.31%;OL4_17_waaF,99.148%;OL4_18_wvaH,98.34%;OL4_19_msbB,99.392%		0		0 / 19 (0%)		0
GCA_001695995.1_ASM169599v1_genomic	OL4		Very high		1	0.9828	+11 bp	19 / 19 (100%)	OL4_01_kdkA,99.156%;OL4_02_rmlB,99.155%;OL4_03_rmlA,99.654%;OL4_04_wbtA,99.225%;OL4_05_wvdI,100.0%;OL4_06_wvaD,99.185%;OL4_07_wvcN,97.742%;OL4_08,96.774%;OL4_09,99.275%;OL4_10,98.944%;OL4_11,98.507%;OL4_12_dprE1,100.0%;OL4_13_wvdC,99.593%;OL4_14,97.782%;OL4_15_kdtA,99.063%;OL4_16_wbnK,99.31%;OL4_17_waaF,99.148%;OL4_18_wvaH,98.34%;OL4_19_msbB,99.392%		0		0 / 19 (0%)		0
GCA_001696005.1_ASM169600v1_genomic	OL2		Very high		1	0.9834	0 bp	16 / 16 (100%)	OL2_01_kdkA,100.0%;OL2_02_wvaI,99.675%;OL2_03_wvaJ,100.0%;OL2_04_wvaK,100.0%;OL2_05_wvaL,99.383%;OL2_06_wvaM,99.748%;OL2_07_wvaN,99.219%;OL2_08_gne,99.746%;OL2_09_wvaO,95.531%;OL2_10_wvaP,96.33%;OL2_11_hddC,99.717%;OL2_12_wvaQ,98.707%;OL2_13_wvaR,100.0%;OL2_14_kdtA,98.104%;OL2_15_waaF,98.584%;OL2_16_msbB,100.0%		0		0 / 16 (0%)		0
GCA_001696015.1_ASM169601v1_genomic	OL3_or_OL13		Perfect		1	1	0 bp	18 / 18 (100%)	OL13_or_OL13_01_kdkA,100.0%;OL13_or_OL13_02_wvaM,100.0%;OL13_or_OL13_03_wvaN,100.0%;OL13_or_OL13_04_gne,100.0%;OL13_or_OL13_05_wvaO,100.0%;OL13_or_OL13_06_wvaP,100.0%;OL13_or_OL13_07_hddC,100.0%;OL13_or_OL13_08_wvaQ,100.0%;OL13_or_OL13_09_iolG,100.0%;OL13_or_OL13_10_kat,100.0%;OL13_or_OL13_11_yafV,100.0%;OL13_or_OL13_12_wvdC,100.0%;OL13_or_OL13_13_wvcC,100.0%;OL13_or_OL13_14_wvaR,100.0%;OL13_or_O…		0		0 / 18 (0%)		0
GCA_001696055.1_ASM169605v1_genomic	OL11		High	-	1	0.9878	-8 bp	22 / 24 (91.7%)	OL11_01_kdkA,98.734%;OL11_02_rmlB,98.592%;OL11_03_rmlA,99.66%;OL11_04_wvdJ,98.895%;OL11_05_wvdB,98.31%;OL11_06,100.0%;OL11_07_wvdC,99.597%;OL11_08,100.0%;OL11_09_wvdK,100.0%;OL11_10_wvdA,100.0%;OL11_11_wvaD,99.738%;OL11_13_wvaM,99.748%;OL11_14_wvaN,100.0%;OL11_15_gne,99.746%;OL11_16_wvaO,98.883%;OL11_17_wvaP,99.083%;OL11_18_hddC,99.717%;OL11_19_wvaQ,99.134%;OL11_20_wvcD_1,100.0%;OL11_22_kdtA,99.5…	OL11_12_wvcC;OL11_21_wvcD_2	0		0 / 24 (0%)		0
GCA_001696065.1_ASM169606v1_genomic	OL14		Very high		1	0.9871	0 bp	10 / 10 (100%)	OL14_01_kdkA,98.734%;OL14_02_rmlB,99.718%;OL14_03_rmlA,99.66%;OL14_04_wvcA,98.993%;OL14_05_wvaD,99.475%;OL14_06_wvcC,100.0%;OL14_07_wvcD,100.0%;OL14_08_kdtA,99.763%;OL14_09_waaF,99.433%;OL14_10_msbB,98.485%		0		0 / 10 (0%)		4	OL13_or_OL13_04_gne,99.244%;OL13_or_OL13_02_wvaM,97.481%;OL13_or_OL13_03_wvaN,98.438%;OL13_or_OL13_05_wvaO,96.089%
GCA_001696085.1_ASM169608v1_genomic	OL5		Very high	*	1	0.9558	+14 bp	17 / 17 (100%)	OL5_01_kdkA,97.89%;OL5_02_rmlB,98.592%;OL5_03_rmlA,98.98%;OL5_04_wvcA,95.302%;OL5_05_wvaD,99.738%;OL5_06_wvcC,99.196%;OL5_07_wvaM,96.474%;OL5_08_wvaN,90.885%;OL5_09_gne,96.947%;OL5_10_wvaO,94.693%;OL5_11_wvaP,97.248%;OL5_12_hddC,99.15%;OL5_13_wvaQ,99.134%;OL5_14_wvcD,98.071%;OL5_15_kdtA,98.104%;OL5_16_waaF,99.15%;OL5_17_msbB,98.485%		0		0 / 17 (0%)		4	OL13_or_OL13_02_wvaM,95.214%;OL13_or_OL13_04_gne,90.955%;OL13_or_OL13_03_wvaN,90.838%;OL13_or_OL13_05_wvaO,93.017%
GCA_001696115.1_ASM169611v1_genomic	OL6		Very high		1	0.9984	+3 bp	13 / 13 (100%)	OL6_01_kdkA,100.0%;OL6_02_wvcE,100.0%;OL6_03_wvcF,100.0%;OL6_04_wvcG,99.388%;OL6_05_wvcH,100.0%;OL6_06_wvcI,100.0%;OL6_07_wvcJ,99.661%;OL6_08_wvcK,99.844%;OL6_09_wvcL,100.0%;OL6_10_kdtA,99.765%;OL6_11_waaF,100.0%;OL6_12_wvaH,100.0%;OL6_13_msbB,100.0%		0		0 / 13 (0%)		0
GCA_001696135.1_ASM169613v1_genomic	OL4		Very high		1	0.9768	+30 bp	19 / 19 (100%)	OL4_01_kdkA,99.156%;OL4_02_rmlB,99.155%;OL4_03_rmlA,100.0%;OL4_04_wbtA,98.45%;OL4_05_wvdI,100.0%;OL4_06_wvaD,99.185%;OL4_07_wvcN,96.774%;OL4_08,97.742%;OL4_09,98.551%;OL4_10,97.535%;OL4_11,100.0%;OL4_12_dprE1,99.766%;OL4_13_wvdC,100.0%;OL4_14,97.597%;OL4_15_kdtA,98.829%;OL4_16_wbnK,98.966%;OL4_17_waaF,98.295%;OL4_18_wvaH,98.34%;OL4_19_msbB,96.353%		0		0 / 19 (0%)		4	OL13_or_OL13_02_wvaM,95.214%;OL13_or_OL13_04_gne,91.709%;OL13_or_OL13_03_wvaN,91.885%;OL13_or_OL13_05_wvaO,92.737%
GCA_001696145.1_ASM169614v1_genomic	OL3_or_OL13		Very high		1	0.9885	0 bp	18 / 18 (100%)	OL13_or_OL13_01_kdkA,99.163%;OL13_or_OL13_02_wvaM,99.748%;OL13_or_OL13_03_wvaN,99.479%;OL13_or_OL13_04_gne,98.995%;OL13_or_OL13_05_wvaO,99.162%;OL13_or_OL13_06_wvaP,100.0%;OL13_or_OL13_07_hddC,100.0%;OL13_or_OL13_08_wvaQ,99.583%;OL13_or_OL13_09_iolG,100.0%;OL13_or_OL13_10_kat,100.0%;OL13_or_OL13_11_yafV,99.632%;OL13_or_OL13_12_wvdC,98.833%;OL13_or_OL13_13_wvcC,100.0%;OL13_or_OL13_14_wvaR,100.0%;O…		0		0 / 18 (0%)		0
GCA_001696155.1_ASM169615v1_genomic	OL5		None	?-+*	0.9427	0.8833	n/a	12 / 17 (70.6%)	OL5_01_kdkA,97.89%;OL5_02_rmlB,98.592%;OL5_03_rmlA,98.639%;OL5_05_wvaD,99.475%;OL5_06_wvcC,99.461%;OL5_07_wvaM,88.917%;OL5_08_wvaN,81.25%;OL5_10_wvaO,81.006%;OL5_14_wvcD,99.672%;OL5_15_kdtA,98.504%;OL5_16_waaF,98.867%;OL5_17_msbB,98.485%	OL5_04_wvcA;OL5_09_gne;OL5_11_wvaP;OL5_12_hddC;OL5_13_wvaQ	1	OL13_or_OL13_04_gne,99.244%	0 / 17 (0%)		0
GCA_001696165.1_ASM169616v1_genomic	OL3_or_OL13		Very high		1	0.9885	0 bp	18 / 18 (100%)	OL13_or_OL13_01_kdkA,99.163%;OL13_or_OL13_02_wvaM,99.748%;OL13_or_OL13_03_wvaN,99.479%;OL13_or_OL13_04_gne,98.995%;OL13_or_OL13_05_wvaO,99.162%;OL13_or_OL13_06_wvaP,100.0%;OL13_or_OL13_07_hddC,100.0%;OL13_or_OL13_08_wvaQ,99.583%;OL13_or_OL13_09_iolG,100.0%;OL13_or_OL13_10_kat,100.0%;OL13_or_OL13_11_yafV,99.632%;OL13_or_OL13_12_wvdC,98.833%;OL13_or_OL13_13_wvcC,100.0%;OL13_or_OL13_14_wvaR,100.0%;O…		0		0 / 18 (0%)		0
GCA_001696215.1_ASM169621v1_genomic	OL12		Good	?*	0.9998	0.9878	n/a	15 / 15 (100%)	OL12_01_kdkA,98.312%;OL12_02_rmlB,99.123%;OL12_03_rmlA,100.0%;OL12_04_wbtA,100.0%;OL12_05_wvdI,99.363%;OL12_06_wvaD,99.712%;OL12_07_wvcN,98.065%;OL12_08_wvcO,98.611%;OL12_09_wvcP,94.714%;OL12_10_wvcQ,98.585%;OL12_11_wvcR,99.441%;OL12_12_kdtA,100.0%;OL12_13_waaF,100.0%;OL12_14_wvaH,99.17%;OL12_15_msbB,100.0%		0		0 / 15 (0%)		0
GCA_001696225.1_ASM169622v1_genomic	OL1		Very high		1	0.9907	0 bp	14 / 14 (100%)	OL1_01_kdkA,99.578%;OL1_02_rmlB,97.74%;OL1_03_rmlA,99.654%;OL1_04_wvaA,100.0%;OL1_05_wvaB,100.0%;OL1_06_wvaC,100.0%;OL1_07_wvaD,100.0%;OL1_08_wvaE,99.048%;OL1_09_wvaF,100.0%;OL1_10_wvaG,100.0%;OL1_11_wvaH,99.582%;OL1_12_kdtA,99.057%;OL1_13_waaF,99.433%;OL1_14_msbB,100.0%		0		0 / 14 (0%)		0
GCA_001700835.1_ASM170083v1_genomic	OL14		Very high		1	0.9936	+1 bp	10 / 10 (100%)	OL14_01_kdkA,100.0%;OL14_02_rmlB,99.437%;OL14_03_rmlA,99.66%;OL14_04_wvcA,99.329%;OL14_05_wvaD,99.475%;OL14_06_wvcC,99.732%;OL14_07_wvcD,100.0%;OL14_08_kdtA,99.763%;OL14_09_waaF,100.0%;OL14_10_msbB,100.0%		0		0 / 10 (0%)		4	OL13_or_OL13_04_gne,99.244%;OL13_or_OL13_02_wvaM,97.229%;OL13_or_OL13_03_wvaN,98.958%;OL13_or_OL13_05_wvaO,95.251%
GCA_001704915.1_ASM170491v1_genomic	OL5		Very high		1	0.9858	+13 bp	17 / 17 (100%)	OL5_01_kdkA,98.312%;OL5_02_rmlB,97.465%;OL5_03_rmlA,98.98%;OL5_04_wvcA,95.302%;OL5_05_wvaD,99.213%;OL5_06_wvcC,97.855%;OL5_07_wvaM,99.496%;OL5_08_wvaN,99.74%;OL5_09_gne,99.491%;OL5_10_wvaO,99.441%;OL5_11_wvaP,100.0%;OL5_12_hddC,100.0%;OL5_13_wvaQ,99.567%;OL5_14_wvcD,98.392%;OL5_15_kdtA,99.526%;OL5_16_waaF,99.433%;OL5_17_msbB,98.788%		0		0 / 17 (0%)		0
GCA_001707995.1_ASM170799v1_genomic	OL1		Very high		1	0.9958	0 bp	14 / 14 (100%)	OL1_01_kdkA,99.156%;OL1_02_rmlB,100.0%;OL1_03_rmlA,99.654%;OL1_04_wvaA,100.0%;OL1_05_wvaB,100.0%;OL1_06_wvaC,100.0%;OL1_07_wvaD,100.0%;OL1_08_wvaE,99.365%;OL1_09_wvaF,100.0%;OL1_10_wvaG,100.0%;OL1_11_wvaH,99.582%;OL1_12_kdtA,99.292%;OL1_13_waaF,99.15%;OL1_14_msbB,99.697%		0		0 / 14 (0%)		0
GCA_001720365.1_ASM172036v1_genomic	OL1		Perfect		1	1	0 bp	14 / 14 (100%)	OL1_01_kdkA,100.0%;OL1_02_rmlB,100.0%;OL1_03_rmlA,100.0%;OL1_04_wvaA,100.0%;OL1_05_wvaB,100.0%;OL1_06_wvaC,100.0%;OL1_07_wvaD,100.0%;OL1_08_wvaE,100.0%;OL1_09_wvaF,100.0%;OL1_10_wvaG,100.0%;OL1_11_wvaH,100.0%;OL1_12_kdtA,100.0%;OL1_13_waaF,100.0%;OL1_14_msbB,100.0%		0		0 / 14 (0%)		0
GCA_001726165.1_ASM172616v1_genomic	OL10		High	-*	1	0.9656	+16 bp	14 / 15 (93.3%)	OL10_01_kdkA,99.156%;OL10_02_rmlB,99.155%;OL10_03_rmlA,99.654%;OL10_04_wbtA,99.286%;OL10_05_wvdI,98.726%;OL10_06_wvaD,99.728%;OL10_07_wvcN,100.0%;OL10_08_orf8,99.558%;OL10_09_orf9,97.882%;OL10_10_orf10,89.251%;OL10_12_kdtA,96.698%;OL10_13_waaF,99.148%;OL10_14_wvaH,99.17%;OL10_15_msbB,95.745%	OL10_11	0		0 / 15 (0%)		0
GCA_001726175.1_ASM172617v1_genomic	OL1		Very high		1	0.9913	0 bp	14 / 14 (100%)	OL1_01_kdkA,98.312%;OL1_02_rmlB,99.718%;OL1_03_rmlA,99.654%;OL1_04_wvaA,100.0%;OL1_05_wvaB,100.0%;OL1_06_wvaC,100.0%;OL1_07_wvaD,100.0%;OL1_08_wvaE,99.365%;OL1_09_wvaF,100.0%;OL1_10_wvaG,100.0%;OL1_11_wvaH,99.582%;OL1_12_kdtA,99.292%;OL1_13_waaF,98.867%;OL1_14_msbB,99.697%		0		0 / 14 (0%)		0
GCA_001726185.1_ASM172618v1_genomic	OL10		Very high		1	0.9808	-10 bp	15 / 15 (100%)	OL10_01_kdkA,97.89%;OL10_02_rmlB,99.437%;OL10_03_rmlA,99.654%;OL10_04_wbtA,99.286%;OL10_05_wvdI,99.363%;OL10_06_wvaD,100.0%;OL10_07_wvcN,99.032%;OL10_08_orf8,100.0%;OL10_09_orf9,96.706%;OL10_10_orf10,96.743%;OL10_11,100.0%;OL10_12_kdtA,99.766%;OL10_13_waaF,98.864%;OL10_14_wvaH,98.34%;OL10_15_msbB,100.0%		0		0 / 15 (0%)		0
GCA_001726195.1_ASM172619v1_genomic	OL10		Very high		1	0.9808	-10 bp	15 / 15 (100%)	OL10_01_kdkA,97.89%;OL10_02_rmlB,99.437%;OL10_03_rmlA,99.654%;OL10_04_wbtA,99.286%;OL10_05_wvdI,99.363%;OL10_06_wvaD,100.0%;OL10_07_wvcN,99.032%;OL10_08_orf8,100.0%;OL10_09_orf9,96.706%;OL10_10_orf10,96.743%;OL10_11,100.0%;OL10_12_kdtA,99.766%;OL10_13_waaF,98.864%;OL10_14_wvaH,98.34%;OL10_15_msbB,100.0%		0		0 / 15 (0%)		0
GCA_001726245.1_ASM172624v1_genomic	OL4		Very high	*	1	0.9722	+30 bp	19 / 19 (100%)	OL4_01_kdkA,99.156%;OL4_02_rmlB,99.718%;OL4_03_rmlA,99.654%;OL4_04_wbtA,96.899%;OL4_05_wvdI,99.363%;OL4_06_wvaD,99.457%;OL4_07_wvcN,100.0%;OL4_08,95.806%;OL4_09,99.275%;OL4_10,98.592%;OL4_11,98.507%;OL4_12_dprE1,100.0%;OL4_13_wvdC,99.593%;OL4_14,97.043%;OL4_15_kdtA,98.829%;OL4_16_wbnK,98.621%;OL4_17_waaF,99.432%;OL4_18_wvaH,97.51%;OL4_19_msbB,88.754%		0		0 / 19 (0%)		0
GCA_001726255.1_ASM172625v1_genomic	OL4-1		Very high	*	1	0.971	-19 bp	19 / 19 (100%)	OL4-1_01_kdkA,99.578%;OL4-1_02_rmlB,98.592%;OL4-1_03_rmlA,97.924%;OL4-1_04_wbtA,97.638%;OL4-1_05_wvcM,98.851%;OL4-1_06_wvaD,93.733%;OL4-1_07_wvcN,92.283%;OL4-1_08,98.065%;OL4-1_09,98.551%;OL4-1_10,98.944%;OL4-1_11,98.507%;OL4-1_12_dprE1,99.766%;OL4-1_13_wvdC,99.187%;OL4-1_14,97.412%;OL4-1_15_kdtA,100.0%;OL4-1_16_wbnK,100.0%;OL4-1_17_waaF,99.716%;OL4-1_18_wvaH,100.0%;OL4-1_19_msbB,96.353%		0		0 / 19 (0%)		0
GCA_001726265.1_ASM172626v1_genomic	OL10		High	-*	1	0.9656	+16 bp	14 / 15 (93.3%)	OL10_01_kdkA,99.156%;OL10_02_rmlB,99.155%;OL10_03_rmlA,99.654%;OL10_04_wbtA,99.286%;OL10_05_wvdI,98.726%;OL10_06_wvaD,99.728%;OL10_07_wvcN,100.0%;OL10_08_orf8,99.558%;OL10_09_orf9,97.882%;OL10_10_orf10,89.251%;OL10_12_kdtA,96.698%;OL10_13_waaF,99.148%;OL10_14_wvaH,99.17%;OL10_15_msbB,95.745%	OL10_11	0		0 / 15 (0%)		0
GCA_001726275.1_ASM172627v1_genomic	OL4		Very high		1	0.9793	+11 bp	19 / 19 (100%)	OL4_01_kdkA,100.0%;OL4_02_rmlB,98.873%;OL4_03_rmlA,98.616%;OL4_04_wbtA,99.225%;OL4_05_wvdI,100.0%;OL4_06_wvaD,99.728%;OL4_07_wvcN,99.032%;OL4_08,96.452%;OL4_09,97.826%;OL4_10,98.944%;OL4_11,98.507%;OL4_12_dprE1,100.0%;OL4_13_wvdC,99.187%;OL4_14,97.967%;OL4_15_kdtA,99.063%;OL4_16_wbnK,98.966%;OL4_17_waaF,99.148%;OL4_18_wvaH,98.34%;OL4_19_msbB,98.784%		0		0 / 19 (0%)		0
GCA_001726325.1_ASM172632v1_genomic	OL11		High	-	1	0.9922	-1 bp	23 / 24 (95.8%)	OL11_01_kdkA,99.578%;OL11_02_rmlB,99.437%;OL11_03_rmlA,100.0%;OL11_04_wvdJ,100.0%;OL11_05_wvdB,99.437%;OL11_06,100.0%;OL11_07_wvdC,99.597%;OL11_08,100.0%;OL11_09_wvdK,100.0%;OL11_10_wvdA,100.0%;OL11_11_wvaD,99.738%;OL11_12_wvcC,98.928%;OL11_13_wvaM,99.496%;OL11_14_wvaN,99.74%;OL11_15_gne,99.746%;OL11_16_wvaO,99.162%;OL11_17_wvaP,100.0%;OL11_18_hddC,99.717%;OL11_19_wvaQ,99.567%;OL11_20_wvcD_1,99.0…	OL11_21_wvcD_2	0		0 / 24 (0%)		0
GCA_001726335.1_ASM172633v1_genomic	OL4		Very high	*	1	0.9722	+30 bp	19 / 19 (100%)	OL4_01_kdkA,99.156%;OL4_02_rmlB,99.718%;OL4_03_rmlA,99.654%;OL4_04_wbtA,96.899%;OL4_05_wvdI,99.363%;OL4_06_wvaD,99.457%;OL4_07_wvcN,100.0%;OL4_08,95.806%;OL4_09,99.275%;OL4_10,98.592%;OL4_11,98.507%;OL4_12_dprE1,100.0%;OL4_13_wvdC,99.593%;OL4_14,97.043%;OL4_15_kdtA,98.829%;OL4_16_wbnK,98.621%;OL4_17_waaF,99.432%;OL4_18_wvaH,97.51%;OL4_19_msbB,88.754%		0		0 / 19 (0%)		0
GCA_001726345.1_ASM172634v1_genomic	OL4		Very high	*	1	0.9722	+30 bp	19 / 19 (100%)	OL4_01_kdkA,99.156%;OL4_02_rmlB,99.718%;OL4_03_rmlA,99.654%;OL4_04_wbtA,96.899%;OL4_05_wvdI,99.363%;OL4_06_wvaD,99.457%;OL4_07_wvcN,100.0%;OL4_08,95.806%;OL4_09,99.275%;OL4_10,98.592%;OL4_11,98.507%;OL4_12_dprE1,100.0%;OL4_13_wvdC,99.593%;OL4_14,97.043%;OL4_15_kdtA,98.829%;OL4_16_wbnK,98.621%;OL4_17_waaF,99.432%;OL4_18_wvaH,97.51%;OL4_19_msbB,88.754%		0		0 / 19 (0%)		0
GCA_001726355.1_ASM172635v1_genomic	OL14		Very high		1	0.9871	0 bp	10 / 10 (100%)	OL14_01_kdkA,98.734%;OL14_02_rmlB,99.718%;OL14_03_rmlA,99.66%;OL14_04_wvcA,98.993%;OL14_05_wvaD,99.475%;OL14_06_wvcC,100.0%;OL14_07_wvcD,100.0%;OL14_08_kdtA,99.763%;OL14_09_waaF,99.433%;OL14_10_msbB,98.485%		0		0 / 10 (0%)		4	OL13_or_OL13_04_gne,99.244%;OL13_or_OL13_02_wvaM,97.481%;OL13_or_OL13_03_wvaN,98.438%;OL13_or_OL13_05_wvaO,96.089%
GCA_001726405.1_ASM172640v1_genomic	OL1		Very high		1	0.9792	-7 bp	14 / 14 (100%)	OL1_01_kdkA,99.578%;OL1_02_rmlB,97.74%;OL1_03_rmlA,99.654%;OL1_04_wvaA,100.0%;OL1_05_wvaB,99.602%;OL1_06_wvaC,100.0%;OL1_07_wvaD,100.0%;OL1_08_wvaE,99.048%;OL1_09_wvaF,100.0%;OL1_10_wvaG,100.0%;OL1_11_wvaH,99.582%;OL1_12_kdtA,100.0%;OL1_13_waaF,100.0%;OL1_14_msbB,96.061%		0		0 / 14 (0%)		0
GCA_001726415.1_ASM172641v1_genomic	OL1		Very high		1	0.9792	-7 bp	14 / 14 (100%)	OL1_01_kdkA,99.578%;OL1_02_rmlB,97.74%;OL1_03_rmlA,99.654%;OL1_04_wvaA,100.0%;OL1_05_wvaB,99.602%;OL1_06_wvaC,100.0%;OL1_07_wvaD,100.0%;OL1_08_wvaE,99.048%;OL1_09_wvaF,100.0%;OL1_10_wvaG,100.0%;OL1_11_wvaH,99.582%;OL1_12_kdtA,100.0%;OL1_13_waaF,100.0%;OL1_14_msbB,96.061%		0		0 / 14 (0%)		0
GCA_001726435.1_ASM172643v1_genomic	OL3_or_OL13		Very high		1	0.9889	0 bp	18 / 18 (100%)	OL13_or_OL13_01_kdkA,100.0%;OL13_or_OL13_02_wvaM,99.748%;OL13_or_OL13_03_wvaN,99.219%;OL13_or_OL13_04_gne,99.246%;OL13_or_OL13_05_wvaO,98.883%;OL13_or_OL13_06_wvaP,100.0%;OL13_or_OL13_07_hddC,100.0%;OL13_or_OL13_08_wvaQ,100.0%;OL13_or_OL13_09_iolG,99.706%;OL13_or_OL13_10_kat,100.0%;OL13_or_OL13_11_yafV,100.0%;OL13_or_OL13_12_wvdC,96.887%;OL13_or_OL13_13_wvcC,100.0%;OL13_or_OL13_14_wvaR,100.0%;OL1…		0		0 / 18 (0%)		0
GCA_001726445.1_ASM172644v1_genomic	OL101		Perfect		1	1	0 bp	8 / 8 (100%)	OL101_01_kdkA,100.0%;OL101_02_wvaK,100.0%;OL101_03_wvaL,100.0%;OL101_04_wvaQ,100.0%;OL101_05_wvaR,100.0%;OL101_06_kdtA,100.0%;OL101_07_waaF,100.0%;OL101_08_msbB,100.0%		0		0 / 8 (0%)		2	OL13_or_OL13_02_wvaM,95.466%;OL13_or_OL13_03_wvaN,89.583%
GCA_001726485.1_ASM172648v1_genomic	OL6		Good	-+	0.9995	0.9464	+7 bp	12 / 13 (92.3%)	OL6_02_wvcE,96.875%;OL6_03_wvcF,96.203%;OL6_04_wvcG,95.306%;OL6_05_wvcH,98.162%;OL6_06_wvcI,98.919%;OL6_07_wvcJ,98.136%;OL6_08_wvcK,97.812%;OL6_09_wvcL,95.949%;OL6_10_kdtA,96.244%;OL6_11_waaF,95.17%;OL6_12_wvaH,99.583%;OL6_13_msbB,99.085%	OL6_01_kdkA	1	OL9_01_kdkA,90.517%	0 / 13 (0%)		1	OL1-1_03_rmlA,86.159%
GCA_001726495.1_ASM172649v1_genomic	OL5		Very high	*	1	0.9559	+14 bp	17 / 17 (100%)	OL5_01_kdkA,97.89%;OL5_02_rmlB,98.592%;OL5_03_rmlA,98.98%;OL5_04_wvcA,95.302%;OL5_05_wvaD,99.738%;OL5_06_wvcC,99.196%;OL5_07_wvaM,96.725%;OL5_08_wvaN,90.885%;OL5_09_gne,96.947%;OL5_10_wvaO,94.693%;OL5_11_wvaP,97.248%;OL5_12_hddC,99.15%;OL5_13_wvaQ,99.134%;OL5_14_wvcD,98.071%;OL5_15_kdtA,98.104%;OL5_16_waaF,99.15%;OL5_17_msbB,98.485%		0		0 / 17 (0%)		4	OL13_or_OL13_02_wvaM,95.214%;OL13_or_OL13_04_gne,90.955%;OL13_or_OL13_03_wvaN,90.838%;OL13_or_OL13_05_wvaO,93.017%
GCA_001726515.1_ASM172651v1_genomic	OL4		Very high	*	1	0.9722	+30 bp	19 / 19 (100%)	OL4_01_kdkA,99.156%;OL4_02_rmlB,99.718%;OL4_03_rmlA,99.654%;OL4_04_wbtA,96.899%;OL4_05_wvdI,99.363%;OL4_06_wvaD,99.457%;OL4_07_wvcN,100.0%;OL4_08,95.806%;OL4_09,99.275%;OL4_10,98.592%;OL4_11,98.507%;OL4_12_dprE1,100.0%;OL4_13_wvdC,99.593%;OL4_14,97.043%;OL4_15_kdtA,98.829%;OL4_16_wbnK,98.621%;OL4_17_waaF,99.432%;OL4_18_wvaH,97.51%;OL4_19_msbB,88.754%		0		0 / 19 (0%)		0
GCA_001726535.1_ASM172653v1_genomic	OL8		Very high	*	1	0.9791	+19 bp	17 / 17 (100%)	OL8_01_kdkA,99.156%;OL8_02_rmlB,99.718%;OL8_03_rmlA,99.656%;OL8_04_wvaD,99.167%;OL8_05_wvdA,99.609%;OL8_06_dltC,98.684%;OL8_07_wvdB,99.719%;OL8_08,100.0%;OL8_09_wvdC,99.595%;OL8_10_wvdD,99.662%;OL8_11_wvdE,99.052%;OL8_12_wvdF,99.647%;OL8_13_wvdG,100.0%;OL8_14_wvaH,100.0%;OL8_15_kdtA,99.057%;OL8_16_waaF,99.717%;OL8_17_msbB,92.727%		0		0 / 17 (0%)		2	OL1-1_02_rmlB,82.67%;OL8_03_rmlA,80.345%
GCA_001726565.1_ASM172656v1_genomic	OL3_or_OL13		Very high		1	0.9882	0 bp	18 / 18 (100%)	OL13_or_OL13_01_kdkA,99.163%;OL13_or_OL13_02_wvaM,99.244%;OL13_or_OL13_03_wvaN,98.438%;OL13_or_OL13_04_gne,99.246%;OL13_or_OL13_05_wvaO,99.162%;OL13_or_OL13_06_wvaP,100.0%;OL13_or_OL13_07_hddC,100.0%;OL13_or_OL13_08_wvaQ,100.0%;OL13_or_OL13_09_iolG,100.0%;OL13_or_OL13_10_kat,100.0%;OL13_or_OL13_11_yafV,99.632%;OL13_or_OL13_12_wvdC,98.444%;OL13_or_OL13_13_wvcC,100.0%;OL13_or_OL13_14_wvaR,99.708%;O…		0		0 / 18 (0%)		1	OL8_03_rmlA,80.345%
GCA_001726575.1_ASM172657v1_genomic	OL3_or_OL13		Very high		1	0.9882	0 bp	18 / 18 (100%)	OL13_or_OL13_01_kdkA,99.163%;OL13_or_OL13_02_wvaM,99.244%;OL13_or_OL13_03_wvaN,98.438%;OL13_or_OL13_04_gne,99.246%;OL13_or_OL13_05_wvaO,99.162%;OL13_or_OL13_06_wvaP,100.0%;OL13_or_OL13_07_hddC,100.0%;OL13_or_OL13_08_wvaQ,100.0%;OL13_or_OL13_09_iolG,100.0%;OL13_or_OL13_10_kat,100.0%;OL13_or_OL13_11_yafV,99.632%;OL13_or_OL13_12_wvdC,98.444%;OL13_or_OL13_13_wvcC,100.0%;OL13_or_OL13_14_wvaR,99.708%;O…		0		0 / 18 (0%)		1	OL8_03_rmlA,80.345%
GCA_001726595.1_ASM172659v1_genomic	OL3_or_OL13		Very high		1	0.9882	0 bp	18 / 18 (100%)	OL13_or_OL13_01_kdkA,99.163%;OL13_or_OL13_02_wvaM,99.244%;OL13_or_OL13_03_wvaN,98.438%;OL13_or_OL13_04_gne,99.246%;OL13_or_OL13_05_wvaO,99.162%;OL13_or_OL13_06_wvaP,100.0%;OL13_or_OL13_07_hddC,100.0%;OL13_or_OL13_08_wvaQ,100.0%;OL13_or_OL13_09_iolG,100.0%;OL13_or_OL13_10_kat,100.0%;OL13_or_OL13_11_yafV,99.632%;OL13_or_OL13_12_wvdC,98.444%;OL13_or_OL13_13_wvcC,100.0%;OL13_or_OL13_14_wvaR,99.708%;O…		0		0 / 18 (0%)		1	OL8_03_rmlA,80.345%
GCA_001726615.1_ASM172661v1_genomic	OL3_or_OL13		Very high		1	0.9882	0 bp	18 / 18 (100%)	OL13_or_OL13_01_kdkA,99.163%;OL13_or_OL13_02_wvaM,99.244%;OL13_or_OL13_03_wvaN,98.438%;OL13_or_OL13_04_gne,99.246%;OL13_or_OL13_05_wvaO,99.162%;OL13_or_OL13_06_wvaP,100.0%;OL13_or_OL13_07_hddC,100.0%;OL13_or_OL13_08_wvaQ,100.0%;OL13_or_OL13_09_iolG,100.0%;OL13_or_OL13_10_kat,100.0%;OL13_or_OL13_11_yafV,99.632%;OL13_or_OL13_12_wvdC,98.444%;OL13_or_OL13_13_wvcC,100.0%;OL13_or_OL13_14_wvaR,99.708%;O…		0		0 / 18 (0%)		1	OL8_03_rmlA,80.345%
GCA_001726645.1_ASM172664v1_genomic	OL3_or_OL13		Very high		1	0.9895	0 bp	18 / 18 (100%)	OL13_or_OL13_01_kdkA,98.745%;OL13_or_OL13_02_wvaM,99.748%;OL13_or_OL13_03_wvaN,99.219%;OL13_or_OL13_04_gne,98.995%;OL13_or_OL13_05_wvaO,98.324%;OL13_or_OL13_06_wvaP,100.0%;OL13_or_OL13_07_hddC,100.0%;OL13_or_OL13_08_wvaQ,100.0%;OL13_or_OL13_09_iolG,100.0%;OL13_or_OL13_10_kat,100.0%;OL13_or_OL13_11_yafV,99.265%;OL13_or_OL13_12_wvdC,98.444%;OL13_or_OL13_13_wvcC,99.729%;OL13_or_OL13_14_wvaR,100.0%;O…		0		0 / 18 (0%)		0
GCA_001726655.1_ASM172665v1_genomic	OL3_or_OL13		Very high		1	0.9882	0 bp	18 / 18 (100%)	OL13_or_OL13_01_kdkA,99.163%;OL13_or_OL13_02_wvaM,99.244%;OL13_or_OL13_03_wvaN,98.438%;OL13_or_OL13_04_gne,99.246%;OL13_or_OL13_05_wvaO,99.162%;OL13_or_OL13_06_wvaP,100.0%;OL13_or_OL13_07_hddC,100.0%;OL13_or_OL13_08_wvaQ,100.0%;OL13_or_OL13_09_iolG,100.0%;OL13_or_OL13_10_kat,100.0%;OL13_or_OL13_11_yafV,99.632%;OL13_or_OL13_12_wvdC,98.444%;OL13_or_OL13_13_wvcC,100.0%;OL13_or_OL13_14_wvaR,99.708%;O…		0		0 / 18 (0%)		1	OL8_03_rmlA,80.345%
GCA_001726685.1_ASM172668v1_genomic	OL5		Very high		1	0.9915	+13 bp	17 / 17 (100%)	OL5_01_kdkA,98.312%;OL5_02_rmlB,98.588%;OL5_03_rmlA,99.66%;OL5_04_wvcA,99.329%;OL5_05_wvaD,99.475%;OL5_06_wvcC,98.66%;OL5_07_wvaM,99.748%;OL5_08_wvaN,98.958%;OL5_09_gne,99.746%;OL5_10_wvaO,99.441%;OL5_11_wvaP,99.083%;OL5_12_hddC,100.0%;OL5_13_wvaQ,100.0%;OL5_14_wvcD,98.392%;OL5_15_kdtA,98.815%;OL5_16_waaF,99.15%;OL5_17_msbB,99.697%		0		0 / 17 (0%)		0
GCA_001726695.1_ASM172669v1_genomic	OL10		Very high		1	0.9806	-10 bp	15 / 15 (100%)	OL10_01_kdkA,97.89%;OL10_02_rmlB,99.437%;OL10_03_rmlA,99.308%;OL10_04_wbtA,99.286%;OL10_05_wvdI,100.0%;OL10_06_wvaD,99.728%;OL10_07_wvcN,99.032%;OL10_08_orf8,100.0%;OL10_09_orf9,96.706%;OL10_10_orf10,96.743%;OL10_11,100.0%;OL10_12_kdtA,99.766%;OL10_13_waaF,98.864%;OL10_14_wvaH,98.34%;OL10_15_msbB,100.0%		0		0 / 15 (0%)		0
GCA_001726725.1_ASM172672v1_genomic	OL1		Very high		1	0.9914	0 bp	14 / 14 (100%)	OL1_01_kdkA,99.578%;OL1_02_rmlB,97.74%;OL1_03_rmlA,99.654%;OL1_04_wvaA,100.0%;OL1_05_wvaB,100.0%;OL1_06_wvaC,100.0%;OL1_07_wvaD,100.0%;OL1_08_wvaE,99.365%;OL1_09_wvaF,100.0%;OL1_10_wvaG,100.0%;OL1_11_wvaH,99.582%;OL1_12_kdtA,99.292%;OL1_13_waaF,99.433%;OL1_14_msbB,99.697%		0		0 / 14 (0%)		0
GCA_001726735.1_ASM172673v1_genomic	OL4		Very high		1	0.9856	0 bp	19 / 19 (100%)	OL4_01_kdkA,100.0%;OL4_02_rmlB,99.155%;OL4_03_rmlA,100.0%;OL4_04_wbtA,99.225%;OL4_05_wvdI,100.0%;OL4_06_wvaD,98.641%;OL4_07_wvcN,99.355%;OL4_08,95.806%;OL4_09,99.275%;OL4_10,98.592%;OL4_11,98.507%;OL4_12_dprE1,100.0%;OL4_13_wvdC,99.593%;OL4_14,97.597%;OL4_15_kdtA,97.892%;OL4_16_wbnK,99.655%;OL4_17_waaF,99.432%;OL4_18_wvaH,98.34%;OL4_19_msbB,99.088%		0		0 / 19 (0%)		0
GCA_001726755.1_ASM172675v1_genomic	OL5		Very high		1	0.9836	+13 bp	17 / 17 (100%)	OL5_01_kdkA,98.312%;OL5_02_rmlB,96.901%;OL5_03_rmlA,99.66%;OL5_04_wvcA,99.329%;OL5_05_wvaD,99.738%;OL5_06_wvcC,99.464%;OL5_07_wvaM,99.748%;OL5_08_wvaN,99.219%;OL5_09_gne,100.0%;OL5_10_wvaO,99.441%;OL5_11_wvaP,98.624%;OL5_12_hddC,100.0%;OL5_13_wvaQ,99.567%;OL5_14_wvcD,98.392%;OL5_15_kdtA,98.341%;OL5_16_waaF,98.3%;OL5_17_msbB,99.091%		0		0 / 17 (0%)		0
GCA_001726775.1_ASM172677v1_genomic	OL4		Very high		1	0.9879	+11 bp	19 / 19 (100%)	OL4_01_kdkA,99.578%;OL4_02_rmlB,98.873%;OL4_03_rmlA,100.0%;OL4_04_wbtA,98.45%;OL4_05_wvdI,100.0%;OL4_06_wvaD,99.185%;OL4_07_wvcN,99.032%;OL4_08,95.806%;OL4_09,98.551%;OL4_10,98.944%;OL4_11,98.507%;OL4_12_dprE1,100.0%;OL4_13_wvdC,99.593%;OL4_14,98.152%;OL4_15_kdtA,99.766%;OL4_16_wbnK,97.586%;OL4_17_waaF,99.148%;OL4_18_wvaH,99.585%;OL4_19_msbB,99.696%		0		0 / 19 (0%)		0
GCA_001726805.1_ASM172680v1_genomic	OL8		Very high	*	1	0.9791	+19 bp	17 / 17 (100%)	OL8_01_kdkA,99.156%;OL8_02_rmlB,99.718%;OL8_03_rmlA,99.656%;OL8_04_wvaD,99.167%;OL8_05_wvdA,99.609%;OL8_06_dltC,98.684%;OL8_07_wvdB,99.719%;OL8_08,100.0%;OL8_09_wvdC,99.595%;OL8_10_wvdD,99.662%;OL8_11_wvdE,99.052%;OL8_12_wvdF,99.647%;OL8_13_wvdG,100.0%;OL8_14_wvaH,100.0%;OL8_15_kdtA,99.057%;OL8_16_waaF,99.717%;OL8_17_msbB,92.727%		0		0 / 17 (0%)		2	OL1-1_02_rmlB,82.67%;OL8_03_rmlA,80.345%
GCA_001726815.1_ASM172681v1_genomic	OL8		Very high	*	1	0.9791	+19 bp	17 / 17 (100%)	OL8_01_kdkA,99.156%;OL8_02_rmlB,99.718%;OL8_03_rmlA,99.656%;OL8_04_wvaD,99.167%;OL8_05_wvdA,99.609%;OL8_06_dltC,98.684%;OL8_07_wvdB,99.719%;OL8_08,100.0%;OL8_09_wvdC,99.595%;OL8_10_wvdD,99.662%;OL8_11_wvdE,99.052%;OL8_12_wvdF,99.647%;OL8_13_wvdG,100.0%;OL8_14_wvaH,100.0%;OL8_15_kdtA,99.057%;OL8_16_waaF,99.717%;OL8_17_msbB,92.727%		0		0 / 17 (0%)		2	OL1-1_02_rmlB,82.67%;OL8_03_rmlA,80.345%
GCA_001726845.1_ASM172684v1_genomic	OL8		Very high	*	1	0.9791	+19 bp	17 / 17 (100%)	OL8_01_kdkA,99.156%;OL8_02_rmlB,99.718%;OL8_03_rmlA,99.656%;OL8_04_wvaD,99.167%;OL8_05_wvdA,99.609%;OL8_06_dltC,98.684%;OL8_07_wvdB,99.719%;OL8_08,100.0%;OL8_09_wvdC,99.595%;OL8_10_wvdD,99.662%;OL8_11_wvdE,99.052%;OL8_12_wvdF,99.647%;OL8_13_wvdG,100.0%;OL8_14_wvaH,100.0%;OL8_15_kdtA,99.057%;OL8_16_waaF,99.717%;OL8_17_msbB,92.727%		0		0 / 17 (0%)		2	OL1-1_02_rmlB,82.67%;OL8_03_rmlA,80.345%
GCA_001726855.1_ASM172685v1_genomic	OL8		Very high	*	1	0.979	+19 bp	17 / 17 (100%)	OL8_01_kdkA,98.734%;OL8_02_rmlB,99.718%;OL8_03_rmlA,99.313%;OL8_04_wvaD,99.167%;OL8_05_wvdA,99.805%;OL8_06_dltC,97.368%;OL8_07_wvdB,99.438%;OL8_08,100.0%;OL8_09_wvdC,100.0%;OL8_10_wvdD,100.0%;OL8_11_wvdE,99.052%;OL8_12_wvdF,99.647%;OL8_13_wvdG,99.644%;OL8_14_wvaH,100.0%;OL8_15_kdtA,98.585%;OL8_16_waaF,100.0%;OL8_17_msbB,92.727%		0		0 / 17 (0%)		0
[truncated: 328 more rows]

## Sheet: KaptiveK_NCBI
Assembly	Best match locus	Best match type	Match confidence	Problems	Coverage	Identity	Length discrepancy	Expected genes in locus	Expected genes in locus, details	Missing expected genes	Other genes in locus	Other genes in locus, details	Expected genes outside locus	Expected genes outside locus, details	Other genes outside locus	Other genes outside locus, details
[truncated: 862 more rows]

[truncated: 3 more sheets: VPSero_NCBI, VPSero_VPSeroSet, Kaptive_VPSeroSet]
